# Supplementary material for: A RAD-Based Genetic Map for Anchoring Scaffold Sequences and Identifying QTLs in Bitter Gourd (Momordica charantia)
Source: Front Plant Sci. 2018 Apr 12;9:477. doi: 10.3389/fpls.2018.00477 (PMC5906717; doi:10.3389/fpls.2018.00477)
Supplement: TABLE S1 — The mapping rate and coverage of clean reads statistics for each sample. [file Table_1.XLSX]

## Sheet: Table S1
Table S1 The mapping rate and coverage of clean reads statistics for each sample.
Sample ID	Total reads	Bases(Mb)	GC(%)	Q20(%)	Paired-end mapping (PE)	PE mapping rate (%)	Singled-end mapping (SE)	SE mapping rate (%)	All mapping	All mapping(%)	Coverage (%)
1	5265002	458.06	36.78	98.72	4252592	80.77	626551	11.9	4879143	92.67	17.86
2	4817606	419.13	36.79	98.58	3813830	79.16	631757	13.11	4445587	92.28	17.47
3	5469098	481.28	36.71	98.65	4346228	79.47	709259	12.97	5055487	92.44	18.02
4	3831046	335.22	36.68	98.61	3085240	80.53	474033	12.37	3559273	92.91	16.79
5	4512232	394.82	36.91	98.68	3677648	81.5	532772	11.81	4210420	93.31	17.6
6	5276694	456.43	36.95	98.72	4216014	79.9	681853	12.92	4897867	92.82	17.87
7	6334682	544.78	36.53	98.71	5282386	83.39	667547	10.54	5949933	93.93	18.76
8	6108134	525.3	36.66	98.69	4843918	79.3	804419	13.17	5648337	92.47	18.24
9	4925012	428.48	36.84	98.74	4076356	82.77	549046	11.15	4625402	93.92	17.65
10	5621538	489.07	36.87	98.6	4647020	82.66	606244	10.78	5253264	93.45	17.86
11	4374040	384.92	36.65	98.68	3623918	82.85	475212	10.86	4099130	93.71	17.05
12	6266406	548.31	36.54	98.65	5296288	84.52	629189	10.04	5925477	94.56	18.91
13	3870812	338.7	36.58	98.72	3168382	81.85	442430	11.43	3610812	93.28	16.45
14	6402304	553.8	36.7	98.76	5180572	80.92	774519	12.1	5955091	93.01	18.24
15	5058840	435.06	36.52	98.73	3929330	77.67	537190	10.62	4466520	88.29	17.35
16	6422566	552.34	36.64	98.72	5134498	79.94	832947	12.97	5967445	92.91	17.81
17	4086476	355.52	36.76	98.69	3297974	80.7	524445	12.83	3822419	93.54	17.46
18	5071710	441.24	36.61	98.56	3984608	78.57	706294	13.93	4690902	92.49	18.58
19	4249106	373.92	36.53	98.63	3295396	77.56	576204	13.56	3871600	91.12	17.7
20	4236826	370.72	36.6	98.58	3371272	79.57	561316	13.25	3932588	92.82	17.41
21	3629078	317.54	36.77	98.64	2937048	80.93	455652	12.56	3392700	93.49	17.29
22	5112390	442.22	36.76	98.69	4286916	83.85	554067	10.84	4840983	94.69	18.31
23	5011866	431.02	36.36	98.67	4036070	80.53	635491	12.68	4671561	93.21	18.18
24	3159550	271.72	36.43	98.67	2627232	83.15	356357	11.28	2983589	94.43	16.8
25	5826830	506.93	36.79	98.64	4628390	79.43	797035	13.68	5425425	93.11	19.16
26	5194888	451.96	36.67	98.49	4253542	81.88	619028	11.92	4872570	93.8	18.17
27	6112872	537.93	36.77	98.58	4865382	79.59	822259	13.45	5687641	93.04	18.82
28	4587856	401.44	36.54	98.54	3643778	79.42	617775	13.47	4261553	92.89	18.07
29	5843684	511.32	36.5	98.61	4537482	77.65	841063	14.39	5378545	92.04	19.04
30	5045494	436.44	36.47	98.66	4037006	80.01	663098	13.14	4700104	93.15	18.7
31	6741968	579.81	36.5	98.62	5463780	81.04	833179	12.36	6296959	93.4	19.45
32	4792608	412.16	36.69	98.6	3910264	81.59	571468	11.92	4481732	93.51	17.54
33	4202916	365.65	36.89	98.61	3362188	80	556071	13.23	3918259	93.23	17.51
34	4040804	351.55	37.01	98.47	3299334	81.65	492886	12.2	3792220	93.85	17.48
35	3374328	296.94	36.57	98.56	2844602	84.3	337797	10.01	3182399	94.31	16.63
36	5354112	468.48	37.04	98.51	4316262	80.62	698562	13.05	5014824	93.66	19.02
37	5265440	460.73	36.84	98.58	4305114	81.76	642895	12.21	4948009	93.97	19.44
38	5528284	478.2	37.02	98.61	4583540	82.91	630063	11.4	5213603	94.31	18.55
39	7325578	630	36.63	98.6	6038604	82.43	852517	11.64	6891121	94.07	20.29
40	3876802	333.4	36.63	98.59	3036316	78.32	552681	14.26	3588997	92.58	17.22
41	5744546	499.78	36.92	98.32	4747728	82.65	618305	10.76	5366033	93.41	18.63
42	5786972	503.47	36.61	98.12	4566030	78.9	793402	13.71	5359432	92.61	18.78
43	5814216	511.65	36.23	98.25	4602514	79.16	775660	13.34	5378174	92.5	18.93
44	5425376	474.72	36.3	98.22	4548786	83.84	579567	10.68	5128353	94.53	18.47
45	7191948	629.3	36.52	98.25	5720072	79.53	968341	13.46	6688413	93	19.54
46	7246170	626.79	36.16	98.4	5623110	77.6	1037124	14.31	6660234	91.91	18.76
47	7794694	670.34	36.32	98.41	6119136	78.5	1099365	14.1	7218501	92.61	19.73
48	5585870	480.38	36.16	98.39	4354630	77.96	808282	14.47	5162912	92.43	18.13
49	4512596	392.6	36.71	98.36	3777738	83.72	464821	10.3	4242559	94.02	17.02
50	5665728	492.92	37.21	99.03	4541604	80.16	745099	13.15	5286703	93.31	18.39
51	4366842	379.92	36.97	98.13	3620372	82.91	478969	10.97	4099341	93.87	17.16
52	7269066	639.68	36.51	98.28	5674564	78.06	1036957	14.27	6711521	92.33	18.88
53	4226890	369.85	36.49	98.23	3388742	80.17	531110	12.57	3919852	92.74	16.37
54	6506704	569.34	36.56	98.29	5185850	79.7	852689	13.1	6038539	92.8	18.56
55	4834086	418.15	36.39	98.41	3900064	80.68	596894	12.35	4496958	93.03	17.21
56	5727652	492.58	36.52	98.43	4611232	80.51	731450	12.77	5342682	93.28	17.94
57	3461236	297.67	36.59	98.4	2753890	79.56	467689	13.51	3221579	93.08	15.82
58	4749806	413.23	36.18	98.32	3641928	76.68	699105	14.72	4341033	91.39	17.32
59	6369634	554.16	35.97	98.1	5029782	78.97	839508	13.18	5869290	92.14	18.08
60	6532206	574.83	36.53	98.19	5065500	77.55	960721	14.71	6026221	92.25	19.46
61	4408896	385.78	36.36	98.18	3445716	78.15	624769	14.17	4070485	92.32	17.97
62	6090982	532.96	36.5	98.19	4948818	81.25	755925	12.41	5704743	93.66	18.86
63	3470714	300.22	36.32	98.34	2704884	77.93	498084	14.35	3202968	92.29	16.59
64	4940976	424.92	36.23	98.34	4022164	81.4	606487	12.27	4628651	93.68	17.74
65	3986842	342.87	36.34	98.32	3184554	79.88	540088	13.55	3724642	93.42	17.19
66	4881778	424.71	36.85	98.31	3922856	80.36	632294	12.95	4555150	93.31	18.7
67	3503378	304.79	36.53	98.1	2921848	83.4	365998	10.45	3287846	93.85	16.36
68	6562920	577.54	36.59	98.23	5366024	81.76	783879	11.94	6149903	93.71	19.56
69	3911366	342.24	36.92	98.19	3269762	83.6	417757	10.68	3687519	94.28	17.52
70	4851428	424.5	36.74	98.23	3923950	80.88	593048	12.22	4516998	93.11	17.59
71	6234688	539.3	36.54	98.38	5140590	82.45	710661	11.4	5851251	93.85	19.46
72	5394906	463.96	36.29	98.39	4348410	80.6	686717	12.73	5035127	93.33	19.46
73	3262384	280.57	36.79	98.35	2701060	82.79	375684	11.52	3076744	94.31	16.6
74	6219126	541.06	36.81	98.29	4920158	79.11	867687	13.95	5787845	93.07	19.99
75	4236006	368.53	36.75	98.05	3460810	81.7	500788	11.82	3961598	93.52	17.5
76	3418814	300.86	36.95	98.17	2765154	80.88	434601	12.71	3199755	93.59	16.47
77	5056346	442.43	36.58	98.17	4121308	81.51	618963	12.24	4740271	93.75	18.25
78	5707328	499.39	36.66	98.2	4555950	79.83	754049	13.21	5309999	93.04	19.07
79	4989492	431.59	36.74	98.32	3994678	80.06	656639	13.16	4651317	93.22	18.12
80	5805654	499.29	36.51	98.34	4719088	81.28	729491	12.57	5448579	93.85	19.12
81	4678976	402.39	37.2	98.3	3875320	82.82	508248	10.86	4383568	93.69	18.05
82	4765990	414.64	37.73	98.44	3902596	81.88	513644	10.78	4416240	92.66	18.11
83	4988004	433.96	36.76	98.32	4096022	82.12	582634	11.68	4678656	93.8	18.28
84	4894138	430.68	37.14	98.44	3934252	80.39	573555	11.72	4507807	92.11	18.38
85	5528136	483.71	36.93	98.35	4412306	79.82	723891	13.09	5136197	92.91	18.79
86	4666452	405.98	37.38	98.86	3856524	82.64	541412	11.6	4397936	94.25	18.83
87	4802376	420.21	36.83	98.45	3839516	79.95	620758	12.93	4460274	92.88	18.31
88	4391346	379.85	36.96	98.51	3635536	82.79	489354	11.14	4124890	93.93	18.18
89	4030032	350.61	37.03	98.49	3288270	81.59	472308	11.72	3760578	93.31	17.75
90	3626762	311.9	36.93	98.55	3097770	85.41	300379	8.28	3398149	93.7	16.22
91	4102776	356.94	36.98	98.33	3424672	83.47	433127	10.56	3857799	94.03	17.62
92	6032170	530.83	37.06	98.44	4945608	81.99	700560	11.61	5646168	93.6	19.36
93	4468444	390.99	37.48	98.33	3720726	83.27	444357	9.94	4165083	93.21	17.89
94	5916730	517.71	37.03	98.45	4775294	80.71	727224	12.29	5502518	93	19.14
95	6035492	522.07	37.02	98.5	4834114	80.09	775777	12.85	5609891	92.95	19.03
96	5402598	464.62	37.03	98.56	4465296	82.65	608347	11.26	5073643	93.91	18.49
97	4966598	427.13	37.22	98.51	3989036	80.32	632398	12.73	4621434	93.05	17.85
98	6834624	594.61	36.77	98.5	5287934	77.37	1006007	14.72	6293941	92.09	19.78
99	4086792	355.55	36.82	98.33	3285318	80.39	518943	12.7	3804261	93.09	17.73
100	4141410	364.44	36.68	98.45	3317868	80.11	527860	12.75	3845728	92.86	17.79
101	5323488	465.81	36.93	98.35	4222972	79.33	729154	13.7	4952126	93.02	19
102	4046336	354.05	36.96	98.45	3303952	81.65	483648	11.95	3787600	93.61	17.68
103	4254196	367.99	36.89	98.5	3466006	81.47	507052	11.92	3973058	93.39	17.95
104	4651986	400.07	37.29	98.53	3900108	83.84	462988	9.95	4363096	93.79	18.09
105	5245016	451.07	36.99	98.55	4194870	79.98	686670	13.09	4881540	93.07	18.04
106	4468096	388.72	36.8	98.36	3657678	81.86	534642	11.97	4192320	93.83	17.52
107	5954810	518.07	36.58	98.2	4743590	79.66	794925	13.35	5538515	93.01	18.75
108	4562526	401.5	36.5	98.34	3642592	79.84	601980	13.19	4244572	93.03	17.62
109	6470040	566.13	36.79	98.23	5275334	81.53	804938	12.44	6080272	93.98	19.04
110	6538798	572.14	36.84	98.32	5330192	81.52	809188	12.38	6139380	93.89	18.96
111	6360576	550.19	36.67	98.41	5069238	79.7	857835	13.49	5927073	93.18	19.06
112	5015156	431.3	36.68	98.46	4033740	80.43	654288	13.05	4688028	93.48	17.83
113	4349716	382.78	36.99	98.97	3518840	80.9	540972	12.44	4059812	93.34	18.09
114	4280678	368.14	36.57	98.42	3525820	82.37	515948	12.05	4041768	94.42	17.51
115	7069484	615.05	36.56	98.44	5705330	80.7	915750	12.95	6621080	93.66	20.43
116	5759444	501.07	36.73	98.25	4565826	79.28	778463	13.52	5344289	92.79	18.86
117	5673896	499.3	36.36	98.39	4551258	80.21	731153	12.89	5282411	93.1	19
118	5585164	488.7	36.64	98.28	4474588	80.12	726579	13.01	5201167	93.12	18.8
119	6602956	577.76	36.64	98.39	5302698	80.31	857080	12.98	6159778	93.29	20.06
120	8366306	723.69	36.8	98.44	6609294	79	1170760	13.99	7780054	92.99	20.1
121	5837228	502	36.81	98.5	4735210	81.12	738132	12.65	5473342	93.77	19.23
122	5123932	440.66	36.75	98.45	4093848	79.9	690232	13.47	4784080	93.37	18.4
123	5136138	446.84	36.98	99.1	4167506	81.14	628584	12.24	4796090	93.38	18.89
124	6722044	584.82	36.91	99.08	5384012	80.09	876176	13.03	6260188	93.13	19.33
125	5527346	486.41	37.08	99.09	4445296	80.42	703613	12.73	5148909	93.15	18.95
126	6053228	529.66	37.42	98.88	4914472	81.19	753601	12.45	5668073	93.64	18.87
127	4103362	359.04	36.81	99.06	3361230	81.91	470573	11.47	3831803	93.38	17.74
128	5240196	458.52	37.05	99.1	4251088	81.12	646222	12.33	4897310	93.46	18.67
129	5905126	510.79	37.14	99.1	4763414	80.67	746508	12.64	5509922	93.31	19.15
130	6188954	532.25	37.1	99.1	5044222	81.5	755094	12.2	5799316	93.7	19.57
131	7161418	615.88	36.96	99.09	5847974	81.66	834042	11.65	6682016	93.31	19.56
132	3482352	302.96	37.48	99.01	2781034	79.86	474656	13.63	3255690	93.49	17.22
133	2066158	179.76	37.21	99.01	1704756	82.51	240144	11.62	1944900	94.13	15.26
134	3815072	335.73	37.23	99.02	3084304	80.85	487400	12.78	3571704	93.62	17.87
135	2442422	213.71	37.62	98.98	2033746	83.27	276929	11.34	2310675	94.61	15.7
136	3796872	332.23	37.15	99.02	3038064	80.01	500996	13.19	3539060	93.21	17.61
137	4312062	372.99	37.57	99.03	3528028	81.82	526321	12.21	4054349	94.02	18.29
138	6893522	592.84	37.57	99.04	5598358	81.21	884880	12.84	6483238	94.05	19.92
139	7059568	607.12	37.53	99.02	5753386	81.5	891972	12.63	6645358	94.13	19.85
140	5337514	464.36	37.18	99.02	4201930	78.72	755009	14.15	4956939	92.87	19.17
141	4760714	414.18	37.04	99.01	3753130	78.84	639552	13.43	4392682	92.27	18.55
142	5734834	504.67	37.05	99.02	4622998	80.61	754267	13.15	5377265	93.76	20.39
143	7258428	635.11	37.44	98.98	5704316	78.59	1046292	14.41	6750608	93	20.17
144	4391124	384.22	36.63	99.03	3742184	85.22	410792	9.36	4152976	94.58	17.67
145	4785344	411.54	37.21	99.02	3867566	80.82	622418	13.01	4489984	93.83	18.47
146	4206996	363.91	37.07	99.06	3451312	82.04	495895	11.79	3947207	93.82	17.84
147	5013870	431.19	37.27	99.03	3954746	78.88	718983	14.34	4673729	93.22	18.25
148	5449580	474.11	37.38	99.06	4393402	80.62	684761	12.57	5078163	93.18	19.33
149	5707530	496.56	37.81	99.02	4754756	83.31	600253	10.52	5355009	93.82	18.68
150	5333956	469.39	37.02	99.06	4387276	82.25	610107	11.44	4997383	93.69	19.2
151	6314834	552.55	37.03	99.03	5232428	82.86	692296	10.96	5924724	93.82	19.48
152	6350032	555.63	37.31	99.06	5290868	83.32	681703	10.74	5972571	94.06	18.97
153	4532924	392.1	37.54	99.08	3830362	84.5	433429	9.56	4263791	94.06	18.19
154	3704182	318.56	37.22	99.07	3013868	81.36	451860	12.2	3465728	93.56	17.33
155	4587262	394.5	37.18	99.07	3630434	79.14	621220	13.54	4251654	92.68	18
156	4663880	405.76	37.33	99.01	3770012	80.83	539688	11.57	4309700	92.41	18.02
157	4073102	354.36	37.14	98.98	3273636	80.37	540579	13.27	3814215	93.64	17.78
158	4786912	421.25	37.68	98.98	4020560	83.99	498835	10.42	4519395	94.41	17.93
159	3637770	318.3	37.1	98.98	2902660	79.79	476759	13.11	3379419	92.9	16.68
160	5372824	470.12	36.85	99.02	4348394	80.93	678462	12.63	5026856	93.56	18.32
161	5326536	460.75	37.3	99.03	4262210	80.02	724565	13.6	4986775	93.62	18.81
162	5503166	473.27	37.52	98.99	4320826	78.52	812622	14.77	5133448	93.28	18.21
163	3960508	340.6	37.24	99.01	3200236	80.8	491319	12.41	3691555	93.21	17.24
164	4540012	394.98	37.29	98.92	3554588	78.29	653402	14.39	4207990	92.69	17.41
165	4031282	350.72	37.19	98.86	3245480	80.51	522720	12.97	3768200	93.47	17.1
166	3404902	299.63	37.21	98.9	2720316	79.89	454799	13.36	3175115	93.25	16.54
167	4880012	427	37.07	98.87	3846746	78.83	677452	13.88	4524198	92.71	17.79
168	3391374	293.35	37.33	98.96	2698244	79.56	465988	13.74	3164232	93.3	16.16
169	6367958	557.2	37.25	98.98	5156008	80.97	803785	12.62	5959793	93.59	19.61
170	5243818	458.83	37.13	98.92	4262016	81.28	645148	12.3	4907164	93.58	18.46
171	7370334	637.53	37.31	98.98	5917352	80.29	952341	12.92	6869693	93.21	19.7
172	4045202	347.89	37.26	98.95	3247952	80.29	536012	13.25	3783964	93.54	16.9
173	4238414	364.5	37.35	98.94	3251786	76.72	662862	15.64	3914648	92.36	16.91
174	6543754	569.31	38.66	98.9	5151726	78.73	939615	14.36	6091341	93.09	18.67
175	5860018	509.82	38.75	98.81	4737748	80.85	752850	12.85	5490598	93.7	18.09
176	5723198	503.64	39.15	98.86	4564498	79.75	781756	13.66	5346254	93.41	18.15
177	7123004	623.26	38.83	98.83	5769556	81	891156	12.51	6660712	93.51	18.9
178	4108418	359.49	38.81	98.89	3292474	80.14	538940	13.12	3831414	93.26	16.52
179	4700876	406.63	38.91	98.92	3841348	81.72	574591	12.22	4415939	93.94	17.36
180	5682344	488.68	38.99	98.91	4601648	80.98	729079	12.83	5330727	93.81	17.66
181	5018562	431.6	38.58	98.91	4058232	80.86	653631	13.02	4711863	93.89	17.38
182	3812616	331.7	36.66	98.98	3094478	81.16	460955	12.09	3555433	93.25	18.03
183	4484682	390.17	36.85	98.91	3639514	81.15	546172	12.18	4185686	93.33	18.8
184	4211740	370.63	37.03	98.95	3375236	80.14	537952	12.77	3913188	92.91	18.34
185	4498330	393.6	36.93	98.93	3626806	80.63	555597	12.35	4182403	92.98	19.01
186	4022348	351.96	36.64	98.99	3257784	80.99	486291	12.09	3744075	93.08	18.45
187	5051082	436.92	36.91	99.01	4062520	80.43	634842	12.57	4697362	93	19.05
188	5990056	515.14	36.74	99.01	4711100	78.65	845193	14.11	5556293	92.76	19.69
189	4128036	355.01	37.04	98.99	3391836	82.17	477134	11.56	3868970	93.72	18.06
190	5990646	521.19	36.65	98.91	4797070	80.08	792380	13.23	5589450	93.3	18.81
191	5859916	509.81	36.59	98.84	4575238	78.08	836840	14.28	5412078	92.36	18.63
192	6023494	530.07	36.74	98.88	4841782	80.38	776953	12.9	5618735	93.28	19.19
193	3493348	305.67	36.69	98.85	2802198	80.22	440655	12.61	3242853	92.83	16.65
194	4915498	430.11	37.05	98.89	3940846	80.17	643812	13.1	4584658	93.27	17.87
195	6462970	559.05	36.82	98.94	5247046	81.19	809849	12.53	6056895	93.72	19.07
196	5612418	482.67	36.96	98.93	4509412	80.35	732970	13.06	5242382	93.41	18.2
197	5903942	507.74	36.75	98.93	4518356	76.53	924537	15.66	5442893	92.19	18.33
198	5325152	463.29	37.12	98.91	4332190	81.35	662473	12.44	4994663	93.79	18.78
199	5885928	512.08	37.01	98.84	4838920	82.21	674401	11.46	5513321	93.67	18.77
200	5532736	486.88	37.25	98.88	4559922	82.42	642907	11.62	5202829	94.04	18.79
201	5344346	467.63	37.21	98.85	4331756	81.05	668911	12.52	5000667	93.57	18.58
202	4609202	403.31	37.42	98.9	3742942	81.21	565228	12.26	4308170	93.47	18.86
203	6126258	529.92	37.24	98.94	4946004	80.73	781572	12.76	5727576	93.49	19.09
204	5781798	497.23	37.4	98.93	4712276	81.5	717619	12.41	5429895	93.91	18.76
205	4915076	422.7	37.7	98.92	4012540	81.64	612401	12.46	4624941	94.1	18.11
206	5517974	480.06	37.24	98.49	4404614	79.82	701196	12.71	5105810	92.53	17.86
207	5180268	450.68	37.16	98.4	4155080	80.21	657758	12.7	4812838	92.91	17.57
208	6397184	562.95	37	98.5	5157088	80.61	804391	12.57	5961479	93.19	18.54
209	6035446	528.1	36.74	98.47	4879682	80.85	719212	11.92	5598894	92.77	18.01
210	4320016	378	37.2	98.46	3512588	81.31	514877	11.92	4027465	93.23	17.11
211	5074626	438.96	37.38	98.46	4181750	82.41	597272	11.77	4779022	94.17	17.34
212	4771528	410.35	36.9	98.46	3834938	80.37	615134	12.89	4450072	93.26	17.63
213	4624156	397.68	36.68	98.47	3751340	81.12	537616	11.63	4288956	92.75	16.86
214	5244038	456.23	36.58	98.56	4209032	80.26	650419	12.4	4859451	92.67	17.72
215	4916254	427.71	36.85	98.46	4000380	81.37	577780	11.75	4578160	93.12	17.94
216	6008208	516.71	36.89	98.96	4987022	83	652686	10.86	5639708	93.87	18.75
217	4887332	430.09	36.68	98.55	4023044	82.32	525697	10.76	4548741	93.07	17.57
218	4440906	388.58	36.93	98.5	3632004	81.79	485020	10.92	4117024	92.71	17.26
219	5132044	449.05	36.63	98.51	4152210	80.91	595414	11.6	4747624	92.51	18.07
220	4160192	359.86	36.76	98.51	3374540	81.12	469702	11.29	3844242	92.41	16.98
221	5625590	483.8	37.04	98.5	4591522	81.62	667591	11.87	5259113	93.49	18.18
222	3980838	342.35	36.94	98.51	3165820	79.53	474748	11.93	3640568	91.45	16.94
223	5003532	435.31	36.73	98.53	4060618	81.16	570690	11.41	4631308	92.56	18.06
224	5236484	455.57	36.87	98.46	4182672	79.88	665293	12.7	4847965	92.58	18.32
225	5375420	473.04	36.86	98.53	4341384	80.76	655420	12.19	4996804	92.96	18.56
226	5522380	483.21	36.87	98.48	4550218	82.4	601601	10.89	5151819	93.29	18.5
227	6507158	569.38	36.89	98.52	5192948	79.8	845873	13	6038821	92.8	19.59
228	4597396	397.67	36.55	98.52	3738678	81.32	541526	11.78	4280204	93.1	18.05
229	5463854	469.89	36.75	98.5	4408360	80.68	647894	11.86	5056254	92.54	18.37
230	3663546	315.06	36.96	98.49	2948194	80.47	455421	12.43	3403615	92.9	17.09
231	5823032	506.6	36.66	98.55	4754534	81.65	656361	11.27	5410895	92.92	18.8
232	5537138	481.73	36.87	98.47	4495784	81.19	659714	11.91	5155498	93.11	18.4
233	6145764	540.83	37.1	98.55	5049686	82.17	690874	11.24	5740560	93.41	18.85
234	2577486	225.53	36.43	98.51	2173034	84.31	242722	9.42	2415756	93.73	15.18
235	5782080	505.93	36.76	98.53	4722798	81.68	643117	11.12	5365915	92.8	18.63
236	5650782	488.79	36.65	98.54	4586348	81.16	634298	11.22	5220646	92.39	18.38
237	7715616	663.54	37.01	98.52	6295428	81.59	928231	12.03	7223659	93.62	19.6
238	7296218	627.47	36.91	98.52	6107846	83.71	766691	10.51	6874537	94.22	18.81
239	5436206	472.95	36.32	98.59	4370510	80.4	673733	12.39	5044243	92.79	18.82
240	7650948	665.63	36.71	98.49	6136688	80.21	959826	12.55	7096514	92.75	19.51
241	6137050	540.06	36.78	98.56	4905266	79.93	781092	12.73	5686358	92.66	18.85
242	5488184	480.22	36.75	98.53	4466938	81.39	647705	11.8	5114643	93.19	18.7
243	5294626	463.28	36.54	98.54	4345722	82.08	606481	11.45	4952203	93.53	18.43
244	5665836	490.09	36.68	98.55	4567044	80.61	705437	12.45	5272481	93.06	18.65
245	6508196	559.7	36.57	98.54	5170824	79.45	871134	13.39	6041958	92.84	19.24
246	5030324	432.61	36.6	98.54	4052038	80.55	634194	12.61	4686232	93.16	18.19
247	4808714	418.36	36.98	98.8	3845956	79.98	601317	12.5	4447273	92.48	17.25
248	4631660	402.95	36.86	98.78	3770890	81.42	542852	11.72	4313742	93.14	17.16
249	6868818	604.46	36.77	98.85	5531378	80.53	846093	12.32	6377471	92.85	18.48
250	5078524	444.37	36.83	98.81	4116828	81.06	604372	11.9	4721200	92.96	17.49
251	3737578	327.04	36.85	98.81	3042150	81.39	444059	11.88	3486209	93.27	16.66
252	3276474	283.42	36.85	98.79	2701466	82.45	359089	10.96	3060555	93.41	15.8
253	2431150	209.08	36.76	98.78	2074002	85.31	206474	8.49	2280476	93.8	14.2
254	3536794	304.16	36.72	98.83	2916124	82.45	383242	10.84	3299366	93.29	15.75
255	5835512	507.69	37.74	98.68	4730710	81.07	724599	12.42	5455309	93.48	18.55
256	6027108	524.36	37.54	98.66	4886120	81.07	752730	12.49	5638850	93.56	18.83
257	6690046	575.34	37.22	99.01	5453802	81.52	813076	12.15	6266878	93.67	19.09
258	5735008	504.68	37.42	98.72	4645902	81.01	721926	12.59	5367828	93.6	18.68
259	6052788	529.62	37.45	98.69	4880236	80.63	747238	12.35	5627474	92.97	18.47
260	5693832	498.21	37.27	98.7	4538384	79.71	750273	13.18	5288657	92.88	18.72
261	5234454	452.78	37.43	98.66	4225472	80.72	659043	12.59	4884515	93.31	18.07
262	5405318	464.86	37.49	98.64	4365234	80.76	684938	12.67	5050172	93.43	18.09
263	5324230	457.88	37.32	98.7	4272466	80.25	678739	12.75	4951205	92.99	18.12
264	4259708	370.59	36.88	98.75	3403794	79.91	547554	12.85	3951348	92.76	17.19
265	4806318	418.15	36.85	98.73	3823836	79.56	627656	13.06	4451492	92.62	17.73
266	4812280	423.48	36.89	98.79	3846960	79.94	591469	12.29	4438429	92.23	17.35
267	3993874	349.46	37.05	98.75	3186698	79.79	508281	12.73	3694979	92.52	16.7
268	3627224	317.38	37.33	98.74	2911318	80.26	464033	12.79	3375351	93.06	16.47
269	3881326	335.73	37.01	98.73	3179834	81.93	448820	11.56	3628654	93.49	16.69
270	4931028	424.07	37.01	98.71	3936002	79.82	654185	13.27	4590187	93.09	17.89
271	3588910	308.65	36.96	98.76	2866236	79.86	472471	13.16	3338707	93.03	16.53
272	4946016	430.3	37.15	98.7	4003288	80.94	609820	12.33	4613108	93.27	17.6
273	5740152	499.39	37.01	98.69	4642244	80.87	712774	12.42	5355018	93.29	18.07
274	5479968	482.24	37.06	98.74	4482508	81.8	635353	11.59	5117861	93.39	17.46
275	5381014	470.84	36.81	98.71	4311132	80.12	677873	12.6	4989005	92.71	17.72
276	7466866	653.35	37.09	98.7	5898934	79	1031729	13.82	6930663	92.82	18.78
277	4971832	430.06	37.04	98.68	4018054	80.82	622093	12.51	4640147	93.33	17.45
278	6667098	573.37	36.86	98.68	5481304	82.21	757001	11.35	6238305	93.57	17.74
279	4122336	354.52	36.87	98.74	3283338	79.65	548745	13.31	3832083	92.96	16.57
280	4898314	426.15	36.88	98.75	3991668	81.49	584970	11.94	4576638	93.43	17.76
281	6178738	537.55	36.81	98.72	4991854	80.79	767399	12.42	5759253	93.21	18.5
282	6114880	538.11	36.73	98.77	4984602	81.52	726591	11.88	5711193	93.4	18.6
283	4435984	388.15	36.85	98.74	3592738	80.99	534132	12.04	4126870	93.03	17.3
284	4649190	406.8	36.89	98.74	3804376	81.83	541475	11.65	4345851	93.48	17.81
285	6100568	527.7	36.71	98.73	4942290	81.01	742847	12.18	5685137	93.19	18.3
286	4830452	415.42	36.98	98.7	3872980	80.18	623873	12.92	4496853	93.09	17.48
287	5355310	460.56	36.97	98.76	4346130	81.16	642737	12	4988867	93.16	18.05
288	4889222	425.36	37.4	98.12	4008762	81.99	564121	11.54	4572883	93.53	17.78
289	4903738	426.63	37.37	97.95	3978970	81.14	579499	11.82	4558469	92.96	17.47
290	5150230	453.22	37.06	98.13	4177392	81.11	632573	12.28	4809965	93.39	17.81
291	3804260	332.87	37.03	98.04	3074806	80.83	459023	12.07	3533829	92.89	16.65
292	4470504	391.17	37.16	98.04	3677426	82.26	508404	11.37	4185830	93.63	17.4
293	6865134	593.83	36.97	98.07	5669898	82.59	746220	10.87	6416118	93.46	18.57
294	5588322	480.6	37.16	98.11	4602626	82.36	631607	11.3	5234233	93.66	17.66
295	7598730	653.49	36.82	98.07	6127736	80.64	957027	12.59	7084763	93.24	19.21
296	4885262	425.02	36.85	98.18	3839430	78.59	672123	13.76	4511553	92.35	17.36
297	5514358	479.75	37.09	98.02	4478072	81.21	668644	12.13	5146716	93.33	17.35
298	4463920	392.82	36.86	98.17	3589710	80.42	565159	12.66	4154869	93.08	17.13
299	4203092	367.77	37.23	98.08	3428688	81.58	486498	11.57	3915186	93.15	16.81
300	4796658	419.71	37.26	98.08	3866180	80.6	555728	11.59	4421908	92.19	16.93
301	7099666	614.12	37.01	98.11	5654466	79.64	955241	13.45	6609707	93.1	18.6
302	4912104	422.44	37.14	98.14	3962492	80.67	626538	12.75	4589030	93.42	17.49
303	2739508	235.6	36.86	98.09	2211626	80.73	340057	12.41	2551683	93.14	14.98
304	5858750	509.71	36.72	98.25	4815682	82.2	625445	10.68	5441127	92.87	16.95
305	4870482	423.73	37.04	98.09	3884352	79.75	632541	12.99	4516893	92.74	16.97
306	5639712	496.29	36.87	98.24	4547950	80.64	693210	12.29	5241160	92.93	17.77
307	4800710	420.06	36.66	98.17	3834744	79.88	613622	12.78	4448366	92.66	17.09
308	6209416	543.32	36.46	98.19	4958096	79.85	787802	12.69	5745898	92.54	18
309	5090178	440.3	36.66	98.19	4157250	81.67	590103	11.59	4747353	93.26	17.4
310	5263622	452.67	37.16	98.2	4203140	79.85	613164	11.65	4816304	91.5	17.02
311	4190904	360.42	36.91	98.16	3362808	80.24	541379	12.92	3904187	93.16	16.84
312	5866508	510.39	37.1	98.1	4745050	80.88	722629	12.32	5467679	93.2	18.23
313	5392216	469.12	37.21	97.93	4330452	80.31	682470	12.66	5012922	92.97	17.71
314	4778102	420.47	37.13	98.11	3923290	82.11	550411	11.52	4473701	93.63	17.51
315	5070252	443.65	37.27	98.02	4061494	80.1	639925	12.62	4701419	92.73	17.49
316	7853902	687.22	36.88	98.03	6375712	81.18	929994	11.84	7305706	93.02	18.67
317	4884920	422.55	37.33	98.03	3863224	79.08	652505	13.36	4515729	92.44	17.52
318	4937716	424.64	37.27	98.09	3937310	79.74	646675	13.1	4583985	92.84	17.65
319	4542072	390.62	37.09	98.01	3675036	80.91	576819	12.7	4251855	93.61	16.83
320	4591704	399.48	37.85	98.11	3819900	83.19	507255	11.05	4327155	94.24	17.16
321	4667200	406.05	37.49	97.96	3727074	79.86	613836	13.15	4340910	93.01	16.95
322	5462568	480.71	37.66	98.12	4469488	81.82	642937	11.77	5112425	93.59	17.67
323	5132552	449.1	37.42	98.04	4067588	79.25	687246	13.39	4754834	92.64	17.6
324	4622564	404.47	37.31	98.07	3782752	81.83	538143	11.64	4320895	93.47	17.46
325	4727922	408.97	37.32	98.04	3777590	79.9	617275	13.06	4394865	92.96	17.08
326	6240936	536.72	37.16	98.09	5074886	81.32	751792	12.05	5826678	93.36	18.07
327	6048334	520.16	37.42	98.04	4865610	80.45	789189	13.05	5654799	93.49	18.17
328	5854740	509.36	36.57	98.75	4630442	79.09	824640	14.08	5455082	93.17	18.54
329	4707518	409.55	36.57	98.7	3818192	81.11	590181	12.54	4408373	93.65	17.81
330	5234080	460.6	36.5	98.78	4058956	77.55	695777	13.29	4754733	90.84	18.38
331	4989012	436.54	36.78	98.7	4048326	81.14	625622	12.54	4673948	93.68	17.73
332	4702564	411.47	36.59	98.75	3782852	80.44	611237	13	4394089	93.44	17.94
333	5034020	435.44	36.97	98.75	4094544	81.34	630063	12.52	4724607	93.85	17.71
334	4352816	374.34	36.6	98.78	3466936	79.65	589062	13.53	4055998	93.18	17.33
335	3652586	314.12	36.89	98.73	2972856	81.39	439909	12.04	3412765	93.43	16.54
336	5595906	486.84	37.09	98.79	4419660	78.98	782434	13.98	5202094	92.96	18.1
337	4694910	408.46	36.81	98.75	3788460	80.69	584994	12.46	4373454	93.15	17.12
338	4397748	387	37	98.81	3595322	81.75	526488	11.97	4121810	93.73	17.07
339	6871652	601.27	36.94	98.75	5463412	79.51	918547	13.37	6381959	92.87	18.63
340	4166002	364.53	37.39	98.79	3405876	81.75	502151	12.05	3908027	93.81	16.74
341	4762880	411.99	37.13	98.79	3783862	79.44	647351	13.59	4431213	93.04	17.17
342	4631304	398.29	37.24	98.82	3710912	80.13	593274	12.81	4304186	92.94	17.15
343	3989430	343.09	37.28	98.77	3217064	80.64	514714	12.9	3731778	93.54	16.59
344	4536994	394.72	36.72	98.77	3651690	80.49	577073	12.72	4228763	93.21	18.03
345	4675800	406.79	36.85	98.72	3767508	80.57	596921	12.77	4364429	93.34	18.25
346	6183166	544.12	36.86	98.79	4911266	79.43	835032	13.5	5746298	92.93	19.22
347	6140120	537.26	36.46	98.73	5203104	84.74	597715	9.73	5800819	94.47	18.48
348	4921160	430.6	37.12	98.76	3961282	80.49	634499	12.89	4595781	93.39	18.6
349	2878974	249.03	36.6	98.77	2424332	84.21	278353	9.67	2702685	93.88	15.76
350	3984256	342.65	37	98.79	3270868	82.09	465870	11.69	3736738	93.79	17.67
351	6703692	576.52	37.27	98.75	5369520	80.1	887752	13.24	6257272	93.34	19.41
352	6308900	548.87	36.77	98.74	5278520	83.67	671671	10.65	5950191	94.31	19.34
353	5478926	476.67	36.62	98.68	4501434	82.16	620576	11.33	5122010	93.49	18.96
354	5665008	498.52	37.18	98.74	4514536	79.69	745134	13.15	5259670	92.84	19.28
355	4773114	417.65	37.06	98.68	3988282	83.56	514872	10.79	4503154	94.34	18.62
356	5628998	492.54	37.28	98.71	4562358	81.05	694620	12.34	5256978	93.39	18.92
357	4954456	428.56	37.31	98.72	4054054	81.83	592432	11.96	4646486	93.78	18.26
358	4431710	381.13	37.24	98.75	3537442	79.82	597771	13.49	4135213	93.31	18.08
359	6090986	523.82	36.89	98.72	5025176	82.5	700748	11.5	5725924	94.01	19.25
360	6511592	566.51	37.04	98.81	5227330	80.28	720622	11.07	5947952	91.34	19.12
361	5619386	488.89	37.06	98.77	4595168	81.77	644239	11.46	5239407	93.24	18.58
362	5407900	475.9	36.96	98.83	4447610	82.24	603764	11.16	5051374	93.41	18.47
363	5149964	450.62	37.35	98.77	4201302	81.58	601960	11.69	4803262	93.27	18.2
364	4933072	431.64	37.44	98.81	4056312	82.23	558235	11.32	4614547	93.54	18.43
365	7047448	609.6	37.2	98.82	5801580	82.32	807432	11.46	6609012	93.78	19.27
366	5263522	452.66	37.04	98.84	4255490	80.85	640938	12.18	4896428	93.03	18.6
367	4627564	397.97	37.44	98.79	3740618	80.83	579551	12.52	4320169	93.36	17.89
368	4037334	351.25	36.31	98.99	3272220	81.05	502603	12.45	3774823	93.5	17.64
369	5787194	503.49	36.75	98.39	4719344	81.55	697418	12.05	5416762	93.6	18.87
370	4050002	352.35	36.87	98.12	3275962	80.89	484475	11.96	3760437	92.85	16.88
371	3750212	330.02	36.7	98.39	3080640	82.15	426568	11.37	3507208	93.52	17.31
372	4598434	402.36	36.94	98.37	3778322	82.17	502374	10.92	4280696	93.09	18.06
373	5087176	445.13	36.69	98.36	4094684	80.49	621718	12.22	4716402	92.71	18.57
374	6036976	522.2	36.91	98.41	4893036	81.05	722867	11.97	5615903	93.03	18.9
375	5348698	459.99	36.94	98.48	4437736	82.97	594027	11.11	5031763	94.07	18.68
376	3575080	307.46	37.28	98.44	2876580	80.46	422624	11.82	3299204	92.28	16.89
377	4958918	431.43	36.32	98.41	4097784	82.63	563386	11.36	4661170	94	18.16
378	5825886	506.85	36.48	98.17	4697422	80.63	729730	12.53	5427152	93.16	19
379	5167044	454.7	36.08	98.43	4283980	82.91	550306	10.65	4834286	93.56	17.83
380	2735608	239.37	36.37	98.38	2287306	83.61	261557	9.56	2548863	93.17	15.73
381	5206794	455.59	36.54	98.38	4400424	84.51	507943	9.76	4908367	94.27	18.21
382	7764662	671.64	36.48	98.43	6149384	79.2	1047526	13.49	7196910	92.69	19.71
383	3832764	329.62	36.49	98.5	3154222	82.3	437180	11.41	3591402	93.7	16.9
384	3784118	325.43	36.48	98.48	3137710	82.92	411565	10.88	3549275	93.79	17.12
385	6215082	540.71	36.82	98.41	5032606	80.97	748137	12.04	5780743	93.01	18.23
386	4824464	419.73	36.49	98.14	3953360	81.94	518210	10.74	4471570	92.69	17.7
387	5191090	456.82	36.75	98.4	4239766	81.67	612146	11.79	4851912	93.47	18.15
388	4023118	352.02	36.42	98.39	3282806	81.6	472632	11.75	3755438	93.35	17.35
389	6086744	532.59	36.84	98.36	4952040	81.36	715626	11.76	5667666	93.11	18.52
390	3890640	336.54	36.8	98.42	3252446	83.6	406963	10.46	3659409	94.06	17.05
391	4316344	371.21	36.67	98.51	3508966	81.29	521200	12.08	4030166	93.37	17.63
392	5286948	459.96	36.28	98.81	4318356	81.68	639305	12.09	4957661	93.77	19.01
393	3905562	335.88	36.75	98.49	3215574	82.33	451177	11.55	3666751	93.89	17.12
394	4735824	412.02	36.54	98.36	3881462	81.96	541931	11.44	4423393	93.4	18.26
395	5974920	519.82	36.38	98.12	4793890	80.23	779854	13.05	5573744	93.29	18.94
396	6376288	561.11	36.51	98.37	5063384	79.41	880329	13.81	5943713	93.22	19.47
397	5946174	520.29	36.76	98.33	4692788	78.92	835901	14.06	5528689	92.98	19.15
398	4538736	397.14	36.61	98.3	3600700	79.33	610353	13.45	4211053	92.78	17.81
399	5069058	438.47	36.4	98.38	4062352	80.14	656201	12.95	4718553	93.09	18.57
400	3552154	305.49	36.48	98.49	2882456	81.15	433920	12.22	3316376	93.36	16.71
401	8204858	722.03	36.17	98.92	6284008	76.59	1317125	16.05	7601133	92.64	20.72
402	5898310	516.1	36.5	98.84	4633782	78.56	866180	14.69	5499962	93.25	19.49
403	3942626	339.07	36.57	98.42	3122164	79.19	533882	13.54	3656046	92.73	17.41
404	7033498	611.91	36.81	98.42	5524978	78.55	976159	13.88	6501137	92.43	19.61
405	6235692	542.51	36.64	98.18	4983610	79.92	803843	12.89	5787453	92.81	19.12
406	3953348	347.89	37.04	98.41	3169076	80.16	504811	12.77	3673887	92.93	17.03
407	3326810	291.1	37.03	98.39	2719370	81.74	385830	11.6	3105200	93.34	16.3
408	6198516	542.37	37.17	98.38	4901046	79.07	825574	13.32	5726620	92.39	18.63
409	5180956	448.15	37.05	98.43	4208396	81.23	616691	11.9	4825087	93.13	18.23
410	6097118	524.35	36.73	98.53	4928740	80.84	757640	12.43	5686380	93.26	18.9
411	3968730	341.31	36.94	98.48	3221162	81.16	490452	12.36	3711614	93.52	16.97
412	4728264	413.72	36.29	98.93	3772214	79.78	645166	13.64	4417380	93.42	18.22
413	4893842	423.32	36.42	98.94	3602282	73.61	660093	13.49	4262375	87.1	18.06
414	6187052	538.27	36.25	99.03	4879768	78.87	851431	13.76	5731199	92.63	19.36
415	6694332	582.41	36.29	98.85	5329676	79.61	892999	13.34	6222675	92.95	19.56
416	5670628	499.02	36.23	98.96	4563360	80.47	713607	12.58	5276967	93.06	19.23
417	6549484	563.26	36.12	98.92	5113326	78.07	977965	14.93	6091291	93	19.77
418	7069366	618.57	36.53	98.88	5748882	81.32	865198	12.24	6614080	93.56	19.25
419	5806280	508.05	36.52	98.97	4671068	80.45	737759	12.71	5408827	93.15	18.83
420	5482164	474.21	36.51	98.98	4406152	80.37	707962	12.91	5114114	93.29	18.98
421	4977426	428.06	36.37	98.95	3992454	80.21	644002	12.94	4636456	93.15	18.56
422	5356350	460.65	36.26	98.96	4068784	75.96	886757	16.56	4955541	92.52	18.73
423	4192064	360.52	36.45	99	3316036	79.1	578024	13.79	3894060	92.89	17.41
K44	38990340	3381.05	37.76	98.94	31478680	80.73	4722628	12.11	36201308	92.85	24.61
Total	2228161352	193718			1799428212		277182511		2076610723
Average			36.92	98.6						93	18

## Sheet: Table S2
Table S2 The statistics of SNPs detected in each sample.
Sample ID	Total SNP	Homozygous SNP	Heterozygous SNP	Homozygous rate (%)	Heterozygous rate (%)
1	4948	3167	1781	64.01	35.99
2	3490	2529	961	72.46	27.54
3	4731	3392	1339	71.7	28.3
4	2593	1902	691	73.35	26.65
5	3079	1651	1428	53.62	46.38
6	4769	3043	1726	63.81	36.19
7	7246	4793	2453	66.15	33.85
8	5492	3838	1654	69.88	30.12
9	3061	1357	1704	44.33	55.67
10	3555	2003	1552	56.34	43.66
11	2906	1474	1432	50.72	49.28
12	5577	2878	2699	51.6	48.4
13	2931	1863	1068	63.56	36.44
14	4573	1752	2821	38.31	61.69
15	3771	2378	1393	63.06	36.94
16	4620	1837	2783	39.76	60.24
17	2127	1155	972	54.3	45.7
18	3082	1414	1668	45.88	54.12
19	2779	1665	1114	59.91	40.09
20	2381	1169	1212	49.1	50.9
21	1905	1047	858	54.96	45.04
22	3408	1529	1879	44.87	55.13
23	3494	2012	1482	57.58	42.42
24	1418	840	578	59.24	40.76
25	3371	1693	1678	50.22	49.78
26	3843	2067	1776	53.79	46.21
27	4443	1814	2629	40.83	59.17
28	2556	1352	1204	52.9	47.1
29	5088	3324	1764	65.33	34.67
30	4027	2913	1114	72.34	27.66
31	4887	1841	3046	37.67	62.33
32	3790	2539	1251	66.99	33.01
33	3247	2051	1196	63.17	36.83
34	2546	1247	1299	48.98	51.02
35	1587	893	694	56.27	43.73
36	3948	1919	2029	48.61	51.39
37	3763	1447	2316	38.45	61.55
38	4206	1859	2347	44.2	55.8
39	6439	2674	3765	41.53	58.47
40	2322	1714	608	73.82	26.18
41	6263	3812	2451	60.87	39.13
42	4980	3052	1928	61.29	38.71
43	3992	1905	2087	47.72	52.28
44	4436	2087	2349	47.05	52.95
45	5164	1747	3417	33.83	66.17
46	5983	4269	1714	71.35	28.65
47	5778	2193	3585	37.95	62.05
48	4374	2985	1389	68.24	31.76
49	3757	1746	2011	46.47	53.53
50	3694	1879	1815	50.87	49.13
51	3895	2356	1539	60.49	39.51
52	5757	2191	3566	38.06	61.94
53	2967	1973	994	66.5	33.5
54	5175	2148	3027	41.51	58.49
55	3589	1975	1614	55.03	44.97
56	3935	1802	2133	45.79	54.21
57	1559	792	767	50.8	49.2
58	3506	2420	1086	69.02	30.98
59	5431	3950	1481	72.73	27.27
60	6444	3895	2549	60.44	39.56
61	2527	1326	1201	52.47	47.53
62	4941	2100	2841	42.5	57.5
63	2074	1362	712	65.67	34.33
64	5150	3285	1865	63.79	36.21
65	2389	1077	1312	45.08	54.92
66	2843	1273	1570	44.78	55.22
67	1835	1141	694	62.18	37.82
68	5186	1944	3242	37.49	62.51
69	2460	1215	1245	49.39	50.61
70	3256	1709	1547	52.49	47.51
71	5970	2301	3669	38.54	61.46
72	5016	3499	1517	69.76	30.24
73	1491	813	678	54.53	45.47
74	4246	2107	2139	49.62	50.38
75	3150	1900	1250	60.32	39.68
76	1701	956	745	56.2	43.8
77	3713	1774	1939	47.78	52.22
78	5653	3363	2290	59.49	40.51
79	3586	1681	1905	46.88	53.12
80	4044	1958	2086	48.42	51.58
81	4143	2528	1615	61.02	38.98
82	4742	2825	1917	59.57	40.43
83	3395	1793	1602	52.81	47.19
84	2773	1242	1531	44.79	55.21
85	3543	1569	1974	44.28	55.72
86	2860	1415	1445	49.48	50.52
87	3115	1749	1366	56.15	43.85
88	3524	2151	1373	61.04	38.96
89	2019	1177	842	58.3	41.7
90	1747	942	805	53.92	46.08
91	2633	1566	1067	59.48	40.52
92	4621	1907	2714	41.27	58.73
93	3963	2483	1480	62.65	37.35
94	3792	1306	2486	34.44	65.56
95	4424	1836	2588	41.5	58.5
96	3787	2242	1545	59.2	40.8
97	2833	1456	1377	51.39	48.61
98	6960	3619	3341	52	48
99	2070	1018	1052	49.18	50.82
100	3242	1952	1290	60.21	39.79
101	3572	1676	1896	46.92	53.08
102	2321	1302	1019	56.1	43.9
103	3319	2079	1240	62.64	37.36
104	4633	2911	1722	62.83	37.17
105	2998	1550	1448	51.7	48.3
106	3391	1507	1884	44.44	55.56
107	4788	2192	2596	45.78	54.22
108	4214	2804	1410	66.54	33.46
109	4971	2715	2256	54.62	45.38
110	5591	2364	3227	42.28	57.72
111	6867	3696	3171	53.82	46.18
112	4673	2776	1897	59.41	40.59
113	3202	2255	947	70.42	29.58
114	2925	1304	1621	44.58	55.42
115	4824	1956	2868	40.55	59.45
116	5050	3309	1741	65.52	34.48
117	3868	1864	2004	48.19	51.81
118	5855	3343	2512	57.1	42.9
119	5053	2151	2902	42.57	57.43
120	9086	5173	3913	56.93	43.07
121	5552	3378	2174	60.84	39.16
122	3403	1661	1742	48.81	51.19
123	3617	1865	1752	51.56	48.44
124	4612	1719	2893	37.27	62.73
125	3891	1768	2123	45.44	54.56
126	4179	1943	2236	46.49	53.51
127	2756	1998	758	72.5	27.5
128	3663	1704	1959	46.52	53.48
129	4059	1632	2427	40.21	59.79
130	4911	2043	2868	41.6	58.4
131	8411	5543	2868	65.9	34.1
132	1808	847	961	46.85	53.15
133	850	627	223	73.76	26.24
134	2867	1852	1015	64.6	35.4
135	1054	751	303	71.25	28.75
136	2394	1673	721	69.88	30.12
137	2620	1285	1335	49.05	50.95
138	6971	4299	2672	61.67	38.33
139	5240	2264	2976	43.21	56.79
140	3447	1816	1631	52.68	47.32
141	2837	1667	1170	58.76	41.24
142	4638	2046	2592	44.11	55.89
143	5530	2745	2785	49.64	50.36
144	2421	1078	1343	44.53	55.47
145	3097	1478	1619	47.72	52.28
146	2746	1622	1124	59.07	40.93
147	2954	1604	1350	54.3	45.7
148	4797	2905	1892	60.56	39.44
149	4426	1742	2684	39.36	60.64
150	4730	2994	1736	63.3	36.7
151	5682	3389	2293	59.64	40.36
152	4671	1868	2803	39.99	60.01
153	2929	1336	1593	45.61	54.39
154	1892	1020	872	53.91	46.09
155	2974	2120	854	71.28	28.72
156	3610	1652	1958	45.76	54.24
157	2446	1252	1194	51.19	48.81
158	3849	1740	2109	45.21	54.79
159	1762	1030	732	58.46	41.54
160	3652	1939	1713	53.09	46.91
161	3336	1594	1742	47.78	52.22
162	3529	1751	1778	49.62	50.38
163	3003	2145	858	71.43	28.57
164	2508	1330	1178	53.03	46.97
165	2096	1031	1065	49.19	50.81
166	1674	893	781	53.35	46.65
167	3537	2227	1310	62.96	37.04
168	1719	1061	658	61.72	38.28
169	4911	2024	2887	41.21	58.79
170	3482	1907	1575	54.77	45.23
171	6082	2513	3569	41.32	58.68
172	2164	1199	965	55.41	44.59
173	2757	1887	870	68.44	31.56
174	5214	2171	3043	41.64	58.36
175	4464	1709	2755	38.28	61.72
176	5264	3449	1815	65.52	34.48
177	7084	4244	2840	59.91	40.09
178	3126	2018	1108	64.56	35.44
179	2937	1667	1270	56.76	43.24
180	5365	3174	2191	59.16	40.84
181	4767	2819	1948	59.14	40.86
182	2077	1197	880	57.63	42.37
183	2698	1297	1401	48.07	51.93
184	2031	897	1134	44.17	55.83
185	3118	1942	1176	62.28	37.72
186	2569	1569	1000	61.07	38.93
187	2860	1524	1336	53.29	46.71
188	3625	1515	2110	41.79	58.21
189	2385	1224	1161	51.32	48.68
190	4835	2572	2263	53.2	46.8
191	3990	2487	1503	62.33	37.67
192	4788	1822	2966	38.05	61.95
193	1584	969	615	61.17	38.83
194	3069	1547	1522	50.41	49.59
195	5398	2160	3238	40.01	59.99
196	3540	1449	2091	40.93	59.07
197	4931	3113	1818	63.13	36.87
198	3562	1867	1695	52.41	47.59
199	5400	3604	1796	66.74	33.26
200	4289	2238	2051	52.18	47.82
201	3550	1552	1998	43.72	56.28
202	2878	1383	1495	48.05	51.95
203	4226	1940	2286	45.91	54.09
204	3751	1728	2023	46.07	53.93
205	4202	2710	1492	64.49	35.51
206	4427	2012	2415	45.45	54.55
207	5434	2842	2592	52.3	47.7
208	5051	2168	2883	42.92	57.08
209	6947	4229	2718	60.88	39.12
210	2860	1419	1441	49.62	50.38
211	3353	1593	1760	47.51	52.49
212	3393	1666	1727	49.1	50.9
213	3694	2503	1191	67.76	32.24
214	3490	1921	1569	55.04	44.96
215	3626	1540	2086	42.47	57.53
216	6399	4171	2228	65.18	34.82
217	2916	1302	1614	44.65	55.35
218	2857	1405	1452	49.18	50.82
219	4294	2958	1336	68.89	31.11
220	2976	2164	812	72.72	27.28
221	3845	1769	2076	46.01	53.99
222	3118	1999	1119	64.11	35.89
223	4670	3058	1612	65.48	34.52
224	4540	2782	1758	61.28	38.72
225	4020	1693	2327	42.11	57.89
226	4013	1750	2263	43.61	56.39
227	4191	1939	2252	46.27	53.73
228	3792	2710	1082	71.47	28.53
229	3734	1535	2199	41.11	58.89
230	1817	1097	720	60.37	39.63
231	5419	3656	1763	67.47	32.53
232	3806	1389	2417	36.5	63.5
233	4511	2184	2327	48.41	51.59
234	973	753	220	77.39	22.61
235	4654	2647	2007	56.88	43.12
236	5735	3469	2266	60.49	39.51
237	7131	3864	3267	54.19	45.81
238	5281	2524	2757	47.79	52.21
239	3518	1603	1915	45.57	54.43
240	5886	2286	3600	38.84	61.16
241	4528	1944	2584	42.93	57.07
242	3650	1672	1978	45.81	54.19
243	3502	1761	1741	50.29	49.71
244	3835	1922	1913	50.12	49.88
245	4976	1599	3377	32.13	67.87
246	4294	2677	1617	62.34	37.66
247	3194	1638	1556	51.28	48.72
248	2838	1594	1244	56.17	43.83
249	5614	2752	2862	49.02	50.98
250	3685	1806	1879	49.01	50.99
251	1890	964	926	51.01	48.99
252	2263	1529	734	67.57	32.43
253	760	568	192	74.74	25.26
254	2147	1508	639	70.24	29.76
255	3832	1913	1919	49.92	50.08
256	4284	1756	2528	40.99	59.01
257	5046	2095	2951	41.52	58.48
258	3909	1683	2226	43.05	56.95
259	4842	2226	2616	45.97	54.03
260	4124	2049	2075	49.68	50.32
261	3139	1372	1767	43.71	56.29
262	3646	1591	2055	43.64	56.36
263	4898	3015	1883	61.56	38.44
264	3229	2025	1204	62.71	37.29
265	3887	2498	1389	64.27	35.73
266	3104	1889	1215	60.86	39.14
267	2662	1688	974	63.41	36.59
268	1744	932	812	53.44	46.56
269	1975	968	1007	49.01	50.99
270	3769	2212	1557	58.69	41.31
271	2502	1746	756	69.78	30.22
272	3286	1740	1546	52.95	47.05
273	4267	2110	2157	49.45	50.55
274	3256	1528	1728	46.93	53.07
275	5639	3682	1957	65.3	34.7
276	6386	2720	3666	42.59	57.41
277	3168	1731	1437	54.64	45.36
278	6885	4286	2599	62.25	37.75
279	1789	1055	734	58.97	41.03
280	3358	1607	1751	47.86	52.14
281	5305	2868	2437	54.06	45.94
282	4965	2336	2629	47.05	52.95
283	2888	1612	1276	55.82	44.18
284	3012	1493	1519	49.57	50.43
285	6535	3860	2675	59.07	40.93
286	3946	2707	1239	68.6	31.4
287	4429	3016	1413	68.1	31.9
288	3659	1644	2015	44.93	55.07
289	3622	2101	1521	58.01	41.99
290	5385	3064	2321	56.9	43.1
291	2630	1832	798	69.66	30.34
292	3098	1473	1625	47.55	52.45
293	5566	1739	3827	31.24	68.76
294	4486	2183	2303	48.66	51.34
295	8182	5603	2579	68.48	31.52
296	4417	2843	1574	64.36	35.64
297	4015	2137	1878	53.23	46.77
298	3178	1447	1731	45.53	54.47
299	2744	1180	1564	43	57
300	3130	1665	1465	53.19	46.81
301	5738	2886	2852	50.3	49.7
302	3448	1370	2078	39.73	60.27
303	1495	1035	460	69.23	30.77
304	3852	1772	2080	46	54
305	3183	1561	1622	49.04	50.96
306	4055	2040	2015	50.31	49.69
307	4642	2973	1669	64.05	35.95
308	6331	4505	1826	71.16	28.84
309	4176	2737	1439	65.54	34.46
310	3842	1446	2396	37.64	62.36
311	2886	1595	1291	55.27	44.73
312	4910	2448	2462	49.86	50.14
313	5264	3229	2035	61.34	38.66
314	3389	1721	1668	50.78	49.22
315	3012	1361	1651	45.19	54.81
316	9257	5561	3696	60.07	39.93
317	3373	1319	2054	39.1	60.9
318	3263	1668	1595	51.12	48.88
319	3641	2273	1368	62.43	37.57
320	4700	2948	1752	62.72	37.28
321	2828	1250	1578	44.2	55.8
322	3968	1396	2572	35.18	64.82
323	3879	1777	2102	45.81	54.19
324	3196	1649	1547	51.6	48.4
325	3284	1673	1611	50.94	49.06
326	6015	4352	1663	72.35	27.65
327	4728	2091	2637	44.23	55.77
328	3698	1942	1756	52.51	47.49
329	3397	2436	961	71.71	28.29
330	4470	3145	1325	70.36	29.64
331	3236	1777	1459	54.91	45.09
332	2853	1547	1306	54.22	45.78
333	3344	1862	1482	55.68	44.32
334	3304	2302	1002	69.67	30.33
335	2636	1859	777	70.52	29.48
336	4895	3142	1753	64.19	35.81
337	4291	3208	1083	74.76	25.24
338	2679	1206	1473	45.02	54.98
339	7411	4581	2830	61.81	38.19
340	1992	1098	894	55.12	44.88
341	3276	1989	1287	60.71	39.29
342	3608	2620	988	72.62	27.38
343	2310	1428	882	61.82	38.18
344	2908	1910	998	65.68	34.32
345	3092	1715	1377	55.47	44.53
346	5844	3828	2016	65.5	34.5
347	4973	2989	1984	60.1	39.9
348	2642	1514	1128	57.31	42.69
349	1313	940	373	71.59	28.41
350	2163	1089	1074	50.35	49.65
351	6116	4132	1984	67.56	32.44
352	5048	2498	2550	49.48	50.52
353	5508	3958	1550	71.86	28.14
354	4636	2678	1958	57.77	42.23
355	2907	1431	1476	49.23	50.77
356	3570	2036	1534	57.03	42.97
357	2992	1504	1488	50.27	49.73
358	2270	1316	954	57.97	42.03
359	4308	2487	1821	57.73	42.27
360	4550	2520	2030	55.38	44.62
361	3975	2052	1923	51.62	48.38
362	3802	1610	2192	42.35	57.65
363	4079	2815	1264	69.01	30.99
364	2689	1424	1265	52.96	47.04
365	4874	2527	2347	51.85	48.15
366	4026	2565	1461	63.71	36.29
367	2394	1318	1076	55.05	44.95
368	2433	1276	1157	52.45	47.55
369	3391	1498	1893	44.18	55.82
370	2983	1774	1209	59.47	40.53
371	2272	1282	990	56.43	43.57
372	2786	1100	1686	39.48	60.52
373	3818	2447	1371	64.09	35.91
374	5055	2614	2441	51.71	48.29
375	5667	3453	2214	60.93	39.07
376	1783	1035	748	58.05	41.95
377	3225	1333	1892	41.33	58.67
378	4137	1948	2189	47.09	52.91
379	3771	2082	1689	55.21	44.79
380	1288	860	428	66.77	33.23
381	3841	1494	2347	38.9	61.1
382	6217	1865	4352	30	70
383	2184	1130	1054	51.74	48.26
384	1955	1014	941	51.87	48.13
385	6096	3667	2429	60.15	39.85
386	4968	3445	1523	69.34	30.66
387	4000	1510	2490	37.75	62.25
388	2475	1299	1176	52.48	47.52
389	4130	1210	2920	29.3	70.7
390	2227	1076	1151	48.32	51.68
391	3367	2134	1233	63.38	36.62
392	3543	1300	2243	36.69	63.31
393	2155	965	1190	44.78	55.22
394	3751	2244	1507	59.82	40.18
395	4902	2537	2365	51.75	48.25
396	4590	1904	2686	41.48	58.52
397	3798	1916	1882	50.45	49.55
398	3181	1995	1186	62.72	37.28
399	4779	2720	2059	56.92	43.08
400	1960	1311	649	66.89	33.11
401	6571	2974	3597	45.26	54.74
402	4364	2191	2173	50.21	49.79
403	2082	1302	780	62.54	37.46
404	5550	2295	3255	41.35	58.65
405	5674	3709	1965	65.37	34.63
406	2226	1029	1197	46.23	53.77
407	1830	1063	767	58.09	41.91
408	6030	3271	2759	54.25	45.75
409	4699	2691	2008	57.27	42.73
410	5873	3668	2205	62.46	37.54
411	2290	1162	1128	50.74	49.26
412	2633	1236	1397	46.94	53.06
413	2708	1599	1109	59.05	40.95
414	5215	3595	1620	68.94	31.06
415	6101	4129	1972	67.68	32.32
416	5177	3530	1647	68.19	31.81
417	6739	3774	2965	56	44
418	5766	2392	3374	41.48	58.52
419	5792	3533	2259	61	39
420	3537	1466	2071	41.45	58.55
421	3401	2017	1384	59.31	40.69
422	2989	1515	1474	50.69	49.31
423	2619	1819	800	69.45	30.55
K44	26574	19961	6613	75.11	24.89

## Sheet: Table S3
Table S3 List of RAD tags as markers for genetic map construction in this study.
Maker	Genetic distance(cM)	Maker sequence*
scaffold128_233906	0	GGTAGGAGACAAGGAGGTTGAGTTTTATTAAATTTTTTGTTAGTTAAAACCCCAAACGACAACATTTCATCACATTTTTCTTCCTAAATCACAATTGCATCTTTGAACCATTTCACTCCATTACTTTATTTTGAAAAGCAACAAGTCCCT[T/G]AGTATTTGACCTTGGATTACTTCCGAGTATTACTTGTGATCGTGTGCGCTTGCACGAGTCTCTAATCTTTTTAAAGGTAGAGAAAGTCCCAACAAGTTCTTGGCGCCATTGCCGGGGACTTAATTTTGAAAATCATATTATTTGTTTTCA
scaffold117_159830	0.525	AGATATAAAAAAAAATTATTGTGTCGTGGACGAAACCACTGCGTTGAAAGCAATTTCGGCACGACCACAATGCTATATCTGTTGATAAATTTGGCCTCCTGGGATTTCGCCAAATTTGCACCAAGGATCGACAAGACCTACAAAACAAAA[A/G]AGCACTAAAGACCGGTGTGGCTCTTACCACACAGGCTCCGATGCTTAAGTCAGAGTCGATGTAGTCTAGTAGGGAGAGTATAGTATTTTGGCATAGCAAATAGTAAGGACTTGTAACATACCTTCATTATGAGTATTTAGCTTCTATTTA
scaffold117_120433	1.263	AAATTCGAATTTGAATGAAGAATCATACTTGATTGGGAGCTGATTTGAGTTAAAATCCTACCAAATTTTAATTTCGAATTTGAAAAGAATCCTATTCGAATTGATATTTGATTTTGGGGTCAAATTTAAATTAAGAATCCAATCAAATTT[T/C]CAACCCGAATAAGGAATCATATTCGAATTGGGATTTGGATTATTCTTCTAGTTTGAATCCCAACTTTTTGCCTATAAATTGAGCCTTCAAGTGCATTGGTAGAAGCACAACATAAGTCCATTGAAAATGTTGGCTTCAAAATTTCTTCCC
scaffold24_251063	2.438	AGGATATGAGACGTATACCTTATGCTTCAGCTGTAACGACCCAAAATTTCCCACGCACTTCTAGGTCACGTTCACTACCCAACCAAATAAACTTAACCCCAAATACGTCATGCCAACTCCCTATACAACAAAGATATAAAATCAAGTTCC[C/A]CTTTTCATCAATTCAACAATACATCAATTTCATAGAATATCGATCAACAACAATCGTGGACCACCTCACGAGGCAATTTTATTATTCAAAGTAGGCAAAACTCAACGAATGGAAGAAAACTAAAATAGGCACCTATCCCGAAACAACATT
scaffold34_796863	4.396	AGATTCGATACCTGAGCATGAAATGAGGCCCTCTATTTATAGGTAGTGGATCCGACAGTACTCACGACCGGCGGTTACATGTTTTTTCTCATGTCGGACCTGTCGGGTTCCAAGCAGATCGAACCCCAGTCAGATTGGACTTCGACATGC[A/G]TACTTAGCCTTTTCCCAATGGGCGAACCCGACCTCTTCGGCAGGTGCGAGGTGGACCTGGGATATTTTAATTCTTGAGCACCAATAAGCGTCCTCCATGTGTCCAAGATATTTTTACCCAAAACAAAAATATTTACATATTTGTATAAAA
scaffold34_991490	4.642	TAGAATCAACAGCCTTCATCTTGCCAGTTTCTTTATCAATGGCCAATTCTAGTCGGCAGACTTCTTGCTTAGTTATGAAGTTATGGGTTGCACCCGAGTCAACCATGGTGCTCTCAACAAGTTTGGAGTTGATCGTAGCATCTACGAACA[T/A]AAGCCCTTTCTCAGGCGTTCCTTTAGGTCCATTGACCTTCATTTGGATAGCATAGAGAAATTTCAACGCCCCCATTTTGGGTGTTTTCCCATTTTCTTCCTTCTCACACTCAGTCTCGGTTTCTGGCTCACTACACGACTGAACAGACAC
scaffold81_2_3548141	7.867	TCGTGTTTTTATAATCCTTGGTTACTTCATGCTACGACTTTCAAGTCTTTATCCCTCCCTCCTCCACACTCGAATGGAGACCTATTGGTGAGTGATCTTATGGTTGAAGGGAGATGGAATGGGAATTTGCTTCAAGCTATGTTTATTCAA[T/G]ATGATATCCCACTAATCAAGTAAATTCCTATTAGCACATGGGTTAGACAAGACAGTTGGACGTGGCACTATGATAAAATGGCATTTACAGTGTTAAGAGCGGATATAAGGCATTCACGCTAAAAAAACTAACAATAGAATCTCCTAACAG
scaffold81_2_3548114	8.042	CAAAAGAATAGGAGATGGCCGAACCATTCGTGTTTTTATAATCCTTGGTTACTTCATGCTACGACTTTCAAGTCTTTATCCCTCCCTCCTCCACACTCGAATGGAGACCTATTGGTGAGTGATCTTATGGTTGAAGGGAGATGGAATGGG[A/G]ATTTGCTTCAAGCTATGTTTATTCAATATGATATCCCACTAATCAAGTAAATTCCTATTAGCACATGGGTTAGACAAGACAGTTGGACGTGGCACTATGATAAAATGGCATTTACAGTGTTAAGAGCGGATATAAGGCATTCACGCTAAA
scaffold81_2_3558216	8.463	GGGGAAGAGATGCTTGCGGCCCAATCCTTGGATAAGAAGCCGAGTGATGTGACTATGCGTGATAAAGGGAAGTCAACTGAAAAAACGACCTCAAAAATGGACTTGGTCGGAAATCGCTTGGGCACCCACTCACTACAAAGGTATGGTAAG[T/A]ATACTCCCACTCGTATTTCGGTGCACAAAATGCTAGCTTGCATCAACGGAACTCTTGTCGACAGCCTGCTGCAGTGGTCGGACCGCTCTCGTAGTGACAAAGCCAAAAGGGGAAAAAGCAAGTACTGCAAGTTTCATCGGGACTATGGGC
scaffold81_2_3545028	9.394	ATGCAAGAGTTATTGGAGGAAGTTCATCACTTATAGAGGAACGAAAAATTTGAATTTCTTTATATTTAAGTTTTTTAATATGTTATTGAATATGAATTTTGGTGAAGTTTTTTCTTTAATATTGTTATTGGAGCTTGAGCGCATTGGGAG[G/A]GATGATGCCTAATGTGAAATTTGATTTAGACTTTGTTGTTGGAGCTTTTGATTTTTGTGCCTCATGCGTTTTATGTTTGTTGTTGGAGTTTGAAACATTTGGAAGTGGAGTTTGTTATAGAGTTTGTTGTTGGAATTGGAGAATTATGTT
scaffold81_2_3325067	9.578	ACTGTGAAACAGCACCCTAATTGGGTCGTACAAATCCCCTCACGATCAGCCGTTTTGAGCCCTTTCATTTCGGTGCATACCAACTGCTCGACCAAATGACTAACAGAGATGGACACCTCGATTCCTCCAACCCAAACACCACTGCACTTA[C/T]GTCGTGAATGGATTTTGGGATGAAGCCCTTTCCTCCAACACCCACACCACCAATCACCATCACAGGGGTTAGAATCATTTGTCAAATTTGAGGTTACTCCTGTAATGAATAAATTAAATACTGCATAAATCATGATCAATCAAGGAAATC
scaffold81_2_3544585	10.049	ATGTCGTAAATCAAGCGAACAAGACGCTATGCAAACAATCTTTGGCAAAAAATTATCCTACAAGAAGGGGATGAGATCTGGTCCGAGATCACAAAGTAAAAAAGAGGTCGCTGAGATCTGGTCGGAGACCACAAAGTATAAAATAGGTGG[T/C]TGAGATCTGGTCTAAGATGACAAAGTAAAAAAGAGGTGGCGTCCGAGACCATAATGTAAAAAAGAGGTGGCTGAGATCTGGTCCGAGACCACAAAGTGAAAAAGATGTGGCTGAGATCTGGTCTGTGACCTCAAAGTAAAAAAGATGCGG
scaffold81_2_3103516	11.243	GCTGGGGCCGCTCTCCGACCTACGGTACTCTGTTCTGTTGGCGGAAGAGGACGATCCCTTATCTCTAGACTTGGAATCAGCCTTCCTCTTCTCTTGGTTCAATTTCTTCTGGTCAATCTGCTTCTCAGGTCGGCCAGTTTTGGTTCGGAG[G/A]AGCTCTTGCCCATCAATGACCTTCTTCGCCTTTTGTAGAACCTCGGCGAAGGTTGCTAGAGCCTCCTCTCCGAGCTTAACGGTGAAGGTCTCAACGGCCAAGTCGGTGAGGAAATAGCATATGGCCGAGTCGTCGGAGCAGTGCACGACC
scaffold81_2_3103493	11.377	GGGATGGTGGTTGGGCGGCTCCGGCTGGGGCCGCTCTCCGACCTACGGTACTCTGTTCTGTTGGCGGAAGAGGACGATCCCTTATCTCTAGACTTGGAATCAGCCTTCCTCTTCTCTTGGTTCAATTTCTTCTGGTCAATCTGCTTCTCA[G/A]GTCGGCCAGTTTTGGTTCGGAGGAGCTCTTGCCCATCAATGACCTTCTTCGCCTTTTGTAGAACCTCGGCGAAGGTTGCTAGAGCCTCCTCTCCGAGCTTAACGGTGAAGGTCTCAACGGCCAAGTCGGTGAGGAAATAGCATATGGCCG
scaffold81_2_3048207	11.494	AGGTTTTATATCCATATTCCTTAAGTTTGTTGTCATACATAAAATACTATGAACACTCAATGGTGAAAGTGACTAAAGTGACTGTCTACCACGAGATAGTAGTACCCTTTAATGTATAAGTGAATATAGCATCAAAGGTGGATCTAGATG[A/G]CAGTATTATTATCAAATTTTGATGATCGAGCATGTATCATTTTGTTAAACACCTTATAACTCTTTAGATCCAATTAAGAGTTATACAAATTTTCTTATTCATTCTTGATATAAATACTGAAGCGGAAGCATATAAGACTTTCTTTATTTA
scaffold81_2_3123871	11.726	TTCCAGGGAACAAAATTTTAAGAGAATTGTCACATGCCAAGTTGTGGTTCCAAAAACATTCTTTCTGCATTGCAATTGACAGAGTCCTCACATCTTTTCCTGCATTTGATCGCAAAACTCCATGGACAGGATGCCGTAATATTGCAATAA[C/T]GATTACTGAACCATCATCCATTGGTATACTCTCCATAAATAGTAATAGCTGAGTGCCCTAAAGAATTTCTTCACAGTTCTCTTTTGAAATCCTCCACCCCAAGGCTACCATCTTCTTAACGATTAGTAACTTTAATTTTCTTCTCTTCTT
scaffold81_2_3123849	11.814	GTTTCTTATTGGAGTAGCAAATTTCCAGGGAACAAAATTTTAAGAGAATTGTCACATGCCAAGTTGTGGTTCCAAAAACATTCTTTCTGCATTGCAATTGACAGAGTCCTCACATCTTTTCCTGCATTTGATCGCAAAACTCCATGGACA[G/T]GATGCCGTAATATTGCAATAACGATTACTGAACCATCATCCATTGGTATACTCTCCATAAATAGTAATAGCTGAGTGCCCTAAAGAATTTCTTCACAGTTCTCTTTTGAAATCCTCCACCCCAAGGCTACCATCTTCTTAACGATTAGTA
scaffold81_2_3067422	11.997	AACACACCCAACAAGGTCTACCACATTTCGAGGTGTTGAGTCAAACTGACCTATTGTAGGCTCCTACCTTTAGCCATGGTGATATTTTTCTTTAACTCCGGGCTTAACCACTTGGAAAGCATGCAAGCTTTCGTAAGAAAATGTGAGGAA[A/G]AAAGATAGGGTCCCACTGATAGTGGCTGGAGTGGTTAAGGTCGCATTGGAAGAGTCTTAAGGCAAAAATTGGCGTGGTATTTTGTGGCCGAGGTATAAGTTAAAATTGAGATCTTGCCCTTCGGAAAATGAGTCTGATACTTCATACCTC
scaffold81_2_3067400	12.022	ATACAAACTACGAGTTTAAGGCAACACACCCAACAAGGTCTACCACATTTCGAGGTGTTGAGTCAAACTGACCTATTGTAGGCTCCTACCTTTAGCCATGGTGATATTTTTCTTTAACTCCGGGCTTAACCACTTGGAAAGCATGCAAGC[T/C]TTCGTAAGAAAATGTGAGGAAAAAAGATAGGGTCCCACTGATAGTGGCTGGAGTGGTTAAGGTCGCATTGGAAGAGTCTTAAGGCAAAAATTGGCGTGGTATTTTGTGGCCGAGGTATAAGTTAAAATTGAGATCTTGCCCTTCGGAAAA
scaffold81_2_3057612	12.212	AGCCGAGTCGAGCAGAACCGTCGAGCCGAGTCTGGCATCCTCCCTCTTCTGTTGCCCACAATGCCTTCGGCCATACGACGGTTATCTAGGGCTCACATAGAAGGCTCTAGAACTCTCCAAACGACTATAAATAGGCTATGCAACTTAACC[T/C]TAAGGTAAGTCGAATTCGACCCTTGAATTCTATTACTCTATTGCTCCCCCTTGCTAACTTAGGCATCGGAGCCCGTGTGACAAGTGTCACACCGGTTTAGCCTTGTTCGGTTTTGCAAGTCTTCGAGTCCCTGATAATCAAGCTTGGTGT
scaffold81_2_3057879	12.383	AAGTCTTCGAGTCCCTGATAATCAAGCTTGGTGTGAACCTCGGGAGGAACCGGGAGAGCATAATCCACGCATCAACAATTGGCACCATCTGTAGGGACGATTCAGTTCGAGCAAACTTAGCCAAGATGAAATCCCAATCTGAGGAGGGAG[C/T]CGAGATGAAATCCTAATCCGAGTAGGGTAATATGGAGCAAGTTGACACAACCCCTAGTGGAAATGATAATGTTTCGAAAGGAAAAGCCCAAACGAGGTTGCCGACCACTCAAGGGAAGCAAATCCAAGCCCTGGTCATCGACTAAATCCG
scaffold81_2_3098363	12.602	CTCTTCTTGAAGCAGCCTTCAGGTAACACCCAGATTTTGATGGGTTTGCCAAGGACTTCAGCGATGCAGGCTTCAAGTTTCTGATGAAGGGCATTGCTGCTGATATGCCGCACCTCCAGCTCGACCTTGGCGATCTGAAGAAGAGGTATG[C/T]TGAGAAATGGGCTTCCGGGCCCAACGGCACTCCAGGTCCTACCTCCCTGGTGGACAAGTATGTTAGAGATCTGGACTCTGACTACTCCGACCTGGATGAAGACGAGGCCCTAAGCCAGGAGCCTACTGAGGTCGACACTACCCAAGAGGG
scaffold81_2_3078048	12.795	AAATTTTTATGGATGATTTTTCGATATTTTGGGAGTCTTTTGAAAATTGTCTTAAAAATCTTGAAAAAGTTTTGGAGAGATGTAAAAAAACAAACCTTGTTTTAATTTGGGAGAAATGTTATTTCATGGTAAACGAAGGTATTGTTTTGG[G/A]TCACAAAATTTCAAATAAAGGAATGGAAGTAGATCAAGCTAAAATTGAGTTAATTTCAAAACTTCCACCACCCTCGTCAGTTAAAGGTATTCGAAGTTTTTTGAGTCATGCTGGATTTTATCGTCGTTTTATCAAAGATTTTGCTAAAAT
scaffold81_2_2790768	12.875	TACACCGTCAATCCCGCATTTGAAGAATGGACTGCAACCAACCATGCTCTCTTAGGTTGGATGTTCAGTTCAATAGAGCAAACTGTGTTAGGCGATGTAGTAAGCCTCGACACTTCAAGAGAGGTGTGGAAAGCGTTGGAAAACAGATAC[G/A]GATCAGCCAATAAGGCTCATATCAACCAACTAAAAGCTAACCTGCAAGATACCCGCGAAGGGAACATAAAAATGGCAGACTATTTGGCTCAAAATAAGCAAGCAGATGATAATTTGTCTATAGCAGGTGAACCCATTTCTGATTCTAGAC
scaffold81_2_3021139	12.983	CTAGACATAACTGCTAAGACAAGACCTTAGAAATAAGATCTTTTATCCATAATACAAGATTAGCTACCCATAGACATATGAGCAGTGGTTGCCCTAAGGTTCAAAGCAGATAACAGTAGTTTGTGATAGGTGTGAAACTCGTTTCTCGTA[G/C]AAGTATGTATAACGCCTGGCGCTATCTTGAAACTTGTATTTTTATTTCAAAAACTAAGGTATACAGTAGATAGTTGTCTTTAATCAATAGACCACACTTTTTAAAACCAAATCACCACAACATCTCAACGTTTGTGACAAGAACCCGACC
scaffold81_2_2745687	13.283	ATTCTGGACATAACTTTTCCGCCCATTGGGATCCAATTTGAACATCTCTTCGAGTTATCACCCACAGACCGACAGACAGACAGAACGCTTCAACAGTATGTTAGAAGAGTAACTCCGCCACTTTATTGATGCTCGACAAAAGAACTGGAT[T/C]CAGATGCTCAATGTAGCTCAATTCTGTTTCAATTGCCAAAAGAGCACCACCACAGGAAGAACCCCTTTCGAAATCATGTGTGGGCGACAACCTGTGTTACCTCATGTTGTCGACCATCCTTATGTGGGAAAGAGCCCTCAAGCCTACCAT
scaffold81_2_2995434	13.487	CTTGAGCTTGAACTTCAGCTTTTGAATCAGCAAAAAACTTGGCAACCCATCGAATTTGAACTCCAAAGAGGAATCAAACTCTCTGAGGAATGATTTATGCTGCAGCCATATCTTTTCAAATCTGGATGGCATAGGACCCATCTGAAGGAA[A/C]CTGTTTCAAGCAAAATGGAAAAGTGATTAGAAGTTATTCTAGCTAACCTAGAGCCCGTGGAATATGGCCTGCCATTATTCATTCATGAGTAATCTGTCAATCAAGGTAAATGTCGGTCTTTCCTTGCCACTAGACCAAGTAAAAGCACCA
scaffold81_2_2802904	14.12	ATGCAAAAACAGCCAATTGGAAAGCAATAGTCATGTTTCTAATCCTCCAATCTACCAACAAAATATACCATTTGATCCCTTTACCAGCCGACCAACATTTTTATAAAATGTATCATGGAGGGATTTTACCATAAATCCATTGATTTTATA[T/C]TACTTCATTACTTCTTACTTTTTTAATACTTTAGCGTGCATGGGATTGAGGGTAGTCTTTTTTTACTTCACAAAAGGGGGAATACTGGATCATATATATCTATATATACATATAGATAGACTTATTGATTCACGCCTGATATTTTTCTAT
scaffold81_2_2790195	14.448	ATTTTCTTAAAACAATATTCCTGATGATGATTTTTTTCTTTTCCAATATGTCGTCATACTAGAAACTTTGTATATATGCATATGATTTATTGTTTCTAAAATTTGTAATGATACATTTTATGGTATTATTAACTTTTTTTTTTCAAATTT[T/G]TTTAATGTCTTACTTTCTTGTATTGAATATATTATGAAGTGTTAAAACTTTTGAAGTATTATAGGAAACAATAATAAGAAGCAAATTCACTGAGAAGTTTCATAACATTTGTGTTACTCTAAAAACAAACTTTGTATCAAAATTCTGAAT
scaffold81_2_2814997	14.66	TTCATAGAACAAGGTCAAGAGCAAAAGGTTTGCAAGCTTAAACGGTCCATATATGGACTAAAACAAGCATCTCGATCTTGGAACATAAAGTTCGATACTGCAATCAAATCTTATGGTTTTGACCAAAACGTTGATGAGCCTTGTGTATAC[T/A]AGAAGATCGTCAACAACACCGTATCCTTCTTAGTGTTGTATGTGGATGATATTCTACTCATTGGGAATGATGTAGGATACCTTACTGACATAAAGAAGTAGCTAGCGACTGAGTTCCAAATGAAGGATTTGGGAGAAGCTTAGTATGTTC
scaffold81_2_2189333	17.103	CTAAATATTCCCGTAAACTTGAAAAATTTACTGAACATAGTTATGTTAGCAACAACAAACATAATTTTGGTTCACAAATTTAGGTCTTTTTTCTATCATCTTTGCTTGTGAAAAAGGGAAAGAAAAAATATGCGAAACCTCTAAACAAGT[C/T]TGTGAAACCTCCAAAACTAGTGACTCTTACTCTAGTTAAAATTATTGTTGACTAAAGTCTTGAAGAAAAAGATATCTTATGTCATGGTAATATTTTGAGTGTCTTTGTGTTTGATAGTATTTAGAAAATCTTTTGTTCAACTAAAAATTC
scaffold81_2_2227634	17.228	CTTCTTATTCTCTCTTTGCAACAATGGATTGTGTAGTAATCACAATTCAATATGGTGGTACGTTGGATTAAAAAAATGTGTACAACAATTTCAACATCTCTCAAATGTTAGTCTGGAAGGACTCTACGTACGTTGTCCCAGCTTATCGAA[C/G]GTATTAAGAAGAATATTCATTTAACAGATGGGGAAAAAATTGCATCCATATCGTTGGTTAAGAATGATAGTCACAAGTCTCTTATTATTAGACTAGCTGAAGATAGGAATGTCACGTGGTTTTTAACTATGTTTTCGAATGAGTTGGGGA
scaffold81_2_2431056	17.432	CAATACTTTATCTGGTCCGTTTCAGCAGTGTCGCTACGAGAGCGTTTCGGTCACTACATGCTGTCGTCGTAGGTTCCGTCGATGCGAGCTAGTATCTGGTGCACCAGGATACAAGTGGGAGTATACTTACCATACCTTTGTAGTGAATCA[A/G]CCTTGGGTCCCAAGCGAGTTCCGATCGACTCCCTTTTTGGGACTGCTCTTTCCGTTGACTTCTCTTTATCACGCCGAGTCACATCGCTCGGCTTCTTATCCAAGGATTAGGTAGCAAGCATCTCTTCCCCTGCTATGTGTCGGTTGATCC
scaffold81_2_1933099	17.664	TGAAAGAAAAGGAGAGAGATTTGTATTAATCTAGCTTGATTTTAGAAAATATTTAGGTTATGTTACAAACTTGGTTCCTCAGGATTAATGGTTTCAATTTGGTTCGTATAGTTTAATACCTAAATATTTTAAAAGTTCTATTTGATCCCT[G/A]TGATTTAGTCAAATTTTATGTGTCATTCTTGTCATTATGGGCAAACTTTTTTATATGACAATGGATCTATATTTTCTCTTTTGCTACTGCTTTAGTAGGGTTTAGCTCGAGTAAAAAATAGAAGAAAAAAAATATGTCTAGTTTTTTTTG
scaffold81_2_1463687	18.888	ACGTGTCCCTTCTTGTGGCAGTAAAAACACTTCACTTCTCCACTGGAACTCCCACTACCCTTGCTATATCTCTGCTGCTGCTTCCCATTGTAATCCATCTTTGCATTCCCTTTGTTTTGAGTTACCAAAGCTAATTCAACCCTATTTTCT[A/G]CCCCTGAAGTAGATGCAGACATTTTACCTAATTTTCTCCGAGCTTCCTCAGATAAGGCGGCATCACAAATAGCTAAATTTTCAAGCTATTTTCCCCTTGCGAATTTAACTCTACGATCTTCATCGTCTCCCAACTGTCAGGCAAAAATGT
scaffold81_2_1463693	18.889	CCCTTCTTGTGGCAGTAAAAACACTTCACTTCTCCACTGGAACTCCCACTACCCTTGCTATATCTCTGCTGCTGCTTCCCATTGTAATCCATCTTTGCATTCCCTTTGTTTTGAGTTACCAAAGCTAATTCAACCCTATTTTCTACCCCT[G/A]AAGTAGATGCAGACATTTTACCTAATTTTCTCCGAGCTTCCTCAGATAAGGCGGCATCACAAATAGCTAAATTTTCAAGCTATTTTCCCCTTGCGAATTTAACTCTACGATCTTCATCGTCTCCCAACTGTCAGGCAAAAATGTCAATAG
scaffold81_2_1458099	19.043	TCCGCAAAGCTACAATAATATAGAAGAGAGGAACTAATGTTATTTATTTTGACAGTCTTAAATATACCACAATAATCCTAAATATTTATAGCTAAGCTTGCCAACTAATGACTCCTAAAAACTTGTCACTGAAAAGAACCTATAAACAAC[G/C]TAATGCTAAAATTAGATAAATTATTTTCCATGAAAAGATAAACCAATAGCTTTGACTAGGAAAAAGTAAATAAAACTTTAATTAGGATGCACTAAATTTTAACACTCCCCTTTAGTGCATACTTACACCAAGTGCACTTCTAAACTATTT
scaffold81_2_1464139	19.688	AGGTTTTTCATACCTGTCTTGCAAGACCTTTAACAATTTCTTTGTTATAGTCTCTTTCGCCACCAGACTACAAACATTCATCGACAACGACATTCTGACGTTCACAACGGCCTACTCATCCATCTCATTCAAATCCTTGTCTGTCATCTC[C/T]GCTGGTCTACCCTCAAAGTCTTGTGTATCTTCTTGTACGTAAGAAGATCCTTTACCTGCATCTTCCAAAAACTGAAATTCTCTCCAGTAAACTTCAAAACCCCTTTAAACATTATCCATAGATAACAAATTTTTAATAGATAAAATTGTT
scaffold81_2_1464129	19.713	TATTGGCAGAAGGTTTTTCATACCTGTCTTGCAAGACCTTTAACAATTTCTTTGTTATAGTCTCTTTCGCCACCAGACTACAAACATTCATCGACAACGACATTCTGACGTTCACAACGGCCTACTCATCCATCTCATTCAAATCCTTGT[C/T]TGTCATCTCCGCTGGTCTACCCTCAAAGTCTTGTGTATCTTCTTGTACGTAAGAAGATCCTTTACCTGCATCTTCCAAAAACTGAAATTCTCTCCAGTAAACTTCAAAACCCCTTTAAACATTATCCATAGATAACAAATTTTTAATAGA
scaffold81_2_1350075	21.451	ACTTTAATGGGTATAGTGTATGTCCTAGTTTATTGTATTTGTCCCTTTACTTTATGATTATGTACACCCCACTAGAGTTTAGTTTAAGTGGGAGATTGAGTGTGTTGCTTTAAACTCGTAGTTTGTAATTATGTAAAAAGAAATTTATAT[T/A]CAATAAAGTTATGTTTTCATATTCAATCAAATTATTATTGAATTTATTGTCCAAATCCAATAAACACTACAAGAAATAAGTTTTTTCCCGACGCTTGAAAACATCGAGAAAATTTTTTACCGATGAAATTTTTGTGTCGGCAAAAAAGTT
scaffold81_2_1402904	21.583	CAAGTGTTTAAGTTAAAAGCATCCAATACAAGGGAATTAAGCTCATTTCAAATAATTTATTTCCATTTATGATTTCAAGAGTTTAATAGACACATAATAGCATTATTAGCACAAAACTTTCCAAATAATAGCTAGAATAACTCTCTTCTT[G/A]AGAGTTATACCCTTATGACAATATATATAACATAGGAAAATATTAGCTCCTTAACTGTAAGGAGCAATCTTGTCCGCACAACTATTAAATGTTTGACAACTAAAGAGCGAGAAATGCAAAAGTAAAGACCTTTTTTTTTCTTTAATAAAA
scaffold81_2_1282557	21.794	AAAAAATGAATAGAACATTAAAGAAAGAAGATAAAAGCTACATTGTTTTATAAAGTGGATGGAAAATGAATCTTTTTTATAGTTGTAGAATGGAGTTGTAAAAACTTTTGATATTCCCAACCCTTTTGAAATTCCATAAAATATATATCT[C/T]TAATTTTTTATTTATAAATGAAGGTACAACTATCCCTATTCTACTTTTTTTATAATTATGGAAGCAATTAATTTTGGTTTACTAATTTAATTTTCTAACCATTATAAAAAGTCAAAGATAAAAAAATAAAAGATTAACTTAGAAAATGAA
scaffold81_2_1402418	22.032	AAAATAGGGTTTAGTGTTTATGGGGAAGGGGGAAAACGAAATGGGTAAGCATAAGACACAACCCATTTTAGAGAAGAAGACAAAAACGCAGATGAAGAGACACCAGCATGCAGGGATCAGCAGCAACTTCTCTATGTTGTCAGCTTCCCT[C/T]CCGAAAATGGTGAAAATTTTGCTCCTCGTCTTTTCCAGCACGCGATGAACGTTCTCTATTGGGATATGTGTCTATCGACTAAGTCATCCTATCCCTTTTATATCGGACCCTATTTTTAGGGCACCTAGCTGGAAAACGTACGGATATTGT
scaffold81_2_1256341	22.159	CCGGTGCTCAAATTCCAAATCGACCAGCATACCGGACAAATCCACAAGAGGCTAAAGAGATTCAAAGGCAAGTAGACGAGTTGTTTGCCCAAGGGTACGTATGAGAAAGTTTGAGTCCTTGTAGTGTTCTAGTCTTATTGGTACCTAAAA[G/A]ATATAGGTCTTGGAGAATGTGCGTAGATTGTAGAGCTATAAACAAAATTATCATTAAGTATAGACACCTATGAATTATATAGATGTAACCTATTTACAAAAATTGATTTAAAATTTGGATACGATCAAATTAGGATGAATGTGAGAGATG
scaffold81_2_1267014	23.021	ATTTGCAATTCTTCCAACTGATTGACTACCGACTTGGTATCAACCATTTTATAATCTAAGAACTTTCCAACAAGAAATTTCTTAGTACCAGCATCTTCCAGCCTTTACTTCTTGTCTAATGCCTCCCACAATTGCCTTGAAGTATCAAAG[G/A]CATTGCAGTAGACATTATACAAGGTGTCATCCAGGCAATTCAGGATGTAGTTATGACATAGAAAGTCTGAATGCAACCATGATTGCTTGGCAGCTTTAGTTTCAAGTGTGATTGCTTCCAGGAGAGTAGTTGGGCATACCTCCTTTCGGA
scaffold81_2_1229962	24.194	GGTAAGCTCGGCCATAGGTGAACTTAGGAGCTTGATCATAGGTGAGCTTAGGAGCTCGGCCATAGGTGAGTTAAGGAGCTCGGCCATATGTGAGCTTATGAGCTTGGCCATAGGTGAGCTTAGGAGCTTGGCTGTAGCTTATGAGCTCGG[G/C]CATAGGTGAGCTAAGGAGCTCGCCATAGGTAAGCTAAGGAGCTCGGCAATAGGTGAATTTGGTCATATCTCGACACGTGGTATGTCATATTTTTGCCTCCAATAGATTCAACAAACCTACTATTTTGAGACATGACGGAAAAGGTAGTTG
scaffold81_2_1024555	26.525	CAATATTATTATTATGTATATATTAGTGACATTTTGTTGATATTTTTCATATTTTGTCGATATATATATATATATATATATTTTTTGTAATAAGATAGAAATGTCGATCTATCCCTCATGTTGATGTTGAATTTATAGATTCGTGGAAAT[T/G]TTGATGAACATATTGATGTGTCAACAGATATTTAGTACGCTTGAATGAATGATTTTAAATATTATTTACATGAGTTAAATTTTGAGAAGTTTGGTGTTATTGGATTTGATTGCAACTTTTCGTGGAGTTTAGTTATTGAAGGGTGGTTTC
scaffold81_2_1018513	28.854	AGAAGGAAGTCGCAGCTGTTGTCAGAAGGCTGTGACTTCCTTCAGGGGCGTGGCTGCAGGTAGAGCCACATCAAAGCGAAATCGCAGTCGACAGCTGCAATTACATTGAAATCACGGTTGATGACAACGATTTTGTCCTCAATCAGGCAC[G/A]GGCTGCGATTTAGCCTGAAATCGCAGCTGATGGCTGCGACTTCACTAAAATCACAGCCAACTAATGCGATTTATCTACACTACTTTTGGAATAACTTTCAAACCTACCCTACTTTTGTCATTTGTTTTTAAAAAATAATTATTTAAAAAA
scaffold81_2_815365	29.304	GTAGTAACAACAAGAGGAGAAATACTCTTGATAGAGTTGTTAGCTATGGTTTGATTAAAGGGAAAAAATTCTTCATCGAACACTACATGCCTTGAGATATATATGCGATTGGTCGAAGGGTCAAGACATCTATATCCCTTATGGTCCATA[A/C]TATAACCGACAAAGACACAATGATATGTTCGTTTAGGGAACTTGTTATTTGGTTTGCTTTGTAAGTAAGGAAAACATCGACAATCAAATATTCTCATATTATTGTAATTAGGAGTTCTCCCATATAGCTTTTAGAAAGGAGAGTTCATAT
scaffold81_2_897242	30.733	GCAACCCGAACCGAAATGTTCTGTTCTCAGAAACCCAACCCAACCAAATCGATTTTTCATCTAATCGAGTTGGGTTGGGTTACAAGGTTCTTCAGGTTGTCGGTTTTTTTGAACACCCCTAGCTCTTGCCACACAGGTTCCGATGCTTAA[T/G]TCAGAATCAGAGTAGTCGAATATGGAGAGTAGGTTATTTCGACGTAACAAAGAGTGTAGATTTATAGCATACCTTCATCATGAGTATTTACCTTCTATTATATTTATAGACGAAAAATCTTAAAGCCACCAGGATATCTTCTCTTTTGAA
scaffold81_2_306719	34.24	CGACAACATGAGGTAACACCGGTTGTCGCCCGCACACAATTTTGAAAGGGGTTCTTCCCGTGGTGGTGCTTTTTTGGCAATTGAAACAGAATTGAGCTACATCGAGCATCTGGATCCAGTTCTTTTGCCGAGCATCAATAAAGTGGCGGA[G/T]GTACTCTTCTAGCATACTGTTGAAGCGTTCCGTCTGTCCGTCTGTCTGTGGGTGATAACTCGAAGAGATGTTCAAATTGGATCCTAATAGGCGGAAAAGTTCTGTCCAGAATGTCCCTGTGAAGCGTCCGTCTCTGTCGTTCACGATGCT
scaffold81_2_305801	35.178	GAAAAAGGTTTTGGAAAACGTTTGTAAGCATTTTGGAAGTTGTTGTAAGCTTGAATGCAAGATAATAGATTAGCGGCAAGACAAGAATACAACACAATGTAGGGAGGAGACTAGGTGTACCCCCCAAGGTAGATTATAAAGCATTTTGCC[T/C]TTGGCAGGTGTGAACATGCAAAGTGGCGAGGAGTCACTCGCCACCAAAAGTACAAGGAAAACTAAATACATGACATGAAAGTATGTGGAAAGAGGTTGTTATGGGCATGCGGCCACGGGCAACAGGCCCTGGACAAGCATGACCATGACA
scaffold81_2_276654	35.633	TTAGAGAAGTAAAAAAATCACATAAGGGACGAAAATTTACAATTCCTCCTCAAATTTAAAGATTTATTTTTTCGATAACAGTAATTTCATCTCTAAATTTTGTCAATTCACTAAATATCATATTATGCAAGTTTAATATCAACCAATTTC[T/A]ACATCTTCCGACACAACGAGGGACTAAACAAATATGAAAACATAAGAGATTATTGAGGGAAAAAAAGCACCCAAATATTATGGAATAAATTATATATTTAGCCTTTTCAGTTTTTAACTAATAATTGAAAAGAAAACACACTATATTGCT
scaffold5_407006	44.888	CAACACAAGAACCCGACAACCAATCCAGATCGTAAAGTTGGATTGAGTTAGATAATTTTTTAGTCTGAGTTGGATTATTATGTTGCAAAACCTGATTTTCGGTTCAATTTGCACGTCTAAAAAATTGGGCTCGATTCCACTCGATCTGAA[T/C]CCTTTTTAATTAAAAATAAATAAACAATTTAAACCAACCCCTCCACACGTTTCATGGCTTTGCCCTTTCCCTCTATTCAAACTTAACTCCACTCTATTGGCATCTGCCATATCCCACAACCCATGGGACCTTCAAAATTTTGTTCTATGT
scaffold5_1244681	53.161	TGGACAAAATACTTATTATCATCACATGTTATATGGTTGGATTTTGACCCCAAGTGTTACACTAAAAAAGTAAATGGATTACGCCGTATCATATTTATCTTCAATTGGATTGTCTTGGTACTTTGTAAATTTCCCAAGTTTCATTATGAA[A/G]TTTTTTTTAAAATTTTTTTTTATAGTATAAGGGAAGAGGATTCGAATTCACAACCTCTTGGTTGGAGGTATATGCCAATTACCGTTGAGCTATGCTCCCTTTGACGTTTCATTATGAAGTTGGAGAATGGTAAAATATCTTTGTAATGTC
scaffold5_988637	58.903	CAATCTTATTGGTACGAACAATATTATTAATTCTTTTAAGTACTTTTTATAGGAAAGGTAATATTGTAGTGTCAGATTATTCATGTACCCCTTACTTGAGTGTCACATATATTAAATAGTTTATATGCTATTTTTCTTAACGTGAATATA[C/G]CTTGAACTTCTATGTGGTGTCGGCTATTAGCTGCCTCATTCCCTGATCAAATGTAAGCGGCAATCCTTAAACTTCTCCTATTTTCCACAAATTTTGAAGCTCGTCGATTAGAGTTTAAATCTCCACCTTTATATTCTATATTTGTTAAAA
scaffold5_1603476	68.384	ATACTAATACAGGCATTTCATTTGGAGCAGGAAGTGCTTGTGGTCATAGAAAAAATTTTTAAAGAGTAAATAACTAAACATCAGAGTTTTATTAAACAAAATCAAAGTTTTATGTTATTAGACAGTTTTTACTATATATTTGTTTCAAAT[G/T]GAAGGTTGTTGATCAAGAATTTGATCAACTATGCAAAGTGTGACATTGGACGAACTAAGTCTCCGAACAAGTTGAAATAAATGCAAGTAGGGTACCTGCAAAATAGAATAAGCATTTTGACGCTCAAAATAGTAGTTATCCGACTCAAGA
scaffold5_1595316	68.405	GCTGAACCTGCAGTTTAAATATGTAAATAAGTTTGGCTCCACTTCTAAAATTATTCATTGAAAAACAGCTCAATATTACCCGACACCAATACATCCTTTTTTTTTTCTTTGAAGAGAAACAAATTTTTCATTGATATTTTTAAAGTACAT[C/A]AGTAAATAAAACACAAAAAGCTCCCATTTAGGAGATTACAAACAGAATTCCAAGAACAAGGTATTTTATGAATAACATACGTGTATTCCTAAACTGGATTGGCCCGTAAATCTTACCTCTTGAGGCCAATGAGATTTTTCAAGCAGAAGC
scaffold5_1585291	68.644	CTCAGGGAATTAGTTTACTAAGTTCAAAATGAAATCCAATAGCGTTTGTAATTTACAGAATTTTACATCTGATGAATGAATTATTGGTTAGGACCTTGATTTGGTTATTTTTCAATAGACAGTCTCATGACGAAAAGAAAAGGAGACGGA[T/G]GATCACCTCACCAAATACCTTTTTATCCTTTTTTGTAAGAAACAAATATTTCAGTGATGATATGAATGTACAAAACTCAAAAGAATCCCAGAAAACTGGATTACAAAAACGTCTTCCAGCTTGTTAAGGAATCGTGATACCTTAGAAGCA
scaffold97_2659433	87.501	TTAATTGCTCATATGTCAAATAAGTATTTATCTACCGGTACTTTGACAGTTCAATTCGATAAGTAAAAAAAAAAAAAGTAGCCCTAGTATAATAAGGTTGTGTTAATTTTGATAGCTTATGAATTGATATACTTAAGTTTATTAAGTAAT[G/A]TTTAATTGCTCATACGTCAAATGAGCATTTGTCTACCGGTATTTTGACAGCTCATAGTCCACAAAGAGGGAAGCTGAAGAGAAGGGCTCTTGCACCATTGGAGCTCCGTTGGCTAGGATTAAATATTAGAGAGAAAAGTTTTTCTTTGTA
scaffold97_2703909	88.81	CATTTGAGAATACAGTTTAACCTATCATTAACGAAATTAGAGATTTATAGAAATGCAGGAGGTTACAATCCTATGACGAGTGATTGCAATGAGAAGTGGCCAATATTTTAGCAAATCGTTGCTAAGAGTTAGGGAAAATTACGTGGAATA[T/G]ATAGAAGACCAACAAAGTTGAGCGACCGTCGGTTTTCAAAAGGAAGTATAATCGTCATATGACAAAGACAAAAAGTCTCCTCAAAGCCGTGAATAGGTAAGAGACCTAGGTGACACAAGATTGAAAAGTTTAAAATTTATTAGAAAATTT
scaffold97_2529577	90.586	ATGAAGATAGCCAAATGATGATGAAATTTACTCATCTTCTTCTTCACTATCTGTATGTATTGTTTTAGATTTAGTTTTCTTAAAGATGGATCAGATATTCTTCATTGAGCTGATTATATATATAATATTTTTAGTTTTCTTAAAGATGGA[T/C]CAGACACTTTAGTTCGGGTAACGTGTTCGTGTTTGACACATTATTAGTCTTTTTAGACTGCTGTTCAAATCTCTTTCCAGCTTCTCCTCTTACTTACCTCTTCGACATCTATAAAAAAGCCTTGTTTTTGGAAGTTCCAAAATGTTGTCT
scaffold97_1642229	99.014	TCTCGAATCAATGAGATTGATGCCTTATGCTTCTTGCTTGTCGAAAGATCTTTGAAGTTCTCGACTTTGAGCTTGTTAAAGACTTCGACTTATTGATGAAATCTTTTGGCTTGTAGCTTGATGAAAACTTTGTGAAGTCTTCAACTTTGA[G/A]CTTATTGAATAATCTTTGAAGTTTTCGGTTTTGCGCTCGTGAAGTTCTTCGACTTTTTAGCTTGTTGAAGTTCTTCTGCTTGTAACTTGTGAAGTTCTTCGGTCGGTTGCTTGCGAAGTTCTTCAACTTTGCAGCTTGTTGAAATTCTTC
scaffold97_1326958	102.478	TAAACTATATCTTAATCCAAATCTAATTATAATTCAAATAACATTTATCTAATAATATTATCTAACTTTCCCTTTCAAACTCACAATGGCAACGACCCCAAAACTAATGCCTAAACAAAATATAAAAACCCAAAGCCAAAATCAAAACCA[C/A]ACTAAACCAAAACCAAAAAACCCAAACAACCAACTATCAACGACCAATGTTGTCCACTCAAAAAACTACAATCAATAACCAGTGTTGTAGAAAAGCTGTAAAATGTCGTAGACGCACGTTGCAACATCTGACAAGCAACAACCAATGTTG
scaffold97_1054120	104.832	CAAGTTAAATGCCAGCAGTCCTCTGAGTGACCGAGTCAATATGCAGTTCGGTGTAGCATAGAAATAACATTTATTTTAAGAGGTTGAAATTGTTTATACAGAACGCGGGAGCAAGGGGATCAATAAGAAACAACCAGTTTCAAATTGAAA[C/T]GCAATTATGGTTAGGATAGAGCTATTGCCAAGGGTATCATTAGTTGGTGAGTTTATCAAAGTCAACCAGAGTTGTTAGAAGGAATTGTTATTGTGCAATAGACATGAATAGGGGAAGAGGACAGAGAAGGATCATTGAGAATTTTGTATG
scaffold97_432507	115.281	CATTAATAGAAGTGTATGTCACTGATATACACTAATAAACTTATATCACTATTAGACATAAGTGATAGACCATTATAGACGAGATGGGCAGGAAAATTGTGTTATATGATCTACAAATGTTTTTAGCTTGTGCTAAATTTGCTATTATTT[C/T]TGGCCAAATTGTTACCTGTCCAACTACTCTTTTTAAAAAGCAGATATCAAACAAAAAAAAATACATAGATGAAAGTAATGTTTATCATGCAAGCATTTACCTGCCGAGGCTAACTCCATCGCTTAAAAGAAACTGGGAGCCGACTAGTGT
scaffold97_289982	117.539	ATGTAATTGAGTTCTAATGTGCATAATGCATTACTAACGATACTCAGTTACTTTCGTTTAGCATTTGAGGATTCACTCACAATTCCACATGAATATGTATGTAATGTTCGTCATTTTTTATTTGACACTTGATGATTTCGTCTTCTTAGC[A/C]TTGTAAAGTCTAAAGTGTGATTTTGAATATAATTTAACATGACAAAAGAGTATTTTTCACATCTTCACGGCGTAGTGTGATATTATCCAATATAAGTTTGCACATTTGTACTTTTAAATTACACAATAAACCTCATATTGGTGGGATTAC
scaffold44_810210	127.712	CATATTTTTGTTTCCAATTGAAATTACATTATCTTCCAAATTAATCCACATAAATCCAATTTTATAATTCATTCTCCCTCTTCATTAACAACCCACCATTTTTTTTTCTCATACCATTACTAGTGGCCTCCACCAAAACCCATTGAATTT[C/A]TCTTCGTTTCACCTTCTCACGTGATTTCCCCACTCTTTTACCGATTCATTCTTACTTTTCTTAATTCATTTTTATCCCAAAATCCCTTTCTCTCTCCTCTGTTCAACAACCCATCTTCTCTCTTCTCTCTTCTCCTACCAAACCCACGGC
scaffold44_2003633	143.857	ATTAACCATGGCAACACTAAAAACACCTTTTAAGGTTGCTTATTTCACACAGACAATTGAACACATATATGTGTAATTTGGGATGCCTATATCAAAGCCCTAATTCCATGATTTTAAAAGTCTAATTTGAGTTTTGAAAAGCATTCACAC[A/G]CACTACAAAATAAAATAGACTATGTCGGCTCTATTTAATTGTTATTTATTAGCAAAGTCTTATAGACTACTAAATTTTTTAAAATTCAATTAAATTTTAATGTGTCATTTTACCCCTCTATCCTTCAACATTTTTTAAATTTTCATTCTA
scaffold44_2373555	147.656	GCGGTTGGACTTGTCGTGCCGAAAGTCGGCCTGTCAGGCGTGCATGTTCTGGGTAGGGAGGCCCTTCATCCTGATTAATGGTGTTTCTGTCCAACATTTGGTTAAGTATGGAAGGTCGTTCATCCCTTAATGATCTTTAGGAAAGAGCTT[G/C]AGACAGTCCTCTCAGAAGACTAATTTTATCAACTAACATGTATAACAATCGTTTTTGGTCCATGTGGCTTGGCTATATGGGTCCAAAATGATTATAACAAATGAAATCAGAATTAAGTTTGAATTTCTATCTGAGAATCACCAAATTAGA
scaffold44_2384292	148.286	ATCGGCCCACTCGATTGAGTTGAAGACTCCTTCTATAAATAAGAAAAAAGGTGAGATCTATACAACCATACATCATTATCAATATATATGGGGTTCCATCTCAAAATCAATTGACAATGAGAGGGAGCAATCCATGTCTTGTTAGGTCCA[T/A]TTTCTTTTCAATGTGAAATCCTTAACAATCATCTCATTACTCTCGATTGAATTTTTACGTGACTTAGGCATCCACGACGTTGGAAACCGTTATCCAAATTAATTAAGATTATCCCCATCTTTCCCTCTCATTCAATTATTTAACATCGGA
scaffold44_2360815	148.72	AATAAGAATTAAAATAGTCATGGACAAAAATTATCAAAATTGAAAGTATATAAACTAAAATAGCATTTTAAGCTTTATTTATTCATTTATTTTGAGTTGAAAGGTCTGACCTTTATGAGACCACAATTTTTTTCTTTTTGACAAATCAGG[T/C]CATGAATTTTTTTTTTATTGTTATTATTAATACTTAGCTATGCTCGAAAATACATTAATTGCTAAGCTAAGTTCATGGTTCACCAAAACTTGACCCAACATCTCATGTTCTTCAGGTCTCAAGGGATCAATGTCCAACTACTAACTCCTC
scaffold44_2456159	149.446	TAGAAGTTAATATTTTATACAATTAACTCAAGATAACGAGTGATACTTTTTTTTTCAGTACAACATGTAGAGGGTGAGGGATTGAACTTGCAATCTCTTGGTTGGAAATATATGTCAATTACCATTGAACTATACTCGTTTTGGCATAAG[G/A]AGTGAGGTTGACAATAGATAACTTAGAAAATCATGAAATTAAATGAAATGTGGTTGGCTTTGGCTAGTTGACTCGGGTTGATCGACTCAGGCTGGACAATTCGAGGTGGTTTGGCTTGGGAATGGTTGATCCCAAGATGGTCGACCTAGT
scaffold44_2455643	149.772	TAGGTTTTTTTAGTACAACAGGGGTGGAGGATCAAACTCACAAATCTCTTGGTTTGAGATATATGTCAATTACCGTTGAGCTATTCTCACTTTGACAACTTATGTGTAGGTTGTGCAAGAGGAAGAAGTTAATTCCATCACATATGCCAA[C/T]AAAAAAGTAATATATTTTGTCACATAATCGCATCTCATTTAACAAATAATAGCCACGTAATCTTTTCATTAGTCAAACTAACCCTTAATTTATTTCAATGACTATTTAGAACCATCTTTAAAACTTCAAGAATTAAAAGTGTCATTTTAA
scaffold44_2484762	149.96	TATGCCCCCACACAATTCGTAAAAAAATTGAAAATGGTGGACTCAAGAAAATTAGCTTAGCTAGAAAAGGATTATCTGAGGCAAGACCTTCAACTAGAGCAGGAAATACAGACATGAGATAAGTAAATGCAGTGTAGAAGATGAGATTGC[A/T]CGATTCTGAGCACCCAGGCACGGAGAAACAGAATTACAAATTTCAGTCAATGTTGAAACTAACCCTTAGGTTCTTAAGATCAATATCAAAGAGTTCCTTTAAACTTGGTCTTTGTACTTTGACTACAACTTCCTGCCCCTTCAATCTTGC
scaffold44_2455678	150.457	ACTCACAAATCTCTTGGTTTGAGATATATGTCAATTACCGTTGAGCTATTCTCACTTTGACAACTTATGTGTAGGTTGTGCAAGAGGAAGAAGTTAATTCCATCACATATGCCAACAAAAAAGTAATATATTTTGTCACATAATCGCATC[T/C]CATTTAACAAATAATAGCCACGTAATCTTTTCATTAGTCAAACTAACCCTTAATTTATTTCAATGACTATTTAGAACCATCTTTAAAACTTCAAGAATTAAAAGTGTCATTTTAAAATCTCATTACTAAATAGATAGGTAACTCGTCCAA
scaffold44_3180340	161.818	CCCGACAACCTCCGCAGCCACAAGCATGGCGTCTAGGATCTGTCTACCCTCAACAAAGGCGACTTGAGCATCATCAATAATGTATCTCAGAACTTTCTTAAGCCTCTCAGCCAAAACCTTGCTATAATTTTGTAAAGCGAGGTAACTAGG[C/T]TAATAGGTCTGAAATCTTTGACTTTGTTTGCTTGTGAGCTCTTCGGGATCAAGCAAATGTAGGTTTCGTTTGTGCAAAGATTAACAATCCCATTCTTAAAAAACTCTTGGAACACCCTTCCTATATTAGCCTTCAAAATGTTCCAAGACT
scaffold44_3637513	168.009	CTAGGCTTATGATACACACTCTTATTTATATATGAACGGTCACATATGATACATACAAGTTGGTCAAATTGTCAATTAAAACATAAGAATAAAAAGGGGAGACATTTGAATTCTAAAAGAAAACGTAAAGTTGAGATAAATTTAAAAATG[A/G]GTAATCCATAATTAAAGAAAAAGAAAAAGATATGAATTCAACAAATTTTATGGATATGGATCGAATCATCACTAGTGGATCATGATGATCCATATATGTATTTTTACTCTCAACACGTAATTAAGATTTTAGATCAAAATCAACTTTATG
scaffold44_3793313	170.457	AAATTATAGTGAGAACAAAGTTTTGACGAGAAGAAAAAATTCAAAATATATTTATTACAGAAAATAAATAAATAAATAGAAAGAGAAACAAAGTTAGAAGTGAAAGAAAATTAAACGAGAAAATATTTAGATAGAGTAAGTTGAAGATAT[T/A]TTTTTTTAGAGAAAAAATAAATTAATCAGAAAAAAATTATAAAATATGAAATTTGAGAATAAGGAACATATGGAAAAATATTAAATTTTTAGAGAGAGGAAAAAGAAAATGATAGGTTAGAAAAAAAGAAAGAAATATAAATACATACCA
scaffold44_4744711	185.741	GATGGCTTAGAGGTTTCAAGTTCAAATCTTTCGGTGAGCTTAATATAAAAAACCCTTGATGTCTCTCGGGTCCGGACCTTGGAGCGGGTGTGGGCCGGGTATAGAGGAGTAAAGCTCCGATTCTGTTAAAGAGATCTTTGAAACATGATT[A/T]AATTGACGAGGATGTGAGGAGATGGACCTTGGAGTCCAGACGAGTTTTCCATCTACTCCCATGATAGATTACAGTGCAAGCTCCCATATCTTACAATTTCTCCCAAATGGTGCATCATTTGTGAAAGTGATGGAGAAACACAACCTCATC
scaffold44_4769840	188.193	CGCAGAGTTGAAACTTGAAACTGATCTCACCACTCACTCACTTCTTTCCGTTCCTGAAGAAGAAGAAGCTCCCATTCCGTTCCCAATGGATAAAATACAGCACCATTTCATGGAAGTTCGAGGACTGAAGCACCACGTAGCCGAGATCGG[G/A]ACCGGTAATCGGTCATCTCATCGCCGTTTCCTCGCCGGAACTTGCTAATTTCTAACAATGATCTTCCGTTTTCCGATGTTTCGTTACTCAGGTCCCAATGTGGTGGTGTTCCTGCACGGTTTTCCGGAGATCTGGTACTCGTGGCGGCAC
scaffold44_4702083	188.742	TCTATATGTGATGAAGAAGTCAGAAGTTGAAAACAAACTTCATTTCAGGTAGACTTCCATATTCTATCTTATGCCACCTTCCTATATCCAGCCCTCCTATCAAGGGCTTATGGGGTAATGCTCATTTTGATAACTTATTGGAAGTATTGT[C/T]TGTGTATGTGTGTTTTTTTTTAAAGGAAAGTGTATTAGGTTGCTTTTGATGAAAATCCTTAGGGTAGTAGGATTAGAATTTCCAATTGTTAAGTTAGCTTGGGTTTGCGACATGTTCCAAGACCTCATTTATTCATGAATATGCACAGTT
scaffold44_4717547	189.616	GTCGGATCGGTTTTTCGGGTTCATTTGCTCACCCCTAGGGTTAGGCGGTTGGCCCGTGAATAGTCGAGGTGCGCGTAAGCTGACCCAAGACACACGGATAAAAGAAAAAAAGCTCAACAGCCTCCTCTAAAGAACCCTGAAAACTGCAGC[T/C]AACAAAGCTTGGAGAACCCAATAACGTCAAAACCTACTACAGAGAGGGATATGATGAAGGCTACTCAATCATGGTCTTGAACTCATCTAAATACTCTTTAAACAACGTAATCCGCTTCTTAGGAAAAAATATTTTATGCTGGAGAGCTTG
scaffold44_4717525	189.808	TAGGTTTGGTCGGTTTTGGTCAGTCGGATCGGTTTTTCGGGTTCATTTGCTCACCCCTAGGGTTAGGCGGTTGGCCCGTGAATAGTCGAGGTGCGCGTAAGCTGACCCAAGACACACGGATAAAAGAAAAAAAGCTCAACAGCCTCCTCT[A/G]AAGAACCCTGAAAACTGCAGCTAACAAAGCTTGGAGAACCCAATAACGTCAAAACCTACTACAGAGAGGGATATGATGAAGGCTACTCAATCATGGTCTTGAACTCATCTAAATACTCTTTAAACAACGTAATCCGCTTCTTAGGAAAAA
scaffold44_5482008	198.216	GTAGGATCTTTGCGGGTGGATGTTGATTCTACCGAACAAGATGATGTATCACAGCTTTTGTTGGAGAGGTTTAAGTGTGTTCCTGCGTTTTTACCTCATAACATTCTATCAAAATTTTACCATGGTTTTTGTAAGCAACATTTGTGGCCA[C/A]TCTTTCATTATATGCTTCCATTCTCAGCTACTCATGGTGGTCGGTTTGATCGGTCTCTGTGGGAGGCATATGTAGCCGCAAATAAAATTTTTTCACAAAGGGTGATTGAGGTCATAAACCCAGATGACGACTTTGTATGGATTCATGATT
scaffold44_5922887	201.451	AAAAGTTTTCTGTGTCAAAAAAAAAAAAAGTAAAAAGGTTGTAGATCTGCTTTATGTTTCCATCAATTTTGACTATCACTTCTTTTTAGATGTTTATATTTTGGTTTAAACCCTAATTTAGTTTCTAAATTTGTAAATTTATTTCATTTC[C/G]GTATTTGAAATTTCGAACCGTTTATTCTAGTCATTGAATTGTGATAACCCATTTTAGAGCCACATAGCTTCTAAACTTTAAAAAAAAAAGGTTAATCATTTAGATCCTTTCTATTAATTTACTATGTAATATTGTCCATATCAATACATT
scaffold44_6022677	204.304	TTCTTTCATTTGTCTTTATGAAAACTCCGTTTTTCATCCCAAAAAAAGAATAATAAAAAATTGTGAGAAACAATATTGAATCACAATAAAGTATTTTATACATCAGGTCAAATACTTTGAGACAAGGAAAATTTATAAAATGTGCTGCAT[G/C]TAGTTTGCAAAATTAGATACATGGATATGCCATATGATATAAAATCTGAAATTGGCGCAGATATCCTAATCCTATGTGATTCCTAGGTCCTCCAATCCAATATCCTCTTCACTCTCTCTTTATGTTTGTTTCTCATCTCCAGGCTTTCAA
scaffold44_7318231	213.393	ACCCCAGTTGATGCAAAAGAGCCTACTAATATGAACCAATCAACTTTACCTAAGTAGACTTGAAAATATGACAAACTTTAGTCATTACATGACATGGAGTGAAGAGTTAGATTCAAAATAACATGTACAATGCTTGTTTTTTGAGACAAC[G/A]CATTGATATTTGTTTGAGTTATATTTGATTGACTAGTTTATATATGATTTGTTGGTAAATTAAGTTTAGGTTAGAATTGTAAATTGTTGGGTTAGGTTTTGTTAATGTGATATATCAACAAAGTATGTTGATCTATCTAGTAAATCAATA
scaffold74_421891	0	GCAGGGCACCTTGACTGCTGCCATGGCAAATGATAGACTTCAGCTTAAAGCCTCTTTGTTAGAGGTAACGATCAAAGATCAGAGAAGGTGGATCCAAAAGTGCAAGCAGATGGGCTACTTAAAGGAAGACTCGGAAATTTATCTCGGAAT[A/G]TAAAAATGGGGTGACCCTAACTTTCGGGCTTGAGATTGAACAAGAGATTCTGAGTTTTTTCAACTCTTTGTACAAAACAAAGGTTGTTCCTCGGTTCTATTTTGGAGGCCTCTTTCAGCAAGGAGGAAGTGCACAATGCTATAAGAAACC
scaffold74_421861	0.112	CAAAATTGATCTCATTGACAAGTAAGAAGAGCAGGGCACCTTGACTGCTGCCATGGCAAATGATAGACTTCAGCTTAAAGCCTCTTTGTTAGAGGTAACGATCAAAGATCAGAGAAGGTGGATCCAAAAGTGCAAGCAGATGGGCTACTT[A/G]AAGGAAGACTCGGAAATTTATCTCGGAATATAAAAATGGGGTGACCCTAACTTTCGGGCTTGAGATTGAACAAGAGATTCTGAGTTTTTTCAACTCTTTGTACAAAACAAAGGTTGTTCCTCGGTTCTATTTTGGAGGCCTCTTTCAGCA
scaffold74_1216971	8.562	TTTGTCATCGTCTTCCTGGTTACAGAAGGAACATTGTTGGTTAATCAAATAAAGCATTTCAAAGTTAAACACAAGGCATATACAAATATTCCATTGAAAAATGCCAGGGAAAAAATTGCCTTAGACAACAATCACTTAAAGTGAGAGAAA[G/A]TCATTGGCAATCTTTCTACATCAAACTGAAATTCTGATGGATGTAAAAAAACCTCTTGTTCTTCTTCCTCTTCATTTTCCTCTTCCCCAGATTCTTGATTTTGTGGAGGTGGTGGAGGTGGCGGAGGCTGTTGATTTTGCTGATCTGGTG
scaffold74_1683172	9.919	TTCTCTCTCTTTGGCGCTTCATTATTATTAGATCTGTTCCAACGTATTATCACTCCATAATTACATTATTATCCCTTTAATTCATTATTAACAATAACACCCCCACCCCCTATTCCCTACTAATAATACTCTCTATCGGTCTTCCTCTCG[T/C]CAAAACTCCTACCCCATAGGCCTACCAACCTCTCGTTTTAATGAGATATTATCAAGTATCATTAGTTGCAGGAAACACAAGACTTTCTGTTCCGATACCATATTAAATTATAGTAAATTTAATCTTTTTACCAATACACCTTAACAAATA
scaffold74_1879325	12.195	AAAGAAAGGCAAAGTTTTTAGAGACTGAATATAGATATTAGAAAATATTTGGCTTTTTTTACTGGTGCGTACCACGTTGGTTAAATTTAACAATTAAGAGGGAAATATAAAAATATAATTTTTTCTTTTAAATAATGAGTTATTAATTTT[T/G]TTAATGACTTCGAAAGCAATATTTGATCATCACCGTGTATAAAATATGACCCTCTTTAATAACTATATTTTTTAAATTAGCATGAGGTAGAATAATGCAGCTGACATTTATATATAATTATGATAAAACATTGGCTTGAACAATCTTTTT
scaffold74_1919837	15.809	ACGAGATTTTATGGTTAAAGGACCACAAAAAATAAAAAAATAAATCAAGATAAAATTTTCATAAAATGCAAGGACAAAAATAAGAAAAAACTAAACAATATTTAAACTACTCTTTTGGTAAACAAACTAATTTTAAACTATTTTAATCAT[T/G]GTAAGGTATTGGAATTTGCAAATAAGGCATCATGTCACTCTTTAGAAGACCTGTACGCTGATCTTAAGAGGAAATTTGATTGGATGGTGCGACTCACTGAACTTTATCGCCCATATTTATTCTTCGATGCTAGGTATGTAAAGTATTTTA
scaffold74_2066319	18.711	GAGTATAGTTTAGTGATAATTGACATATATCTCAAAATAATAAATTGTGAGTTCGATCCCCTCTTTTTATTTAAAAAACTAACTAAGCGAGACAATGCAAAAACAATTTGGTAAAGTATTTTTGATGTTTCCAACAACTATTTCAATTTT[A/T]AAAAACAGCAACATATAATATTATTTTAAAATTGTATTATTTTATGTAGTTGTTAATATTTGATTAATAAAATGATATACGATATTGCAAAATTTCCTCATAGGAGTTTCGAATTATCTAAATTAGGAAAATGGACGGAGATAAAATGAG
scaffold74_2044972	19.852	GACAATGTGTGTAGTAGGCTTCGTCCTCCAACATTTTGGTCATGAATATAAATTAAGGTAGGATAGTTTGCTAGTATATTTAATTTTTTTTATTCATAATTTGACACGTTATCAAGTGTATATTATTATACTTCATGATCAACAAATGCA[C/G]TATGACAAACAATAAATCATTTGTGTAAGAAAATTTTCCCTCAAACATGGTCATGACTTTGTCTAAATGAAAATGTGATATCTCTTTACATAGGATGGCACTTCATTGAAGAACTTTCTCCAAAGATTTTCGATAAAGTGAAAAATTATT
scaffold74_2207804	26.995	ATAAGTAGGTTGTTCCTCGTATTATCAATTAATTTTGAGATAGAATCTAAAAATATTGATACGGTATCAGGTATCAAAAGTCTGACAAATTAAACAAGCAATCAACTTAAAAAATAGATCCCATCAAGATCAGTGAACTAAGTAAAAAAC[T/C]TTTTTAACCTGTTTTGAATGCCCGCTCCAAACTTAGCAATTAAGAAAAAATGACTTGGACCTACCCTCCAAAAGAGCGCACCTCACCCAAGACTCTTACTTTTTTTTCCCCTTTTTCTTTTTCTTACTTTAAAGGAAAAAAATCATTTTC
scaffold74_2207813	27.15	TTGTTCCTCGTATTATCAATTAATTTTGAGATAGAATCTAAAAATATTGATACGGTATCAGGTATCAAAAGTCTGACAAATTAAACAAGCAATCAACTTAAAAAATAGATCCCATCAAGATCAGTGAACTAAGTAAAAAACTTTTTTAAC[C/T]TGTTTTGAATGCCCGCTCCAAACTTAGCAATTAAGAAAAAATGACTTGGACCTACCCTCCAAAAGAGCGCACCTCACCCAAGACTCTTACTTTTTTTTCCCCTTTTTCTTTTTCTTACTTTAAAGGAAAAAAATCATTTTCATTTAATTA
scaffold74_2180502	27.656	TCGGACTATTATCATTGTAGACTAATAATTTTAGGCTTAAATATTATTTTGGTTATTGTACTTTTGATTTTAATTTATTTACTTTAAATTTTTGTTCATTTTGGTATCTGGACTTTTAAAATGTTCGTTTTGATATATTTCTAAGAACCG[G/A]CAAGTTTGGTCTCTAATGGTAAAATTTAACACAGATATTATACATAATGGAAATAGTTTAGTATGAATATTGCTACATTTTAATAAATTTAATGAGTGAAGTGTCAAAATAAATCATATAAAAATGAAAGGATGATGATCACTTTTTTAA
scaffold74_2484013	31.819	CAATTCCAATTCACCAAATGCCTCAGAGTCTAAGCCCCTGCCTTCCAAAGCTCCGAAAGATCGCCACGCTAAGGTTCACGGGCGTGATCGTCGTATCCGCCTTCCACCGTTGTGTGCAGCTCGAGTGTTTCAGCTCACTCGAGAGCTCGG[A/C]AACAAAACGGATGGTCAGACTGTGGAGTGGCTGTTGAAGAAGGCTGAGCCATCCATTATTGCTATAACTGGTAAAGATATTGCCTCTGCTGCTCTAAACTTGGCTGCCTGCAACCCCTCTCCATCTTCATCAAACCTTTCTGCTACTACA
scaffold74_2500507	32.077	TTTGATTTTGTTTCTAGAATCACACCCATATAAAGTTCCCATGCTTGTATGATGTATTGTGATTTGTGAAGTCAAGCTTAGTTTGCAGAGATCACACCGGCCACCTTTATTGTTTTTGTTCAATTTCGAATTGCACACATAACTTCGGAA[C/G]AAAATCTAAATAAATCTCAAATATTAACCTAATAAATATTATGAAAAAAAAATTAGAAAAAGGAAAGAAAGATGAAAAAACTGAAACTTTGATTTGAAAAAATAATAAAATTAAGCTGTGATTTCTACTCTAAAAATGGGTAATCACACT
scaffold74_2500495	32.134	ATGAAGTAAAATTTTGATTTTGTTTCTAGAATCACACCCATATAAAGTTCCCATGCTTGTATGATGTATTGTGATTTGTGAAGTCAAGCTTAGTTTGCAGAGATCACACCGGCCACCTTTATTGTTTTTGTTCAATTTCGAATTGCACAC[A/G]TAACTTCGGAACAAAATCTAAATAAATCTCAAATATTAACCTAATAAATATTATGAAAAAAAAATTAGAAAAAGGAAAGAAAGATGAAAAAACTGAAACTTTGATTTGAAAAAATAATAAAATTAAGCTGTGATTTCTACTCTAAAAATG
scaffold74_2500559	32.23	TGTATTGTGATTTGTGAAGTCAAGCTTAGTTTGCAGAGATCACACCGGCCACCTTTATTGTTTTTGTTCAATTTCGAATTGCACACATAACTTCGGAACAAAATCTAAATAAATCTCAAATATTAACCTAATAAATATTATGAAAAAAAA[A/T]TTAGAAAAAGGAAAGAAAGATGAAAAAACTGAAACTTTGATTTGAAAAAATAATAAAATTAAGCTGTGATTTCTACTCTAAAAATGGGTAATCACACTTGGAATTAAGAGGTTACAAAGAGATGAAAAATTGAGAGGGAATGAATTGAGT
scaffold74_2579379	34.357	TTGTGGTTCATACTAAATTTTCTAATTTCTAATTTCTCATAGCTTCTCTTATTTTCTTTATGATCTACCAGATATATGTGCCAACGAATCCTCGTGGTGCGGAGTCATTACCTCCTGCAATTGTTGCATCAGAATCTGATTTTTATTTAC[G/A]TAGATTATGGGGTGAACCCAGTGAGGTATATATGATAATTATGTACATACATTAATGTATAATCAAATTATTACTGTGCTGGGGCCTGGTGAATCCCAAGTTATTATTTAGAGAAAGAACTTGGGATAAGTTCTAAATAGTTTGTTGTTC
scaffold74_2599744	34.702	TACCAAGATGCAACAGGTGCTCTCAAACAAGCTGGAGATAAACCATTCAGGTACTAACAAAACAATCCTGGTAGCTCATTCTTTAAATCTTCTTCACATATGATTTCATCCTTAGTTGCATTGTTCCTACACCGATCAACTTATATGAAA[T/C]GCAATTGTCTTCTTCTTCCTCGTGACTTCAGTGATTTTATCAAAACAGCTAGAAGACTGACAATTCTAACAGACTCGAGGCCCGACAAGATCGGGAGGTAAGTAGTATTTAACTTCCCATTTCTTGCCGTCATTAGTGTGCAGAATAAAA
scaffold74_2634615	35.305	CAGACAACGCGGCTCGAAATCAAAAGCCTATTGGTTCTGAACAAGAAATTGGAGAGCAGACAAATTGTTCAAGTGAAGTATTCCTCTGTTTTGTCATGCCACACACCATCAGAATGAAAAAAAATAAAATCCAAGAGAAAAGAAAAGCAA[C/T]TCATGCCTCATTCAATGTCCTTCTGCTCCCAGGAAACATTTCAGAAGCATCTAATGGAGTAAAAGACAAATGGGTCCTGTGGTGAGAAGCAGGGGAGACCGTGTAAGAAACATGAGAGACCGTTAAAGGAAAAATGGAGAGAATGGCGTG
scaffold74_2641190	35.943	GTGGCAACCTCAGCAGATTTTTCCATTTAGTTAATATAATTCAAAGCAGCAATCTTTTACAGTTTTACTGTTAAGTTTGGAAAAAAGTAGAATTTCTTTTAAAAGAATCCAAAGGATATTAGCCGCAGCCGGCCACTAAAAAATCTCCCA[A/T]TGCTCTGCATTTTAAACACGTTGGTAAAAGGAAAAAAAAATGGCTGTTTGAAAATTTTATCTTATTGGTAAGGCATGGCAATTGCAATCGGCATGTCTTCAACAATAGTACAAAAAGGGTATTTCGTGTCAAATTTTTTTCCACCGAATT
scaffold74_2640666	36.512	TAGCTCTCCATCCTACATATTCTTGCCCTTTACCTTTTCCCCTCAATTTTAACACCACGTTCTTTCTCTTTTTCTCCGACCCCTTTCTCTTTTCTTCCTTGTTAAGTTGAGACGTGATGGATATTTTTCAATACTCAAACAAGGAATCAG[T/C]GTGAGATAACTTTTGGGAGCAATGTTTTTAACGAGGAAGTCAAAACATGTTTTTTCTATCCTAATTACATTCCTAAGTATGAGCTTTGAATGACTTTTGAAATAAGTGTTTAATATAGAACAATGTATTGTGAAACTTACTTATCTTCTT
scaffold74_2743362	38.161	ATATTGTACATTGTCTTACTAAAATAACAGTCAATAGTTTGGTTCTCTTCTAGTTAGGCTGAAAACAATACAAGATAGCATATTCACCTTTACATGTAACATAGCATTCATTTGCCATGAGTCATGACAACACCAAGGACCGTTATTGAT[A/G]TTAAGTAAAAATATCAGCACATTAAATTCCTGTCTTATCTTTCCATTGATTACATGCACATTCCAAAGGTATAAAAATAATAATAATAATAATAAAACTCTTAATAGATGCCATTGGAGCCTGAAATGCCAGCATTTTAGATACACTTGG
scaffold74_2742748	38.438	ACAAAACCATAAGAGGTGAATACGTTAAGGATTTAATGTTGCCGCAGCAAACCACAGTTTCATCCCATTGACCAAGTGCTAATATTCATTAGAGAGGTGCAGGACAAAAGATCAAAGATAGTTCATCCATCGGGTGGATCAAAACATCAG[C/T]GGAAAATTTAAGAGCTTAAGATTTCCATCAAACCTTGGGATCAACTTTTCCACTGTCACAGTCCCTAGCAACAGAATAAACGTAGGACCTGCAGAGAGAGAGAGAGTTATCATGAGTAAAAGTTAAATTAAGAAATAACAACACATGGTT
scaffold74_2944067	38.688	TTGTTATATTGGATCTTGGCCATGTCCAATCCTGTCTGTGGTAATCCTGGAAATCTTAGTCTTAGACTTTCGAGAAGCGTCTCCGCTCTCCGGGCCAGGTTGTGACTCTTCCCCGAATCTGCAACAATTCCCTTGACCTTGCCACTCCAA[T/G]TTGGCCGTCTTCCCTTACTGCGGTGACCACTTCTTTTATGGTCTTTTGCCCTCCAAATATGAACTGAAGCCTCGATCCTATTCGCTACTTCCACGGTGTGATGCTCAGATGAAAGGTCCAAGCAATCAAGGAGGCATTCGGGCAAGAAGT
scaffold74_2925904	39.573	AGCCTCTATCAGCAGCAAAATCCACAAAGCTATAGAGAGGCTGCACAGAATCGCCATATTTCTGAAAGCCATCAAGTTCTTCTTTGGCCTTGGCTCTAAGCTCCTCTGCCACATCCATGGCTTTCTCAATCCCATAAATCCCCACATAGC[T/G]CTTCCCCTTCTTCGTTCTTCCTTCTTCTTTCCTCCTCTTTTCCTCCATAACATCATTCACAACCTGATACAGCACCCCGACTGCTCTCCCGTACCTCCGCAATCTCTCGATCTCGTGCTCGTCTGCTCCACCTATTAGTCCTCCACACAC
scaffold74_3128143	42.076	TTCAACATGAGCAGAGAATGGAATGTGGAAAAGACAATGATTAATGATCAAGGACAAAATTGTGCTTTTGATTCTTCCTTCTCCCTTATTCTTTAGTTTCTTCCATAAGGGGGGTTTTTAATTGTTTTTATTCTTATATTATCTTGACCC[T/C]TCCTCTCAGAATCTTATTTGTTTTTATATTCGACTATCATTTATTTATTTATTTATTTTATATCTGTCAGTTTCCGGGCCAGTTTACGCGCACCTTGACTAATCTCGTAGGACAACTGTCTGATCCTACAACATTTGGTGCCGGGAAACG
scaffold74_3121090	42.192	TATCTCAATGGTCATTTCCCTAAATAAAGAAGACGGGAGGTTGTCTGTTTAGGCTCAAGCAAAGATAAGATTTCTTGGGTGCTCAATATTGCTAGGTCTTTCTCTTCTAAGTTGGCCTTTCTAACGATTACTGCCACGACCAAAAATGTT[T/A]GGAGGTTTAAAGTTTGTGCTAAGGACTTCTTTCGGTCAGGTCTGAATTTGGGCCATCTCCCCCTCAATCTGTTGCTTGTTTAGTTCTAATGGAGAATCCTTGGAACATCTCTCCTACAGTGCTCTTTTGCATTTACGGGATGGTCTTTCA
scaffold74_3139578	42.606	AACAAAATTCGAGAGGGTGTAATTTAAACATTGTAGCCATGAAAATAAACTTTACCTACTCAACCTATACACTACAGATATCTAAAAATATAATAAAATTCATTTTTAAATTGAGAACGATAGAGTAAACTTAGGCCCACGTTTTAATTC[A/G]ATCCAATTTGGATCCACTCTCCGGTTTCCGTGGGTATTGGGCCCAGACCAGGAGCTGCCATGGATGCCTGCAAGCAAGAGCTTGAGCCAGTGCAGATGGCGAATGTCAATCGAAGGATTTCCTATAAAGCGAAGGACCAGCTCGGCGTAG
scaffold74_3351533	44.534	TGGGAGCGTAATTTCTGGGTTTGATTTTGGTGGGCGATTCCAAGCTTTGGGATTCTTAAAGGAAGAGATGGAGACAAGAAGTTGCAGGAGATAAGATTGAAATTGGTTATCATGTTGAGAATTTGGATTTGCTTTAAAGGAATGTGGATA[G/A]GTCTGCTGGGTTTCCGAACGGTGACGGGAGCTGCTGAAGGAAACAAAAAATAGTGAAGCTTTTTCCGTCACCGATTCATGGCCGCTTGATAATGGAATACCAAGTGTCAAAATCGCATTAATCCATTGCAGTCTGAGAATGAGTTCCTCT
scaffold74_3530173	46.666	CAAAGAAATGTTCCCTAATTTTCACTGCTTTCGTCGCTTTATACCTACCATTATTGGAACACAAGCTATCATATGTGGAGGAAAAAAAATCAAAGATTAGGTAATGAATAATGATAAAAACGCCGAGCATTACAAACTACAAAATAATTA[C/G]GATTATGAGAGTAGTACTAATTAAATCTTCATGTGTATATTCAAGGATTATCAGCAATATTCGAGAAAAAGAAAGAGAAGAAGAAAAATGGAAAAATTTAAAGGAAACTATCATGGCTCTCACACCCACATAAAATCAAGAGGAAACTGA
scaffold74_3779806	48.7	ACACCCGTCGTCGGAAACATAGCAAGCCAGCTTATTCGCCGGATAATCCATCGCCATCAAAGACAGCACCGTATTCACCGTTATTATCGGCGGTTCCAGCACCGGATCCGCCGTCGTCACAAATATGTCCACTGCCGGAAGCTCCACCTC[C/A]CTATATATCATTTTAACCCTCAAGATTAAAACTTTTAAAATTTTCCCATTTGCTCTGATGTGGGTACAAATTAAATGAAAAAATAATTGTGGGTTTAATTACCGTTTGAGGAGGCGATGAGGGTAAGTTTTGTAGTCCACGGGATTCCAC
scaffold74_3790692	49.343	TTCGCCGCCGTGGGGGCCGGCTCGACGAATCGGCGATCGGGATTTACGCGCGGCAGTTACTGCGGGCCCTACAGTACATTCACTCCAAAGGCTTGGTACATTGCGATGTTAAAGCCAGAAACGTTTTAATCGGTCGAGACGGTGGCGCTA[A/T]ACTCGCGGATTTCGGGTGCGCCAGGTGGGCGGGCCAGGCGGCGCCAATTGGCGGCACGCCGCTGTTCATGGCGCCGGAGGTGGCGCGTGGTGAGCACCAAGGGCTCCCCTCCGACATATGGTCTCTTGGGTGTACGGTGATCGAAATGGC
scaffold74_3828621	49.548	TGTTACTTTAATCTTTGTATTCAGTTTAATCTTTGTATTCTCAAAATTTTTTGTTCTAATCTCGCTATATCTTTAACGACGAATTTGATCTTTGTTTACAAAATTTTATAATACAAATATTTTATGACTATATTTCAAAAAATTTAGTGG[A/G]TGAAATATTATGTTAAACTTATAATAAAAAGAAAATGATATAAAATGAAAATTTAAGAGTCGATCAACGATAGTAACTTTTTTCTTTTCAAGTATATGGCCGATTAAAACGACCGAGACTAAAAAGAATAAAAACTAGAAATATTTGGAC
scaffold39_404509	50.736	CCAAAGGGGAGCTCAACAAGCTGGAATTGGAGCTGCTTTTTCTCTTGGATTTTGACCTCACCGTCACCGCGCGGGCTTTCCAGACCTATTGCTTCCACTTGGAGAAGGAGATGCTGTTGAACGGTAACGGAGAGATGCACAGGATCCAAA[T/C]GCCGCTGCCGCTCCTCGTCTCCAATAGCTTGGACGACGTGTCGGAAATTTCCGTGGACGACAGTACTCTTATTTCTTCTTCGCCGCCCCAACCTGTCGACTGACCGACCTTCTTTTAATTTTCTTCTCCCATTTTCTTGCTTTCTTGTTC
scaffold39_495549	51.404	TAGAGAATGAACCTTCCTTAAAACAGCTTAATGCAATACCCACCAATAAATGGTCACATTCAACCTATAATACAGCTTGAGTGAATAATACAACATAGATTTTAGTAACAGTATCTTGAAGAAATGAGTTCTGATAAACCAAGTCAGTGT[G/C]CTTCTGCGCAAGTATTTTTTAGGTAAATTGAAGCAGAAATATAAATATAAGATTTTCAGGGAAATCTTAAGGCTCGTTGTTGTTTCCAATTTATATATTTGATCTTATTTATAACATAACATAAGTGAAAATAAAGTGGATCAGAAGATA
scaffold55_1_126938	56.008	CCTCCTAACTCTTCAAGGTATTTAACTCAACCCAATACCATTATTTTCTCTCTAAATATGCCCAAATTCTTTACAACAAAATCTACGTATATATGTACACATATAGCTCGAGAAAAATTATAAATGGAGAAAAAGAAATGAGCATATAGC[T/A]CATAATCACCATAAGTATAATTCAACAGTCAAGACATTTTGTTCTTCCTCTAGAAGTCGGAGGTTCAATCCTTCGTCGTTCCTTCTATTTACTGTGAGCATATGACTCCGACATCTCTTGCTTCCTCTTAGAGGTCATTTAGGTGAAGAT
scaffold55_1_230699	56.511	AGAATTAATTTTTTAACTAAATATTTAAATTTTGTTTGTTATATTTATTTTTTTATTATTTATTAAGCTCATATAAAATAATATTTTAATTTATGTTTAAAAATAACTAGAAATGAAAATTAAAAATTAAAAACTTGATTTTGTTGTTTT[C/A]AAAAATTTTTCATAAATTTGAAATGTGTCTATAAAATAGAAACAGAAAACAAAAACTCTTATACTCAAAAGTGGAAATGAAAAATAATTAAACATGAATGTCACCAAATGAGTCTTAATTAAATTCAAAATCAAATCGATAAATTTGCAA
scaffold55_1_144021	57.042	ACAATTAAGAAAATTAAATTACAAAATTGATCCTTGTAGTATTTATTTAGTTCAGTACAACGTGTAATGCTCATTAAAAAAATGTTTAATTTAATCTATACTATTTGAGATATGTTTCAATCTTTACTTATAAACTTTTAAAGGTCGTAC[T/A]TTTTACCATAACTCTCTCAAATTTCATAAAATCATCAATGTCATTACTATAGTGACACATACGCGATAATGCGTTAGATGTTTATTTTTATCTGATTAATTAATTATACTATTTGATATGATGTGAATTTATTATTCACATGAGCAAACA
scaffold55_1_249864	58.116	CTATGACTATTGACTATACTCTACTAGAATCATTTTACACGAAATTACGGGTTTACCTTGGGCAGTGGGCGACATGTCGTCAGATAAATTGGAAGCGATTAATCGATTCCCATTCCATCGTATTAGACTGTGTTGACCTCGAATCTCGAG[C/T]CTCGAGTTTACTTTTTGGTGCAAGTTCCATGGCAATTCCCGCTCTTTCTCCTTCACTACCTCATTCTGAAGATCGAGAAGAAGAAGATCCAGTTTCTCCCGCTCAAGACCCTAATTCCATGGACCAACAACAACCAGAAGATGGAGGAGA
scaffold55_1_318955	60.249	ATCTCCCAGCAGAAAAATTTTATTTTTCCTGGTACATTTCTTTCCATATGCTTTTGTATAGAGGGTGTGGCTTTTGGCCCTCCAAGGTGGTCAAATGTGAAGGCAGATTTTGTAGGTAGCAAATGAAGGATATTTTCAACCGATACCTAG[C/A]ATTTGGCATGTGTTACATAATGTATCATTCTTATGACATCACTGCGCCCTTTCCCTTGTTCAGTTAACCAACCTTTCTGAAACCTAAAATTACTGAGCCTTATCCAGAATTATTTTACCCAATTGGCCAATATTTAGTTTTAGGATCAGA
scaffold55_1_310156	60.792	ACCATGTCTCTTAAGCCTTTTTTAAAATTATATTTAAACTTCAGAACGGCTGAGTTTAGGATTCCAGTTAAGTGTATTATATCTCAGAAAGTAAGGTAACAAAGTGACTGCTGATGTTCGGGTAGTGTTTCATTGGCCTAGAAGAAAATT[G/T]TGTTCTCTTTATAGAATTAGATGTTTTACACGACATTAGGCGATTTAAACGTTTGAAATACGAAGCTCTCATATATAGTCTTTACTAAGAATGACCATTGAACAAAACTAAGAAGTGAGCTTGCCATCATTAATGCTGATTGCTATTGAA
scaffold55_1_310169	60.822	AGCCTTTTTTAAAATTATATTTAAACTTCAGAACGGCTGAGTTTAGGATTCCAGTTAAGTGTATTATATCTCAGAAAGTAAGGTAACAAAGTGACTGCTGATGTTCGGGTAGTGTTTCATTGGCCTAGAAGAAAATTGTGTTCTCTTTAT[A/G]GAATTAGATGTTTTACACGACATTAGGCGATTTAAACGTTTGAAATACGAAGCTCTCATATATAGTCTTTACTAAGAATGACCATTGAACAAAACTAAGAAGTGAGCTTGCCATCATTAATGCTGATTGCTATTGAAAGTTCAGTGAAAA
scaffold55_1_324507	61.292	TGAAGCTGAGTCTGTTTTTTTATCAAGAAGGGATTTGGTAGGACAAAAAATTGATGTTATGGAGTATAATGTCATGATAAAAGCTTATGGCAAGGCAGAACTCTATGACAAAGCGTTTCTTCTCTTCAAGGGCATGAAAAACCGTGGCAC[C/T]TGGCCTGATGAGTGCACTTACAATTCTCTAATTCAAATGTTCTCTGGAGGCAATTTAGTTGATGAAGCTAGGCGCCTTTTGATTGAAATGCAGGGAATGGGGTTTAAACCAAACTGTCAGACCTTCTCTGCTGTTATTGCATCCTATGCC
scaffold55_1_538864	63.38	TTGTCTCTCACTTATATATTATAGATCTTTTCCTTATATAATCAAGGTGAGACTTTGATCACATTTCCAACAATAAACTAGTTACTTTCAACGAGTTAAAATTGTGGGTTCATTAAGTTTAATAATATGAGAGGTGGATATTAGACCTAT[C/G]AACTTTTAGTTGAGCCTTAACCTAAGTTATTAATCTTAGTTGTACTAAAAAAAACAATTCATATTCATATCTAATCATAAAATGTAAAATATTATTTTTACTTCTCTTATATGTATTATTTGATGATTCATGATTACTATATGATTATTA
scaffold55_1_566531	63.719	ATTAAATCTAACCAACTCCCAAATTTCCCCAAAGTCTTCTCAATTCCCATAAAATTTTGCTATTCCTCCCAATCCAAACACCCCACAAAATGGCCAAAAAACAAGCCTACCACAACTTGATCCCTCAGTCTCGCAAATGGCAGGAACAAC[A/C]ATGATAGACTTAGTACGCCAAAATTCTTTATAACATTTTCAATATGATGCCTTAAATTCTATTTATAATATGGACCGGGTTGATCCAAATGCAATATCAAACATAGATTTGATCCTAGTAACAGGAATATATGGGTATGGGTAGCAACTA
scaffold55_1_1069981	69.422	TGTGTGGCATTTAATGTATGTTACAGCAGACTTACGTTCGTCCTTTTCAGGCTAGCATTGCCAAGCTAGAAACTTCTGTAGCTATTTATGGTGACAAGCTGGAGCTGAAGGTGTTTGGTTTCAATGATAAGCTTCCTATTCTCCTGTCTA[A/T]ACTTCTGGAAACTGCTAAATCATTTATGCCTTCTGAAGATCGTTTTAAGGTGTATGGAATAATTTATTCTTGGATTTTGGGAGATAGGTCTTAATGATTTCTTCCTGGTATTTGGCTTTACAATGAGAAACTGACACAGGCTTTATAAAG
scaffold55_1_1069990	69.43	TTTAATGTATGTTACAGCAGACTTACGTTCGTCCTTTTCAGGCTAGCATTGCCAAGCTAGAAACTTCTGTAGCTATTTATGGTGACAAGCTGGAGCTGAAGGTGTTTGGTTTCAATGATAAGCTTCCTATTCTCCTGTCTAAACTTCTGG[A/C]AACTGCTAAATCATTTATGCCTTCTGAAGATCGTTTTAAGGTGTATGGAATAATTTATTCTTGGATTTTGGGAGATAGGTCTTAATGATTTCTTCCTGGTATTTGGCTTTACAATGAGAAACTGACACAGGCTTTATAAAGGTTATTAAA
scaffold55_1_1120507	70.146	TCTCTATTCTTCGTCTACCTTTTTTCTCAACTTTGATGCAGTATTGATATTTGATCATTTGAAGTTAGAAGTTGAGGGAGAATAATAAATTTAATAACTTTAATCCAATATCCCAGAACTTCTTCAAATTACATTCATTTGCAAAAATGG[C/T]TATGAACAACAAATTGCAGACAGCCTCCATCTAAAATTAGAAGATAGTAAGGCACACAACGAAACAATAGAAGAGAATATTATACAATTTAGGCAACTTCTCGTCAATCACTTAAAACTACGAAAAATAAAAATTAGATTTTATATATAT
scaffold55_1_1120530	70.652	TTCTCAACTTTGATGCAGTATTGATATTTGATCATTTGAAGTTAGAAGTTGAGGGAGAATAATAAATTTAATAACTTTAATCCAATATCCCAGAACTTCTTCAAATTACATTCATTTGCAAAAATGGCTATGAACAACAAATTGCAGACA[G/T]CCTCCATCTAAAATTAGAAGATAGTAAGGCACACAACGAAACAATAGAAGAGAATATTATACAATTTAGGCAACTTCTCGTCAATCACTTAAAACTACGAAAAATAAAAATTAGATTTTATATATATGTGTGTACACCTTTAAATTGTGG
scaffold55_1_1272282	73.979	CTAATTCACTTGATTATTGTTGTTATCATCCATTTATTATTACTAATTATTGTTAAATTACAAACCTAGTCTTTGAATTTTGAGAATTATGTCCAATATAATAGATTAGACACTGTTTTGGACCCCAAAATGTCTCGGACTCATAAAAAT[G/A]TTAATCCTTACTCATTAGACCACGGATCTTTCAATACACCCTGATTAATTTTTATCTGCTCAAATACTATTCATTTTTGTTTTTTTCAATGTTAAGGATAGTGCAAGGCGACTTTCTACGTGGCAAGAGAAGGGGAGTCAAAAGGAGCTA
scaffold55_1_1272243	74.332	TAAACCATAATTTTATAATAATAATAAACCAAAAAAAGTCTAATTCACTTGATTATTGTTGTTATCATCCATTTATTATTACTAATTATTGTTAAATTACAAACCTAGTCTTTGAATTTTGAGAATTATGTCCAATATAATAGATTAGAC[A/T]CTGTTTTGGACCCCAAAATGTCTCGGACTCATAAAAATGTTAATCCTTACTCATTAGACCACGGATCTTTCAATACACCCTGATTAATTTTTATCTGCTCAAATACTATTCATTTTTGTTTTTTTCAATGTTAAGGATAGTGCAAGGCGA
scaffold55_1_1284377	75.236	CTCTGTTCTAATGTAAATAATTAAAACGACGATTGAGGATGATCCTCTCGATCCTTGATCGTATGGTTAAATTGGGTAGAATTTGAATATGATCAGGAAGGGTATGCTTTAAATGGTATCAACTTCAAGTCTCATGCATGTATTGCAACT[G/C]GTAGGTGTACAAAGATAGATAAACAAGCATGTTAATAATATTTTTTATAATTAAAAACACTTAATTTATTCTCTTAATCCCAGGGTTTATAAAAGGCCTACAATTCCCTTCCATTTTCCTCACGCTTTTCATTCAATTGTTCTTCCCTTC
scaffold55_1_1309808	75.962	CACTTGCATTACGTTTTTAGTATTGTTGTAGTCTTAATAAGGTGAGTTTCCGTACCATAATCTTTATAAATATTTTCAAATATTTTGTTTAAATTTGATAGTTTTTTTTAATCTTTGATTCTTTATAAATGTGTGTGTGTGTGTGTGTGT[T/G]TTTTTTTTTTGAGGTTATAAGATTAAATTTCAATTACCAATTATTATGAATATTAAACTTGAGAGACATTTCCTATCCAAAAAAAACTTGAGAGACATAATGAATTAATATCTTTGGATTTATGCCTGATTTAAGTAGTTGCGAATGGAG
scaffold55_1_1651590	82.031	GTCGGCGATTCAGAACATCAATGAACCGAAGATTTTGGCTGCGCCTCGGGTCGATTCCTGCCTGGGAGAGAGAGATGGGTTGTTAGGGTTTTTTAGAGGCTATTTTGCATTTGTTGGGGTGCCTAGCAAATTCATTCCCAAGGCTAGTTT[C/G]TCCGACTTGAATTGTATCATCGCGAACCCGAAACTCCGGCGTTTCTTCTCGAGCGAAGCCCCGAAGAAGAAGAGTAAGGAATTTAAACCCTTCTTCTGAAAAAGCTGGTGACTTTCGTAATCATTTTCGTGGCTTTTGTGGTAGCTCAAT
scaffold55_1_1725165	84.16	TAGATAGAAAAATGACCAGCTTCGAACTTCAAACTAGATTCAGGAATTGTGCTGATATATATATAAACAAGATTCAGCATTGTAGATTTGGAAGCAAGCCTTCGATTAAAAATCAAGACAAAAGCATTGCATCCATCAGTATCTATTACA[T/G]CTAACTTCATGGACATAGAACAAAGCTATAAGTTGTAACAAATGAATACAGCTATCATTATCAACTAGCCACACCAGGCACCTTCCTGTGCAATACAGAGAACGCACTAACTAAAATCATACCTAACTTCTCCAGTAAAAGCACCACCTT
scaffold55_1_2022697	86.905	AGTGATCAACTCAACTCCTCCAACTCATGCAGACCTCAACTTATATTTTAGCCTTATTATTTGACGTTGTTGTTCAAATACATAAATAATTATACGTATTGATAAGCTAGTCGTTTTCTAAACTTTTAATACTTATAAAATATGCAATTC[T/C]AGATGTCAAATGTTTACTCCTCACAAATTTATAATAAATTGATTAAAATATTCATATATGATAATAGCGAAAAAAAAAACCTACCTTTTCACGGTTTGTTGTGTGGTAGTTTAATTGATTAACCGTATATTTTTAACTTGGATTAAAAGT
scaffold55_1_2057129	87.785	TGTACCAATTCTTTTGGAACCTGATCTGAGCGAAAAACTTGACGTAGTAATTATTAGGTGAACCAGTATAATTTGTTGTGTCGTTTTTGTCATTTCTTTATTTCTCATATATTGTGTAATTGGCTTTGTTTAATTAGATATAACTGTAGA[G/A]GAGAAAATTATGTCAAGCTTTTTTTTTCCAACGGAAGTAATTTTCTCAAAAGTTAATGCAACAAATACGTACACAATCCTAGATACTAAAATTTTATCAAGTGTCTTTTTTTTCTTCCCTTAGAAACAACACTATAGTGTCTACTAAAGG
scaffold55_1_2264170	88.482	TGTAGCGAGTATTGCTTTAAAATAATTGCTGAAGTCAAAGCCCGGAATCAGCAAAATGAGCAAGGTTTTTTTGACATGTTACAACTTCTTTGCAATTATCTCGAACATCTTGCTTGACCTTCTCTATTTGTAGCTGAAAATTTCATTCCT[G/C]GTCACTATTTAGCCTTTTGTCTAATTAATTAATGCTCTCTTGTAATTATTTATTTCTATAACATTGCTCAAAATTGGCTCTACGAATTGGATAATCATCTTTAATTCCCTCCTCCACCTTTAAAATTCGGATGATGTGATTTGCCATCTT
scaffold55_1_2038243	88.938	TTGATTGCTGTGAAGCCTCTTAATCAGCATGCTTTCGAGCAGGCTTGCGAGAAATTGGAGGTTTGTCTGTGTATATGTTTTGTTTGGTTGCTGTAAAATCTAGCAATCGTTTGGATTATTCAATGATCTTATTTGGCGTTGAGAGAGATT[A/C]GTACTTGCATAAGTTAGGTAGTATGTTTGCTTTTTTCTAATTATAAGTTATTATACTTGCATTGATTTCACAATTTTGTCATATTAACTGTGTTTTTCATCACGTAGATAGATATAATTGCCATTGATTTTGCGGAGAAACTTCCTTTCA
scaffold55_1_2441597	91.179	GTCGGTATATGCATACGTATAGTCAATCCATGTCAAGGTGATTATAAAGAAGAGTAAAATCGTGAAAATTTTGAAGGGGTCAAAGAGAGAGAAAAAAGATGCACGCAAATAAAATTGTGAGATAAAAGAGATGTCCCAAAGTTTTACCTA[G/C]GTTTGTAGATATAATAATTGGAAGTGTTCGAATGTGACAAGTTTAAGAGAGACATTATTGAAGTAGCAAATCTTGTCCCCTCCCATTTTTTAAGGCTAAGACCCACAAGAGATGAGTTTGTTTAAGAAGTGAAATGCCAGTTTATTGAGA
scaffold55_1_2433532	92.178	TTTGAGGCCTCTAGACCAGTATGACTGAGAGATCCCAAAACCTTTACCAATTGGGCTGTCTCTTGGGGGCTCAACTGACTTTAATCTTGTAAGAAAACTGCTTGACACTCACATTTTGACGTTGAAAATTTCTTTTAAGGTCTACCCTCA[T/C]TTGAATCTATAACCTCAAGAATTTTGAGTCATCAGCTTGCCTCTTCAATCACTTGGTTGGATCATCATGTTCTTAAGAAGCAAACAGTGAGTCTGCTAGCATTTTCAGCAACCAAATGCTTGACAAAAAGAGCTCTGAATCTAAGAACCA
scaffold55_1_2617171	93.718	CGCTAAGAGAAGAACTCTTTCCACAAGGACTCTTTGACACTTCCATAGTCTTTCAAAGTAGTGATACTTTCTAGAAAAATTCATATTCTGCTTCCATAAACTGGGGATCCTATGATCTTTTGGTATCATAAAAGGCCTGCTTGTAGATTA[G/A]ATCTTAATGGCTGTTTATATAATATCAACAGGTGATAAACAAGATGAGTGGAGAAACCAGACATGGGCCAACGTAGAAAAGATTGCTGATGAGGGAGAACATGACTTTGTCTCCTTATAGATAAGTCAAACTTGTGGAGAAGCATTGTGT
scaffold55_1_2537010	94.328	AAATCTCTAATTTCAAAAGAATAATAGATATTTAATTGTTGAGCTATATTAATGTTAGTATTACTGGGATGTTCTTGACATATAAAATCTGAGTATGATTTAATGGATATAATTGCTATCTTATCCATTAGATTATTCATTTTAACATCT[C/T]CAGGGGCAAGCTAAAGTTGATTTTGAACTTGTATTTGATAGATATGTAGACCGCATATGTAGATGTAGAATGATCTATGTCCTAATTGATTGAGGATACAAATTGTAATATTTTTGTAGCAGATTTATGGGATTAGGGGCTTGAATGTAA
scaffold55_1_3019044	99.925	TTTTTTTAATTTTTTTTTAATTTTTAATTTTTTGAGCTTTGAGAAAGGAAAAAAGAAAATTAAAATTTTGCAGATCTTGTTGTTGTGTTGTTAGGTACCGCCCCTTCATTATACTCCCAGCTCAACTCTGCACCTTTTTAAATTATTACC[C/T]CTGCCAATTCCCCAAAATGCCCTTGGTTTTTCCACTATTTTTCTGGGGATTTGTATGGTAAAGATGTCATTTTGTTTTGCGAGTATGGACCATGTGTGGTGTGTCTTCCTAGGCAATTTTGTTTTTGTACTTTTTTATGTATGTTTTTTG
scaffold55_1_3299790	102.678	CACATGCCTTAACTGACGTTAACATACATATAGCCTAGAGCTTTAAAAGAAGTTCTAGGAAAAATCTGTGTTCTGTAGGGGTTTCTATTTATGCCTATATCTACGTAACTTTAGTGTATAGAATAATATGAAATATTCTCCCATATTTTA[C/T]TCACTTGTTTACTGTGTTGTCAAAGCACTTGGGATTTCTTGTAAGGTGTTAAGATTTTGAGTGCTGTTAGAATTTTCTTTGCTATTAGGGTTTTGTAAGCTGTTAGAGTTTGGAGTTTAGAATACTAATTTGAAGTGCTCTTTTTGTTGC
scaffold55_1_3428976	104.96	ATTAATTAAGTCACCTATTATACTTCATATGTTTCACCACTATTGTATATAATAATATTTTATTTTTTTAAAAATTCTAAGATTATTTCAATCTTTATATATGTCAATATTTCACATATATTGTTCAATTGTGTAACTAAGGACTAGATT[T/G]GATTAGAAATTATCAATAAAGCAAATTCCAAATCTTATTAGTTATACTTTATTCAGTATTAAAATTTGAATGTTTCATTTAATAGACTAAGATTGCAATCATCGATATTGTGAGAAATTATAGACTGTAGTGGCATAGTAGGAAGATGAT
scaffold55_1_3548239	106.205	ATAGCGTGTCTTCTATTTGAAGTCATTTGTAGTGGGTAAAAATGTTGTAATTTCAAACATATATTTAGATTTTTAAAAAATTATTCAGGGAAAATTAATGACAAAAGCTAAAAAAATTAATAAAATCAATGTGGAATTTTGAATTTAGAC[G/T]TGGAAAACAACACACATGATCAGATATTGAAATGTTTTGAGTCAACTTACCTAATTAGACTTGAATTAATTTCATTTTTGACCTTTAAGATACAATATTGAAGATTAAAGATTTGCTTTCATAGAAAATAAGAAAAAAAAATCAAATCCA
scaffold55_1_3608278	106.986	AACTAAACGTAGCCTTAATAGCCAATCATTAATACGCAATTGGTCAAAACCTTTCACCAGTCACTTATTGTGACCCACTAAAATTGTCAATGTGTTAAGACCGATCAATGTGTGTTGAGATTTTGAGTTGCAAGTTTCACAAGCTTTTAA[C/T]TGTCATTATCGATGGAAATGTCGAAGTCAAAATTTTATGAAAAATTTGATGGAAAAATTCTAAAAATTTAAAAAAAATTATAACAAATAAAAATTTGCTATTTTTAAATAAGTTAAAAAAATATTGGTATTAATATTATATTTATAATAG
scaffold55_1_3620698	108.122	TTTGTCTTCTCCGTCGCCCGGCCTTCGGATGCGCTGCGAAAAAGGAAGTCCCTCAGCCTCCATTTTGATCTGTTGGCTTTGGGAAAAGAAATTGCCGACGACTTGGGTTTGACGGCGTCGGCGGCGGCTCCGTCGAACGCGGCGGTTTGA[G/C]AGGAGATTCTGAAAGGGGAAAGAGATCGAGTGGCTTTTCGAGCGAAATTTGAGGAAATGTATGAGATTTTGTTGTCTCTTCTTCCTCTGTTCTGCGGATCATCATAAAGCTCGTAGTTGCTGCTATGGCTTCTCGTCTCTTTTATCAGCG
scaffold55_1_3600843	108.421	AAAATACTATTTTGGTCCGTAAAAACCTTCATTATATGATTCTTGCATTGTCTTTCTACTTTTAAAATGTTAGTTTTAATCTCTGTAGTTTAGAAAACTGACGACCAATGTGATCACTATTTGTAAGATTTATATGAGACTTAATTTATA[C/T]TGTACAATGGAAATCCTTTTAATACAAATTTGTGACTATGTTTCAATAGATTTAGGGAGTAAAGTGTAGTGTTAAAATTATGATTGAAATAATTGAGGCAAAAATTAAAATGAGTGGATCAAAATGACAAATTCTAAAAAGTTGAGGAAA
scaffold55_1_4032292	111.891	AAAAATGGTGGCTTTATAGACCACAGCCAAAGAGGCCCCCACAAGAAACAGCAGATTGAAGAACTAAAGAACATTGCTGGATTGATAGATATCAACCAGCTCTCAGGGGAAAGTGAATGAACCTCCAATTTGATTTGTGCCACTTGGGGG[A/G]CTTATGGCCACCCAGAGAAGAGATATCGTAATTGCGAGAAGCCCCGACCACACGAAAACAATGGTCGGTGTCCTTCCTCTTCTTCCCATGAGTCCCTTTGCGAAGGGGTAGAGATGAGCCAGAACCCAGAAACTGAAGAAAACGCCCCCT
scaffold55_1_4116393	112.708	TTTGAGAAGCTTTTCAAAAATTAATCATGATCTTTAACAAAATTAAGCCCGATTTGAATAAGATATTATGAAAGATTATCTTCTAATTTAATTAGGAGATTAAGCAAGGATGGATGTATAGTTGGGTCATCGAGCCCCCGAACATAAAAA[C/T]AATATTTAATTTGAACTTTACCACCCTTAAACTGAGTAATATCTGTTTTATTTTTTTCGAACAAATAACTGTTTTTTATATAAGGAAAAAAAAAACTGGGAGTGATTTTTTTTCTTCGAAAATTATTAACTTTTTATTTTTATATATAAG
scaffold55_1_4187396	113.188	TCAATTTAATTTTTTTCATTTAGTTAAACCTCATACATCATTCTTAAATTGTTTTTCACGTTCTCATCCGAAAAAAAAATATATTTTATCATTGTTACTTGAAATAAAAAAACATATGACATATTCAATATGGTAACAACTTGTTGCAAC[A/G]ACGACTTGTGAGGTTTGATGAAATTATAATATATCAAATTGAAACTATGTTTAAACTATAAAAACCCAATTAAAACTTTTAGTCAATCCGAACATGTATAACTTAGTGGATAAGACATCTTATTACTAGTATACCAAAGATAGTAGGTTT
scaffold55_1_4043354	113.632	TCCCAAATATCTCCATAATTGTATGATATTGTCCACTTTTGGGCATAAGCTCTCATAGTTTTACTTTTTGTTTCACCCTAATAACCTCGAGATAATTGTCCTCACTTATATACTATAAATCACTCCCTAGCCAATGTGGAATTTTATTTA[T/C]GATGCACCTTTGTGAGAACCTAATTAAAACGCCCATACACCTTCGTGAGAACCTCTTTATAGATTTCGATCGAGCTCAAATCGAGCCAAATTGATGACTAGGTTACATTCAAATAATTCAAAAACTGAATAGATTATAACTCCAATATAG
scaffold55_1_4319111	115.59	AATTTATCCTTCCCCCCTCAGCTGGCTCTCTATTAGCCACTCTTTTTTTCCTTTCTCTTTTCAATATCCTATTTTTTCAACTCTCTCCCTTCTTTTTTTCCTCCTTTGTTTCCTCCTCTCCAAATTTTCAATCTTGATTTTAATCGACCG[A/G]TCGATGATCACCGTTAATTTGAACAAAAGGCTTCATGGTAGGTTTCATATTCTTGTCAATTTAGACACATTGTAACAAGACCTCATGATATTTAAAATTCTCAATTGGGTCATGTCTGTTGGAGTTACAAGGTAGGCAAACAAAGTGGAA
scaffold55_1_4523233	116.924	TTCTGACTTCTAAAACTAAGTTCTAACCTTTTAATAAACTTAATACCAAAAATTTTTGATGTCTCCCGACCTTTGCGTAGATGCTCCTAAGTGTAGAGAATTTGTTGGTTCACCCACTCAAAAGATTCAATTAATAGCTCACAATCACTT[A/G]CTTTTTAGTACAACAAGTGGGATGGAAGATTCGAACTCAACCTTTTGATTTGAAACAGGTGCCAATTACTAAGTTATGCTCATGTGGGCGACAATCATTGGTTAAGTTCGTGCTAAAAGAAAGTTTAAAACGTTGAATCAAAGATTAAAT
scaffold55_1_4552175	117.233	AGTGCTCCTTATAGAAGAGAACCGATAATTGCAACTGGCTGCAATTATTGGTTTCTTACTATTGTCTTGACACTTGTCTCAACATAATTTGATACAACAAAAGAGATAAAGGCCGACAAGACAGGTCCTTGACTGGCATCTTATCTCTTT[A/G]GAATTTACTTTATAAAAGATAAGCATGGCCGACAAGAGGCATCTTATCTTTGAAAAAGTAAGAAAAGAAATAAAGTAAAGCGGAAAATAATTACAAACTGACAAAATAAAGAAAAGACAGAAAGTAAAAGCTAATATGATTGTTTTTGGA
scaffold55_1_4552160	117.394	TACGGGTCGAGGCCAAGTGCTCCTTATAGAAGAGAACCGATAATTGCAACTGGCTGCAATTATTGGTTTCTTACTATTGTCTTGACACTTGTCTCAACATAATTTGATACAACAAAAGAGATAAAGGCCGACAAGACAGGTCCTTGACTG[G/A]CATCTTATCTCTTTAGAATTTACTTTATAAAAGATAAGCATGGCCGACAAGAGGCATCTTATCTTTGAAAAAGTAAGAAAAGAAATAAAGTAAAGCGGAAAATAATTACAAACTGACAAAATAAAGAAAAGACAGAAAGTAAAAGCTAAT
scaffold55_1_4561920	117.754	AGCTTAGTTGGAATTAGGAATTTTTTGGGATGGGTTGCCAAGTATGGATGTCCACCTATTTGTATCCCAACCATACTTGGTCATTAAACAAATTTCTATGGCTACAAAATATGTCACATATTAGCCTTAGATAAGATGATGATCTAGTGG[T/C]CACAAATTTGCCATATTACATTCTAATAGTTTCGAGTTACTTCAACTATCCAAGAAAAAAGCCTTTGGAGGAAGATTTGATAAACCTAGTAGCTTCTAGAGGCTTCATGAACAATCTTTTTCATATCAAAAGTGATGCAAGTCTTACCTT
scaffold55_1_4538205	118.367	GGAGGATGCTTTTTTGTTGGAGATAAATTTTGGAGGTTAGAACAATCTTGGATCAACTAATTTTGACTTCCTCTTGCGTGATCTCAGCAAGAATGGTGTGGACATTTGATTTTCATGGAATATTCGGTCAAAATAAATTGAAATGTACGT[T/C]TTGGTAAGAAATGCACCTGGTGAATTTTGGTGCAGCAGGGAATCTCAACAAGAATGTAGCTAGCGCATTTGATCAACAATTCTTGATTTTTCGGGCAAAACAAACATATTCTCATGATTTTACTTGCATTTACTAAGTCTAAGTGCCCGA
scaffold55_1_4517429	118.6	CACTGCACACTTTGAGCAGAGCAAAAGGAAAAAAAAACAATGAAGCTTCTGCTTTTGTTCTCTCTGCTCCTCATGCCCGTGTTTCTGCCCGCGAGCTCTAATTTTGCGGTCGACGGTAGAGCGCTACGGGTCGACACGGTGGATGGCTCC[G/C]ATGGTGGTGGCGGTGGAAGGGACGACATGTCGGATCGGCGGGAGTTATTGGATGATCGGGTTTTCACGTTGGCGTCGGGGCCCAGCAGGAAGGGAGATGGGCATAAGTGAAGGATGGGAAAAGGGTCGACTTGTCGGATTATGTTTTGTT
scaffold55_1_4552258	118.936	ATAATTTGATACAACAAAAGAGATAAAGGCCGACAAGACAGGTCCTTGACTGGCATCTTATCTCTTTAGAATTTACTTTATAAAAGATAAGCATGGCCGACAAGAGGCATCTTATCTTTGAAAAAGTAAGAAAAGAAATAAAGTAAAGCG[G/A]AAAATAATTACAAACTGACAAAATAAAGAAAAGACAGAAAGTAAAAGCTAATATGATTGTTTTTGGACTGGATGCTTGCTTTAGAAATCTGACGAAGTCACCCAGCTTCTTCTGATTTAGCGAGGATTGCAGATTCTATATATCAATCGT
scaffold55_1_5378387	125.792	GGCACATAAATAGTGGTGATTTATCAATTGGTGCATCATTAACTATAGCTAAACAACAAGTGGTTTAAACCTAAAAACAGAAGGAATTGGTACGTTTAATTGCTTTTTCTTGGATAAGAAACAAGTAAATGAAAAAATGGAATTACCAAA[G/T]GAAGTGCTGACTATGTGTCAAACTTGATCTTGAGCTGAGAGATTATAACAACAGTCTTCAACTTACCAATGTGAAAAGAGGAAATGACAAAATTCTTAAAAGTTATATGCCCAAGAAGAGGAATTAAGTTAAGAGTCTAAGACACACACG
scaffold55_1_5242365	126.712	TTGTAAATGTACTTTGAAATATAAAATAATATATTATCTACGAATTTTGTTTCTATAATATTGAAAATACAAACTAATAATAAATATAATTCTCTTGAAAAAGATGTTTAATTAAGTATAAAACTCATAATCAATCTATCATATAAATTT[A/C]TTTAGATTTTAATTTTTAACTTTTTGGGAAGGAAATGAGACTGAAGACCATCAAACTAAGAAAAAATGATAAGACGAAAAAAATGACCAGATGGGGCATGGAGACCCCATTACATACGCAATCAATAGGGAAAAAGAGATTATTATGAGG
scaffold55_1_5854066	130.189	ATAATCAAGTTACGAATATGCTCTAGCTAGAACATGAAAGAATTTAGAGAGATAGGAAAGTGAGTTAGATAGATAATAGACGTACTCTAACTTGGATCATCTACTTAATAACGAAACACTCTTTGAATAAGGACTCATTAGAGATTTCTA[T/C]GTTAAGGATATGATCTATATTTCTATGAGTTACCCAGTTGATTAAAACAAAAAAATAAAAGAATAAAAAAAAATCGTTGTAACATTATTATATAAACTAGCTTTTTTTTTTGGACTTATATCAAGATAATTTTTTTTTAGACAAAAATGA
scaffold55_1_5854063	130.272	CCGATAATCAAGTTACGAATATGCTCTAGCTAGAACATGAAAGAATTTAGAGAGATAGGAAAGTGAGTTAGATAGATAATAGACGTACTCTAACTTGGATCATCTACTTAATAACGAAACACTCTTTGAATAAGGACTCATTAGAGATTT[C/T]TATGTTAAGGATATGATCTATATTTCTATGAGTTACCCAGTTGATTAAAACAAAAAAATAAAAGAATAAAAAAAAATCGTTGTAACATTATTATATAAACTAGCTTTTTTTTTTGGACTTATATCAAGATAATTTTTTTTTAGACAAAAA
scaffold55_1_5858916	131.17	ATTTTATGATATTGCAACAAATCGACAAAATATAGAATATATCATCATTGTATCATTAATGTAGACATAATGCTAATATTAAACCAAAATGATTTTGAACTCTAAACGACACCGTGTCAACTAAAATGCTATCCCCAAATTTGCTTACAC[A/C]CCAAACAGCCATAATTTGAAAAATGAACAATTCATTGTCATGTTTTTTCACTTTCATTTAACAAAAAATCTAATGAAATAATTCTTTCCAAGTAATTTTATAAGTCAAGGGTTAAAATGAAACTTTTGAAATAACATAATTATAATTGAA
scaffold55_1_5964334	131.733	ATCTTTGCCGAGATGGCCGAGGGTGAGGCATATCGACAACTTACTGAGCAGGTCCTAGGCGATATAAGACGATATTTATCAGGAAAGGAAGAGCGACTGACGGAAATTCTTGAACAGAACAGATTGGCCGCTTTAGCAGAGAAGGTCGCA[G/A]GGATGGACCAGAGCATATCCCTCATCCTCAAAAGGCTTCAGCAACCAGGAAACACTTAAGTTATATGAGATACACGGAAAGGCAAAGCTTTTCGCCTACATGATCTAGAAACTACACCATCGTAGAAGTTAACGACACAAAAAACCCGAC
scaffold55_1_6073544	134.185	AAAATGGGCAGGTGGCCAATAACTCATCAAGGAGAAGAGGGAAAATTTGGCAAGTGCCCTTTACCACAAGAACCTCCCCAAGCTCATTAAGCAAAATCTTGAAGCCACATATATCTTCCATCACTCTCCTTCAACACCTAATCTCACCCT[C/T]TCATGACTAAAAGCCACCTCCCTCCCCACATTCTGCAAATTGTCGATTCGAACATAATTCAAATAGATAATACATTTAATACCATCTTAAAGGTTAATGATTTGAGCTTCTATCTGTACTAGAAAAAATCTAATGCAAAGTTATAACTCT
scaffold55_1_6338989	135.795	AAATAACAAAATGTATACAAAAAGTTAAATAATTTTATCATTACTTAAATAAAATTATAAGATTACGCAATATAAATAAAGGAAATAAACAATATATAATTGTAATTATAACCCCTTTAATTTAAAAAAAATCATAAAATAATATAACTT[A/T]ACATTTAAATTTTAGAAATGATATCTTTCTAAAAAAAATTATAAATGACATTAAAAATTAATTGAAAAATTATTAGAATCTTACTCCAATGATTAACCCAAACTTACTAACTGAACAGGTTAAACACAACACAGACTTCAGAACTTCAAG
scaffold55_1_6779175	138.678	TTGATCTTGACTCTCTATTTTAGAATTTTGATTCTGTTTTGGTGTATATGCCTATTGTGTATCTGTAAATTCGATCTTTGTAGTTAATAATAAAGACTTGTAGGGATATTATGTTTGCACAGTGGATGTAGGTCCTATTTTAGGACTGAA[T/C]CACTATAAATCTTGTGTCGATTCTCTATTTTACATTACTGTTAATTGCTGGAAATTATCTAAAGAATAATTGAAATGCTGCTGTGATTATTCGCGTCTTAGTTAGCATTTGTAAATACTCTTTTAGGCTTTAAAGAACTCATTAACTAAA
scaffold55_1_6705179	140.576	CATTATGGAGGCAAGTAATAGCTAGTATATATGGTATTGGCAGATTTTATTGGTTTGCTTACGGACATGGGATTGGAAGTAATCGAAGTCCTTGGTTTAACATTAAAAAACAATGGCTGCTAGTTGAAAAGCATTCTTGCTTTAAAGTGC[G/A]AAATGGTACACGGGTTCTATTCTGGCATCATTTATGGTTGGGAGATTCAACTCTTAAAGATCGGTTTCTTGCCCTGTTCCGGGTTGTGTCGTTCCCCTTTTCTTCAGTTTGTGAGGCTTGGGATTCAGATTCTTCTTCTTGGAGAATAGA
scaffold55_2_669804	146.023	GAATGAATTTTTGAATGGTGACCTTCATGAAGAAGTTTATATGACTCATCCTGGTGTCGCCCACCAACCCGATGAAGTTTGTACGCTTCGTAAAGCACTTTATGGGCTCAAACAAGCACCTCGCGCTTGGTTTGAGAAATTCTCCACAGC[T/G]GTCACTTCGCTTGGTTTTATCTCTAGCTATCATGATTCCGCATTGTTTGTAAAATGTCCAAGTGCAGGATGCATTTTGCTATCTTTGTATGTTGATGACATTAGTGATGATTTTGATGGAATAGAATCTGTAAAATTTGAGCTCTCTCAT
scaffold55_2_1336838	148.245	CCTTATACCCTTTTGCCCAATTTTTCCTTAATGTTGTCAATTTGGCTCCTACCCAATTAACACCCAACGGTTGGGGCAGTTCAATAGGTTTTGGTATTCGTGGTGGAGGTTATGTAAGGATAGGACCTGCATTTTATTTATTGAGAAAAT[C/G]CTAGCCGTCCACACCATAAAGAAATCTTCTAAGGCCCCTGGTCGATTTTTCTTAAGCTGTTTTCTTGGTGTTGCGAAATTAGTCAATGGTCCCACCTCTATAAAGAATTGGAAATAGAGATGGTTTTATGTTTCGAGTAATTGGTTAATG
scaffold55_2_1344670	148.606	ATATTTTGGACAGGAATTGCAGAATTTGGGATGGTTAAACTGAGTTCTGCAAAGACTGCTATGATGATTCTGGAACCTAGATGAAACAGATTATATGCGGGAGTCGGCTGGAACCTGCCGAATGCTATATCACATGTGACTGCACAGTAA[T/C]TTATTGTCTCAGTTTTCACTGCGTCCCTACAACATCCAAGTGTTGCCCTAAATTTAAGGGCCCGATATAAAAATAAAATAATGCCCATCCACAAAAAAGGGAGCCATAACAGAGAATCATTTTAGGACATCAATTTCAGAGAACATTCCT
scaffold55_2_2880700	153.994	TTACCACCAAAAAATTCATCACTTTTTTCCTCTTTTTGCTCAAATCTTAATTCTGATAGTTTTTTTACGACTGATTTTGTATGACAATTTAGATTGAAAACAAGAATTCATTTTCATATTTAAAAATTATAAACGACTCGTTTGGTAACG[G/C]TCCTCTTTCTTGTTTCCGTTTCTTAAATTTTAATGAAGAAAAATGAATTGCATTGCTTCAACATCCATGAATTCAAGTATGATAAAACAATCTTTTTTGTTATGTTTTGACACAAAGTGGAAATCGAAATAACAAATAAGAAACTTGTTT
scaffold45_482787	155.103	ATCCCTCTGGAGGATTGTCAGCTCTTTCCCCCTCCTCCGGAATCTTGAGGAGGATGTTCTCTAGGATAGCGAACCCCCTGCGAAGGGGTCCGAGGTAGTGCTCAGGCATCCTAGAACGGTATTCCAAACCCTGACCCGAGGTGGAAGCAT[C/A]ACTATCCTTCTCATCGTCGGAGAACCTAAAGTTTTCTATCTCCTCGAGCTCGGACTCTAACCTACGAGCTAAATTTTCATCGGATCCTAGGCTAGTACTAAAGGAAGAAGACATGGGGACTACGCTTGAAAAAGAAAGTGAAAAAGGGAA
scaffold45_669849	155.579	CTCCTTCATGAATCTCGTGCATAACATACCTCGCCTCCTCTGGGTCGAGGCACCATAGTAATGGTAGGGAATATCCCCTCTTGAAAAGCTTGCCTTCTTGCACCAAGTAGTGAGCAGCTTGGCGTCAGAGCTTTCTGGCCTGGCTCGGAT[C/T]AGCAGGGACTGAGCCACTCACCAGGAAGTTCGTAATCGGGTCCATCTATGTAGGCTGAGTGTTAAGAAACCCTTGAGAGTTGGATCTAAGAACCTTGCTAACGAACAAGACCCATAGAACTCAATCCCAAAAACCCCGAAAACAAGTATG
scaffold45_516738	155.669	ATTTTTCAAGATTTACTTAGGTTTTGATACTAAAACATAAGGATGATGCTTTGAAAAGTTTTTCTAGTTTTGCTAAAAGAGTTCAAAATGAAAAAGGATTTTTGATATCTCAAATTATGAGTGACCATGCAGGAGAATTTGATAGTAATG[C/T]TTTTGAAAATTTTTGTGAAAAAAATGGGTTTTCTCATAACTTCTTCGCTCCAAGAACTCCTCAACAAAACGATGTGGTTGAAAGGAAAAATCATACTTTGCAAGAATTTGCTAGGTCAATGTTTCATGAGTATGGTTTACCTTCATACTT
scaffold45_669868	155.794	CATAACATACCTCGCCTCCTCTGGGTCGAGGCACCATAGTAATGGTAGGGAATATCCCCTCTTGAAAAGCTTGCCTTCTTGCACCAAGTAGTGAGCAGCTTGGCGTCAGAGCTTTCTGGCCTGGCTCGGATCAGCAGGGACTGAGCCACT[C/G]ACCAGGAAGTTCGTAATCGGGTCCATCTATGTAGGCTGAGTGTTAAGAAACCCTTGAGAGTTGGATCTAAGAACCTTGCTAACGAACAAGACCCATAGAACTCAATCCCAAAAACCCCGAAAACAAGTATGGAATCAACCCAAGGAAAAG
scaffold45_25532	155.874	AAATTTCTTTTGGAAAGTAGTCGTTGGATTTGAACATGAGCTTGGATATTTTAGGAGAATGGCAACAAAATCAATGCATTAATAACAACAATTGATGATGTCTATAATGTTTATGGCACTTTGGATGAACTCGAGCTATTTACTAATGCT[G/A]TAGAGAGGTAAGCTAACTCATCATCTATCCCACACTTCTTGTTTTAGGAAAGAAACATATATTATTTTGTGCAACAAATTGTTAAATAGTTGATTGAGGCAATAATTACATAAATGAAAAAAATGAAAATATTTACTTTTAAATATATGG
scaffold147_420396	156.051	CGATGCGAGATTAATCGGTCAAGCTCATTGACTGAGTTAATCAACATTCGTTAACTACGGGTCATAGCACTAAAAACCCGCAGTTGCACTCTTCTCACTGCATAATGTTTTCGTGTCCATGAATGTACGACCATTAATGACAAGTCAATC[T/C]TTCTCGAGTGCTCGTAACTCAAGCTGGGTCAAATTACCATTTTACCCCTGAGTTACATCTTACTCCTTAAATACCAATGCTCCTCTAATGAAAAACCCGGTTATAGTTCGACCAATAAAGGGAAGTCCCTCTTAGGTCAGTGAGAGGGTG
scaffold73_445332	156.138	ATGCTGACAATCTTGCATGTGGACCATTCTGCAGAGCCAATGAGTTTATGGGTACTGTAGACGAATCGTATACCATAGATCCTTGTTGGTGCCTCCACTTGCGTTTCGAAATTACTGCCTGGACTTTATTTTTTCTTTTAGTAGAGTTTC[A/T]ATTCGTTTCAGGACGCAGTTCTTTATTAATTAAAGGCACTGGCAGCTGTTCTGTTGCTTCTCCCCATCTCTTAACATATTCTTTCCCTGCAGTTTCTTCAACATTTCCATTGGTAACATTTTCTTTTTCTTTACCTTTTAAATTATCTGA
scaffold45_580257	156.285	CTTGAACAAGGGACCCCACCCTCTCATTGGCCCCGAGAGGGACTTTTGGTTATCGGTCGGATGATAACCGGATTGTTCATTAGAGGATCAACGGTACTTAAGGTACAAGATGTAATACAGGGGTAAAACGATAATGTGACCCATAGGTTA[C/T]GAGGAAAATGTATATTTTGAATATGATTCAAATATCATTTGATTTAATAAAATAGGATTTAATTAAATTATAATTAATTAATTAATTAAATAAGATTTAATTTATTATTAATTAAATTAGAAATAATTTTAATATAATTAATAATTGAAT
scaffold83_356746	156.314	GCCAAGAACATACTGAGCTTCTCCCAAATCTTTCATTTGGAACTCAGTCGCTAGCCACTTTTTTATGTCAGTGAGGTATTCTACATCATTCCCAATGAGTAGGATATCATCCACGTACAACACTAAGAAGGCTACGGTGTTGTTGACGAT[A/C]TTCTTGTATACACAAGGCTCATCAACGTTTTAGTCAGAACCATAAGATTTGATCTCAGTATCGAACCTTATGTTCCAAGATCGAGATGCTTGTTTGAGTCCATATATGGACCGTTTAAGCTTGCAAACCTTTTGCTCTTGACCTTGTTCT
scaffold83_96578	156.371	GGTTCTCCGAAGCTCGAGTTAGTATTGAACTAGCTCCATACTAACTCAAGCTTCGGAGAAATAAGTGGCTCACGAGGTCTCGAATGAAATATATTATATTTGATCTCGAAGTCTTCATATATCACTTCTTTCAATCCTGGATGAAGGATC[G/T]CTGGTAGGAATTGTTGGAATTAATTTAATAATTAATTCATATGTGGGTAACAAATTAAAGAGCAATTATATTTGAGCTACTTAATCGGCATACAAGTGATCTTAATTATGGGCCTATGATTTCTCATTTAGTGGTGTGGCTTGCTGAGTA
scaffold45_764867	156.44	AGAATCTTCCTTAAGAGCACAGTGTGACCTACAAGCCAAGCAGCAGTCTCTCTATCTCCTTCTTGGATGAAAAACTGGTGATGACAAGGAGAGAATGTTCCCTGAAATGGATGCTTCCTAAAATGAATCACACGTCTTTCCCCCTTTTGC[G/C]GCTAGGGTAACTTTTCCTTATGTACCGGGTCCTTAAAATTGAGGGCACCTTTTGGAAACTTTACGGATGCGGTAAGAATCAAATGCAATTAGTTACTGCACTGTCATACGTGCTAGGGCATCTGAGCGACTATAGGCTCCAGCATAAACC
scaffold83_457363	156.472	GGATGGAAAATTGTATAAAAGAGGGCTCTTTGCCATTGTTCAAATGCCTAGAACCGAATGAGGCAGATTATGTCCTTAGAGACATTCATGAGGGGATTTGTGGAAATCACTCCAAAGCTATAACCTTAATGACTAAGATAATTTGACAAG[A/G]ATATTATTGGCCAGAGATTAGTAAGAACACGAAGAAATTTGTGTAGAAGAGTGACAAATGCCAACGTTATGCGGACATTCTTAAGCAGCCGCCAGAAAACTTGACCCCTGTTTTGAGCCCTTGGCTGCTTGCACAATGGGGAATAGATCT
scaffold83_457388	156.531	CTCTTTGCCATTGTTCAAATGCCTAGAACCGAATGAGGCAGATTATGTCCTTAGAGACATTCATGAGGGGATTTGTGGAAATCACTCCAAAGCTATAACCTTAATGACTAAGATAATTTGACAAGAATATTATTGGCCAGAGATTAGTAA[G/A]AACACGAAGAAATTTGTGTAGAAGAGTGACAAATGCCAACGTTATGCGGACATTCTTAAGCAGCCGCCAGAAAACTTGACCCCTGTTTTGAGCCCTTGGCTGCTTGCACAATGGGGAATAGATCTGATTGAACCTCTCCGTATGAGGAAA
scaffold83_247002	156.559	GAAGCATAGATTTGACGAACAGGTTGAGGCACTCAAGGCGAAGTGCGAGAAGAAGGAAAGTCCCTTTGATGATGGCAAGATAGGTGAGTCACCCTTCACCTCGGACATCTTGGAGGCACTGATCCCTTCGAAGTTTAAAACACCCGCCAT[A/T]AAGCCTTACGATTGGTCTAAGAGCCCAAAAGACTATGTGGAGGTCTTTGAAGGCCTCATGGACTTCCAAGCGGCGTCTGATGCCATTAAGTGCCGAGCTTTTCAGATCGCTCTCATAGGGAGCGCTCGACTCTGGTACAGAAGGCTGCTG
scaffold83_141373	156.584	GAGCTCATCCAAAAGATTCCGCTGAGCAAGGCAAATAGGCATTGACAATTGGATGTGGCACTATGACAAGAAGGGGATTTACAACGTGAAGAATGAGTACAAGCTTTTTATGAATCAGAAGTTCTACTCTCATTCTCCTAGTGATCACTT[T/C]GAAAGGAAGAAAGTGTGATCCTCAGTATGGAATCTAAAGGTTCCTCCCAAAATCAGAATCTTTATTTGGAGGAGGTGAAATCTATAGATCTGAAGCAAGTACTTGGGTTATGGAGATTACTGAGTTGAGACAGCGTTTCAAGCGGATTGA
scaffold147_442248	156.674	CGGAGCCCGATAAATATAATTTAATTAAAGTTTAATTTAAAAAAAAATGAAAATCTCCTGATTCGAGACTAACTAACTTGAGGGACTCGGGGCGTTACACCCCCACTCACATGTCTCCACACGAACGACCTGGATCGAGTCGTCTGAACC[A/C]TTTATAGAGTGGGTCGTATCCATAGTGTTGCCACGATAAGGTACCCAACCTTATCCATATACTATAGACCCTTTAGGTTATTCACAGGACATTATCCACTTGTATATCAGGGTATATCAAATATATACCTCGTATATCAGGGGTATATCA
scaffold147_41841	156.726	CCCATACAGATCAAAGGACGAGCCCTCACGGGCAGGAGTCCATAACTCACTCAGGATTGAGAATGAGTTGCCTGGTCATCCTAAGAAATAACAACCTATTAGTTAACGGTGTTACATCTAAAGATTGCCTATTTCGTGGTCCGGTCTTAT[C/A]CAAACTCATTGTATAGGATACCCACTCGCATGTCTCCACACGAACGACCTGGATCAAGTCGTCTGTAACCTTTACAGGTGGGTCGTATCCATAGTGTTGCCAGGATAAGGTACACAGCTGACTGGGCGTTTATGCTGAACGCACGCACTA
scaffold83_30588	156.746	TTTTCCAACCCGCAAACCCATATTTCTAAAATATGAAAACACCCACCATAAACACCGATTTTGCTCCCAAAAATCAGAACAACAACCTGGCTCTGATACCAATTGAAGGGATATGAATCCCGGAGCGGAAGCGGACCGTTGTTCGTGATA[T/G]TTAGGAAACAAAATCATAAAATTCCACATGAAAATACAGAGGAAAACCATTACCTTTGAAGAAATTTTCTTCAACGGTTTCCACCCGAACAGCACCACCGCGTCTTCCTTGCTATCCTCTCGGGTTTCGAGAACACGCTTGTGGGAGCGT
scaffold83_146681	156.777	TGAATTGTCATATTTATCAAAGGGTAATACTATTAAGTTTTAAGAACTTTTATTTTAGTAGTTGAACTTGTTTAGTAATTGATTGAAAATTGGAACTCATTTTTATTATTTTCTTTATTCTTTGTAGTGCAAGGACTTCAATCGTTTTCT[T/A]TTTTCCGAGTTAGAATCTTTTTCCTCAAATAGTAGAACTAAATATGGTTGTTATCTTAGTTTTTCTTTTGTCTTTGACAATTCTTCGAAATAGAACTGTAGACTTCGTTATTGGAAGGTTCATGGATTAAGGTGAATTGAATAATGTCAT
scaffold83_199631	156.815	TAATTAGTTTTTTAAATAATTCATTATATTAATGATTTAATTAAATTAATAATTAATTGTTTATTTAATTAATTATTAATCAACCCACTCTGCTCCAAATTTGCAGGAGAATGGGCAAGTGATGAGGTGGGTAATTTCTCCCACCTCATC[C/G]ATAAATTGCAGAACTGTTCTCTAATTTGGGTTGTTGTAAAAAACTATCTCATTGTCTCACAATTTCTGCAAGAAATTTCCTATTTCAAAAGATTGGTTCCCACAAAACCAGTTCTCATGCAAAGGATAGTGAGGAAGACCTTGTGGTGGT
scaffold45_610691	156.82	TCGTGTTCCAGCCGATCTTTAGATGTAACACCGTTAACTAACAGATTGCTATTTCATAGGATGACCAGGTAACTTATTATCAATCCTGAGTGAGTTATGAATTCCTACCAATGAGGACTCGTCCTTTGATCTGTATGGGTGAGAGTGGCC[A/C]GAGTTTCCGACTGAATATTCCTACCATTTTGGGGACGAGATCGAGTGGGGAGCTAGGAACACAACTTCACGAGATGGAATTCGCTCCTCCTTGACTTTCGGGGAGTAGATGAGTATTCTCTTAAATGCTGACTCTAGGACTTGAACAAGG
scaffold83_91777	156.844	CTTCCCATTATACTTTCCATATAGGTGAGTACCATCTATTTGAAGCACGGGTCGAAACTTTTGAAAGGTTTCAATGCAAGGACCGAATGACCAGAATACACAATGAAGAATGTCATTACCTGGTTGTCCATAATCCCTAATTTTCCATTC[G/A]ACAATTGTTCCCGGATTAGTGTGTTTTAACATGTACATTCACTTGCAAAAGTTAATATGATTCATCCCAGCCAACAAAAATACGAGCCAAAGTTTTTGTTTTTCCTTCCCAAACCCTCCTATAAGAAACATGATATCCAAATTTTTCCTT
scaffold83_104218	156.848	TTCAAATTTAGCATCAATTAATCTGTGATCAAGAGATTAAAGCATTAAGCGAATAAATGCACAGATAAATTAAATACAAATCAATCAAGACAATTGTTAATAAATCCAACTCATAAATTCAGTGGCTACATTAATCCCTAGAACAAGAAG[G/A]TTAGCCACTAATGTTCATGAAAATACCATAAAATCCCATTGAGAATTTCATAATAAATCTAGAAAAGATAAAGGAAATGAGAGAAACTAAAGTCGTAGTGTCGATTGATCGTCCCTGACTCAAACTGCATGATCACAGGCCTTCGAAAAT
scaffold83_241453	156.859	GATTTGCAACAATATTGATAGGTAACGTGTTGGAAGGACCGAGGTAGGCATACTTTAAATGCTGCGGAATAGCTTTCAGCTTTAGTTGAGGTGCTTCCTTAACATATGGTTTCAACTATTTTCGGCCAACATCGTTTAATTTCAAACTCT[C/T]GTGAACTCTGGACCATGATTTTACTAACTCCATTTCACTATCCACATAGAGAATTTCTTGGCAAATTTTATATGTTTGCTCCAACATGTTGTTCAACTCGCTGTTCTGGTTCTCCAACATAACTTATGCAGTAAGTGTCGCCATCACAGC
scaffold147_1214	156.88	CACACAACGACTTGAAGATCTTACCGAATCCTTACAAATGATGAACACACGAGTTCAAGGATTGGAAATGCCACAAAGATTGCCACACATAAGAAGATCAATGAGTCCACAAGAGGCATCTGACGGTTCCCAAGAAGAAGAGGTAGGTAC[C/T]TTAAATGAATATTTTGCTAACGAAGACCGTTTTGATGTAGGTCCTCCAAGAAGAGCATACATTGACCAAGGGAGAGGAAGATACCAACCTAACTGCGAAAGGCCAAGAAGGGAAAACTACCTTGGGAGCATCAAGTTATAAATCCCAACC
scaffold147_235113	156.896	GAGAATTACCTTCTTGCCATCATCATAGTTATGGCATGCAAACACTAACTCAATTTCCTTCTCCCATGATTCGAACTCTTCAGGTGTAGACTTTCCATAGAAGGTTGGGATTTATAACTTGATGCTCCCAAGGTAGTTTTCCCTTCTTGG[A/C]CTTTTGAAGTTAGGTTGGTATCTTCCTCTCCCTTGGTCAATGTATGCTCTTCTTGGAGGACCTACATCAAAAGGGTCTTCGTTAGCAAAATATTCATTTAAAGTACCTACCTCTTCTTCTTGGGAACCGTCAGATGCCTCTTGTGGACTC
scaffold45_455285	156.904	TTGTCTGGTCATCTTAAGAAATAGCAATCTGTTAGTTAATGGTCTTACATCTAAAGATTGGCTATTTCGCGGTCCGATCTTATACAAACTCATTGTATAGGATACCCTCACTCGCATGTCTCCACACGAACGACCTGGATCGAATCGTCT[C/G]TAACATTTACAAAGTGGGCCGTATCCATAGTGTTGCCAGGATAAGGTACCCAACCTTATCCATATAATAGACTCTTTAGGTTATTCCCGGGACATTATCCACTTGTATATCAGGGGTATATCAAGTATATACCAAGTATATATACTGTCC
scaffold83_241390	156.905	TGCCTATGGCTATTCGATGCTCCCTCAGCACTGCTAGTAGCTCGTGTTCCTTTTCCTTAGACAGATTTGCAACAATATTGATAGGTAACGTGTTGGAAGGACCGAGGTAGGCATACTTTAAATGCTGCGGAATAGCTTTCAGCTTTAGTT[G/C]AGGTGCTTCCTTAACATATGGTTTCAACTATTTTCGGCCAACATCGTTTAATTTCAAACTCTCGTGAACTCTGGACCATGATTTTACTAACTCCATTTCACTATCCACATAGAGAATTTCTTGGCAAATTTTATATGTTTGCTCCAACAT
scaffold83_263677	156.912	GAACAAGACTTCAGAAAGCGTAAAAAGTGGAGATCAAGATTTAGGGGTATTTATAGTGACTCGAAATTTAATCCCCGCCACACACGTGTCCAAAAATGGATGACCCAGATTGGAAGGAGTCCGAACGCCAGATGTACTCGAGTTCGCGCC[G/A]GATGACGGTTCCGTTTTCTAGGTTTCCAATGGTAATAATCATTATGATGGTGTCGGAAGTCACCACGTGGATTGGTTCTTTTTACAAAGAGAACTTCTCTACTAGATTGATATCGAACTTGGCAGAGAGGGGGCTTGGGGATGGAAAATC
scaffold147_1344	156.919	CAAGAAGAAGAGGTAGGTACCTTAAATGAATATTTTGCTAACGAAGACCGTTTTGATGTAGGTCCTCCAAGAAGAGCATACATTGACCAAGGGAGAGGAAGATACCAACCTAACTGCGAAAGGCCAAGAAGGGAAAACTACCTTGGGAGC[A/T]TCAAGTTATAAATCCCAACCTTCTATGGAAAGTCTACACCTGAAGAGTTCGAATAATGGGAGAAGGAAATTGAGTTAGTGTTTGCATGCCATAACTATGATGATGGCAAGAAGGTAATTCTCACAATCAGTCATTTTATGCACTAACTTG
scaffold83_147216	156.938	CTCTGTATATTACAAAAATTAAACAGGTCGACAATACCTTCATTAATAATGCAGCAATCATTCACAATTTTCCTCTCTTTTTCTAATTCGCTTGAGGAATGTTTCCCTTTGTTGCAGGTTTCAAACCATAAAAAGGAAAAGGAAATGCTA[G/C]GAAGACGTCTCAGTTTCTTGCTCTCTAGCTCATTTGCCTCAGCTTGGACTAAACCCACACCTACTATTGTAACAAAGCAAGCATTATCATATCCATTCCTAGAGTTCCAGAGGAACTCTAGTCTTGATCGGACTGTAGGTTTCCCTCTAT
scaffold83_230506	156.941	AGGATCCACATTCCCACCTTAAATCTTTTATCCAAGTGGCAAATACTTTTAGATTACCACGAATATCTGACGATGCTTTAAGACTAAAATTATTTCCCTTTTCCCTTTCAGGTCAAGCAACTGCATGGTTGAATACTTTTCTTCCAGACT[C/T]CATCACTTCATGGGGAACCATGGTGGACAAGTTCATTACAAAGTATTTCCCACCCACAAAAAATGCAGACGTGAGGGAGGAAATCATTTCTTTTAGGCAAACAGAGAATGAAACAGTCAACGAAGCATGAGAACGTTTCAAGGAGCTAAT
scaffold83_376893	156.956	CTTTTGAGCTGTCCAAATACGTCAAAATAATCCAACAATAATGCTAAATCAAAATATAATCAATGTTAGAATTATTTGTCAAAAAGAAATCAATTTGGACAAGATTTGGTGGCCCAAAGATTTTCTCCAAAAACGTCCAGCTTCAAATTT[A/G]GAAAGTTTTATGCAGGATCTCCACAATACACAGTGTTTTCGATAATGCGATAACTTCCAAACCACTGATAAAAAATTATCAATTCGAATTGTAATATCGAGCGATCCGATTTTTATATTTTGATGTCCGTAGCCGTGCTATTTCTCTCCA
scaffold83_464171	156.982	ACGAGCCCTCGTAGACAGGAGTCCATAACTCACTCAGGATTGAGAATGAGTTGTCTGATCATCCTATAAAATAGTAATATAATTAGTTAACGGCATTACATCTAAAGATTGACTATTTCTCGGTCCGGTCTTATACAAACTCATTGTATA[A/G]GATATCCCCACTCGCATGTCTCCACACAAATGTCATGGATCGGGTCATTTGTTACATTTACAAAGTGAGTCATATCCATAGTTTTGTCAGGATAAGGTACCCAACCATATCCATATACTATAGACCCTTTAGGTTATTCCCGAGACATTA
scaffold83_247055	156.994	AGGAAAGTCCCTTTGATGATGGCAAGATAGGTGAGTCACCCTTCACCTCGGACATCTTGGAGGCACTGATCCCTTCGAAGTTTAAAACACCCGCCATAAAGCCTTACGATTGGTCTAAGAGCCCAAAAGACTATGTGGAGGTCTTTGAAG[G/T]CCTCATGGACTTCCAAGCGGCGTCTGATGCCATTAAGTGCCGAGCTTTTCAGATCGCTCTCATAGGGAGCGCTCGACTCTGGTACAGAAGGCTGCTGGCCAGGTCGATCTCGACCTACAGTCAACTGCAGAAAGAGTTCATTAGCCAATT
scaffold45_488177	157.017	TCGGTTCTATAATCAACTACAAACCACCCTATGTGGCCAATATAAACTGTTTAACATCAGTGTTCATATGTAAACCAAGTATAACTAGTTAAAAAATTATAAATATACATGTATAAAGTCATAGATTTTCTCCTTCGTCTTGGATGGAAC[C/T]GATTTCCATGTTTTGTATATGATCGGAATATGGTGTCGTGCACTTATTCAAATAAAAGTCTTCAATTTCGTCGCATTATATCCAATCGGTTGCCCTTTCATGTTATACTTAATCACCCGTCGATGATCTTCACTGCTCATTCATATAACG
scaffold147_512057	157.05	TTTAGAAACTGTCTATCCCTCTCCCTCTTTCCACTTCTGTTGTTGTCCATGTTGAAGGTCAAGAACAGGTTAGTGGAGACTCAGAATACGTCACGGAGCCCTTGGAGCATTCAGATTCAGCCACGGTCGACATAAATGCCAAATTACGCC[T/C]GGCGCAATTATGGATGAGACTCCACCGACGACTATACAAGGTATTTTGTCTCCATCTTTTCCAGGTCCTATCTTGACTAAAAAGCTCCTAGTTTTTTATGATTTCGAACAGGAAAGGACAATGCCGAAAATTGCCGAATTTTTGGTGGCG
scaffold45_546604	157.066	AGTAAAAACAAATGGGAGCTTCTTTATTGAATGGAGAGCAGAGCCAAGGCTTATAGACCTTGCAGCTCTGCCCTGACATTTACAAACAAAAGAAGAGAAGAAAGACAGAGAAATGCCTCATGAAAGGTGATCGCCTAAGAGCCTGCTTTA[G/T]GAGCGCCCTCCTGAGGGGTGCCGACCTGATCCTCTTCGAGGTCGGAGTAGTCAGAGTCCAGATCTCTGACATACTTATCCACCAACGCTTGAGGGCCAGGGGTGCCGCTAGGCCCAGACGCCCACTGCTCAGCATACCTCTTCTTCAGAC
scaffold83_282946	157.124	GTCTAATTCGTTAGGAGATAAGAATTTAAAATTTACAGAAATTTGTGATGATGCAATTGCTGAGGAAATTCGCAAGAAAGAAAGTGGAAAAGAATCTAATTCTGGTTCTGCATCTGGCTCAGCATTTGCTGTTCAGAAAGGTAAAGAAAA[G/T]GTTGATTATGATGATAGACAATATAAAAATAGCAGGATGAATGGAAATAGAGAGATCAAATGTTATTACTTCCACAAGAAGAGCCACTATAAGATGCATTGTAGAAAATTGAAAGAGGATCTGAAAAATCTGGAGGCAAATGTAAACGTA
scaffold147_473588	157.181	CACGGGCAGGAGTCCATAAATCACTCAGGATTGAGAATGAGTTGCTTGGTCATCCTAAGAAATAACAATCTATTAGTTAACGGTGTTACATCTAAAGATTGTCTATTTCGCGGTCCGGTCTTATACAATCTCTTTGTACAGGATACCCCC[T/A]CTCGCATGTCTCTACACGAACGACCTGGATCGAGTCGTCTGTAACCTTTACAGACTGGGCCGTATCCATAGTGTTGCCAGGATAAGGTACCAAGCCTTATCCATATACTATAGACCCTTTAGGTTATTCAGATATTATCCATTCATATAT
scaffold147_138348	157.222	ATAGAATCGCATAACAATTCTTTTATTGCTTATCTACCATTTGTGTCATTTACTGTTACAACATTCATAATTCCTTAAAGAAATTATTTTTATTTCCTTTTAGTATTTTGTTTTACTATTTCAAAGTATAGCCTTAGTCCATGTGAAAAC[T/G]AGCTTCTTTTTATACTACAACTATGCATTTTTGTGTATACTTGCACCCACCCGGTATCAAGTGAGTTGTGGATACGCAACACAACTCTATAAGGATCTTTACATCTTTCTCTTTGTTGTTCCAACATGTTTGGGGAAGAGAATACCCTGG
scaffold83_206294	157.275	TTTCTCTATCCATAAAATAATTAAATTTCACAGCCATTTATGATTTCTGTTTTTGGATTTTTGGGATTTAATTTTTTGTTTTTAAAAAGCAAAAACTATATATGTTTGATTGGTTTTTGTTTAAAAAAAAACAGAAAATCAAATATGTCT[G/T]ATAACCATTTTTTGTTTTATATTTTTAAAAAGCTAGAAAATTGGAAATACATATTAGAGAGAAAATTCTATATAGAGTAGAGATGACAATAGTGTGGGTGAGATCCACATCGTTCTTCGCTTCGGAAATCTAGAACCATGTTAAAGAATC
scaffold83_385971	157.347	CAACGATCCCTCAGGCCCAGCAACGCTGAATGAGGGTTTGGCTACAGAGGTTCTGGAATCATCTTCACAGCTATAAATAGCAGTGAGATCCAACCCTGAGGAAGCAAGTGACTTATCCCTAGCTAACTATTTTCTCAACTCTCCCTCGCT[A/C]ACTTAAGCATCGGAGCCCGTGTGACTAAGGTCACACCGGTTTAGAGCAGTTTGATTTTACAGGTATCGGTTCCCTTATCATCGAGTTAGGTGTGTGCAAGAAGAAGAGTCGGAGGGTCAAAATCCATGCATCAACAAGTTCCAAAGATTG
scaffold83_376362	157.39	AGGGGCCAATGGTATAGGTGATACCAAAGAAAAGACTCAAAAGAATACCAAATGATGGTTACAATGATACCGAATGATGATACCAAATGATAGCTATGATCGAAGACAAACAAAGGTAAATACAACCATAAGCCTAATGCTCTTGGTTCT[T/A]GGGACTCAACAACAATATGCAAATTGATGTTAAAGCTAAACAAAGAAAAACGTATTCAAATAAAATCAATGAAATAAAAAATTAACTAAAAAGATGTACAAAATCCAATTTGTAGTGCAAACACACAAAAAAGAACACTTACCAACAAAA
scaffold83_199572	157.47	AACTATAAGTTAGGATAGAAATACATTTAAATTTTACTCAAATATATGTTATTAATTAATAATTAGTTTTTTAAATAATTCATTATATTAATGATTTAATTAAATTAATAATTAATTGTTTATTTAATTAATTATTAATCAACCCACTCT[G/A]CTCCAAATTTGCAGGAGAATGGGCAAGTGATGAGGTGGGTAATTTCTCCCACCTCATCCATAAATTGCAGAACTGTTCTCTAATTTGGGTTGTTGTAAAAAACTATCTCATTGTCTCACAATTTCTGCAAGAAATTTCCTATTTCAAAAG
scaffold147_677614	157.512	GAATGAATATGCAATGGATTATGACTCAGAGGGGGAGGAGCCTGAGGACTTGATTCACTATTTGGAAAGTAAGGCCCAGAAAGACAGGCTTTTCAAAAGAACTTTCGAGTTACTTGAATTAGAAGAACGAGACCAAGAACCATTAAAACC[C/T]TCCGTTGTAGTTGGAATTGAAAACTCTACCCTATCATTTAAAGCACTGTTACTTAGTTGATGCTGAAGCATTACCTATAATCATTGTTGCAAACTTCATTACATAAAGGGAATCTCAACTGCTGTCTGCACAGTAGAACTATAAAATAAT
scaffold45_732244	157.58	AGCCACAGCGCTAGTACACAGCATCATGGTGCCTGCAGACGAAGCTCGGACCTCTTTCCGTGATGACAGCGTTGCAATGTTGTATTGTAGCGCCATGGCGCTACGAACTTGCACGTCTGTCATAAATCTGGGACAGCACCATGGCGCTCA[C/A]TAATGGTGTCATGGCGCTGTAACAATGCCCTCTCAGAAAACAAAGATGAGTGTACCGTTTTGAGGGAATTTTGGACATTCTTACATTGGAGAATTGGAGTTTTGAGGGCTTTGGCTCGAGAAGTTAAGCAAGGAGGGCGAGGAGATGATT
scaffold83_448717	157.656	TAGCCAAAAAGAAGGAATAAATTATGAGGAAACTTTTGCTCCTATTGCTATACTTGAATCTATTAGAATGTTACTTGCATTTGCATCTCATAAGAACTTTACTTTATATCAAATGGATATTAAAAATGCTTTATTAAATGGTTTTATAAT[C/G]GAAGAAGTATATGTTGAACAACTTCCTGATTTTGAAAGTGTTGAAATCCAAATCATACTTTTAAATTAAAGAAAACTTTTTATAGTCTTAAACAAGCTCCTAGAGCTTGGTATGTAAGTTTTTGCTTACACTTTTTATTAAAACCAAAGA
scaffold83_250483	157.74	AGAGAGTTTCTTGGAGTAAGGGTAGATTCCTTCCCAGGATGAACAACGGGAATGTTTCTTAATCTGTGTGTCTTTGGAGACTTCTCCTCTTGTTTGTATTTATTCCCCCTTCAGATATTAGGGCAACATCACGGACCTTGGGGGACCCAA[G/C]TCTCACTTTTGGTTAAAACCTCCAATTACTGCGGTAAATCCTGTTGGGCAATCCTTTCATTGTCAGCTTGTCGTTTTTTGCTACTTTCTAGATCTGGATCTGATGTTGTAGCTGAAGGGATGTAAATCCCGGAGCGGAAACGGATTTTCG
scaffold83_382413	157.891	ATCTGACAGCCGAAGATCGACGGGTCAACATCAGAACCAGATTTGGGGATGAGGATAGAAAAGCCTGATAAACTTCCTCAGAAGCAACGCTGACGTGTTCGCATGGTCGTCGTAGGACGTGTCGGGAATCGAGCAAGGAGTCATGGTACA[T/C]CGACTTAATGTCAACGATAGCTATAAGCCAGTGAAACAGAAGCGTCGCCCGTTCAACCAAGAAAGGAACGATATTGTAGCTGAACAGGTGGAGGAGCTACTGAAAACAGGCTTCATTCGGAAAGTACATTATCCCTAGTGGATATCCAAT
scaffold111_176644	158.14	AGCATGTAGGATTCTAGTAAGAGTTCCGGGATGTAATGAAGTGAATGGAAGACTAACAGGGCCAGAGGGCTGGCACGTTACTAGTTGGGTATCGAGACTCCAGGTGCAAGGGGATCGATACCCCAACTTGGTATCGATGAGTGTCGAGGC[A/T]CCGGGTACAAAGGTCGGGGGTTGGCACGGTGATTCTAATTCTTGAATTAGTATTGTGTCTTGATGTGGTGCCGGTCAAGGACGAATACGTTCAGTAGTCGTCGATGCCTTGGGGATAAATGTCAAGGGTTGATGCACAGTTCAAGGTCTT
scaffold170_394857	158.174	ATTAGTCAATATCTTATTTAGTAGATAAACTAATGTTAATATAATATTATATTAAATCATAACGATTTTAACCATTTAATTATTGACATATAATTAAATTTATTAACCTTAGTTTTTTCATATTTTATAACAAAACTAAAAAACTTCACG[T/A]GCGACCACGTGTTATTATTATTTTTATTTAGTACAACATGTGGGATTGAGGTTCGAACTTACAATCAAGGAGATATGTGTTAATTAACGTCTTGAATTATGCTCGCTTTAATTGTGTCCACGTGTTTGATAAAAAAAGGATCATTGAAAA
scaffold147_92762	158.252	TCTCGTCCCCAAAATGGTAGGCGTATTGAGTGGCGACTCGGGCCACTCTCACCCATTCAAATTAAAGGACGAGCCTTAACAAGCAGGAGTCCATAACTCACTCAGGATTGAGATTGAGTTACTTGGTCATCCTATTGAAATATTAATCTA[C/T]TAGCCAACGGTATTATAGCTAAAGATTAATTATTTCTCGATCCGGTCTTATACAAACTCATTGTATAGGATACCCTCACTCGCATGTCTCCACACGAACGACCTGGATCAAGTCATTTGTAACTATTACAAAGTGGACCCTATCCCTAGT
scaffold41_1446034	160.337	CCACTCGCATGTCTCCACATGAACGACCTAGATCAAGTCATTTGTAGCTATTACAAAGTGGAACGTATCCATAGTGTCACCATGATAAGGTACCCAACTTTATCCATATACTATAGACCCTCTAGGTTACTCCTGGAACATTATCCACCT[A/G]TATATCGAATATATACTGTATATCTATTATATATTGTTCCAGTTACATGACATAACCTCGAATGTTAGTTTATTGAATTTTGGTAAATGCAATTCTAAGAGACACATCAATAACAACTTTATTGAATCAATGCTTGTTTTATGTTTACAA
scaffold41_1558714	160.576	AATGATAAAGAGTTTTCTAAATCCAATATTTTCCTAACTAAATATTTTTTCACACACTAAAGAATCTGCAAACTTCCTTTATGTTTCAACAATTTTTACACTTATGAGACACGAGGACTGGCCACTAGCCCTGTAGCTTAAGGAACACAT[C/T]TGTGGCCCTCCTCTACAATCACTTATAAAGATCTTTAAGTAATTGACAAAATCATAATATATCGACAATGGATTGCACGAGGTTACACTAGATTAAGTAACTACTACTACTACTAAGATCGCTAAAAAGCCACTCATAACTTACTGCTAG
scaffold41_2013933	161.811	ACCCTCAATACACCCCAAAAAACTCAAGAAAAATGTTCAAAAATGCTCTCAAAATTACGTTTAGGTCAATACTATGATTTTTTTTTAGAATTTTTGGTAAATTTTTAGAATTTTTCTGGAGTTTAAATAGAGCTAGAAACCAAGAACTAG[T/C]CGTTGGTTACCATTTGTCATCACCTATTTGTTGAGAGAAATAATATTAAAATAATATGTAGTAGTTGACTAGTCAAATTTGATGGTCTAGTGAATGTCATGTTGCTCATTCATTGGTTTGAAATTAATATAATTTATTTATCCTACCACG
scaffold41_2020001	162.413	TTTGAGTAAATTTATTTATTTGAATCCGTTCATGTGTGTTTGGGAGAATTAATTGTGTTCTGAGGAGACAATTATAAATGGTGATTTATTGATTAATAGATTAATTTCACAATAAATATTGGTACTTGTCAATTGGCTAATTCCCTATGA[C/T]CAATTCTACCATAGATTTTTCCTTTGATTTTTATCAAGTGTTGTTTCTCTAAATAAAATCAGGCAATAGTATTTGTGGTAGTTGAGTGGACTAGAAACTCATGTCTTTATTAAAACTTGGCCCATATATTTGCGGTAAGCAATTTTTACT
scaffold87_588825	0	AGACAGAAATTTCATCACTACGAATGGCTACGCTAGAAGGTTTAACCACTGAGGACAATGCAAAATTACGCCTTCAGGAGTTAGAAATACTTGACGAGAAGAGGCTTGATGCGCAACAGGCATTGGAATGCTATCAGGCACTGTAAGGAC[C/T]GTTTCAAAGTGAAAAACAGAAAAAAAAGGAAAAGAAAATTGGAATTTTAGTTGGAAGCGCATTTTGGTAATTTCGCAAAAAAAAAAAAAGAACCGAAAGGAATGAAAGTTTTTTTTAGAAAGACACGTGTGTGTGTGTTGTTGATTAATG
scaffold87_1156020	5.762	ATCTACTTCTATATTGTGGTTTCATCTATGCAAAATGGATCATTTAAATCTAATGTGCTCGACGAGAGCACTGAGAGGGAGAATATGTTAAATAATAATCAATCTTATCTAAGTTCAATAGGTTGAATTTTTGTTCAACAAGTAAACGTG[G/T]TTAGATCCTCATTATTTGTTTGAACAGTAATATTACAAGAAAAGAAAAAAAGAAAGGTTATAATCTATAAGTATAGTAGTATTTTATATCTTTTTAAGTTTTGTTTTGGACATTTTACTTTTAAGGTTTATTTTGCTTTAGTCTCGTACT
scaffold87_399361	10.811	CCTTCCAATGTACCGAATGTTTCCAAATTTCGCTGGTTTATTGTGTTCATTGATGACTGTACTCGAGTCTTATGGGTTTATCTTTTAAAACAAAAATCTGATGTTGGTTCTACCATTCAAACATTCTTTCATTTGATAGAAAACCAATTC[G/A]GAATCAAACCCAAACGATTCTGCTCTGACAATGCTCGAGATTACTTCAATCAAAACTTAACATCCTTCTTTCAAAAAAATGGAGTCATCCATGAGTCGTCTTACGTGGACACTCCTCAACAGAATGAGGTGGCCGAAAGAAAAATTGGTC
scaffold87_1105017	14.448	GGCATGTGTATGTCATATGAATATTGGGGATGTTTGCAAATTTTAGGCACTTCCTTTAGTCGTAAAGCAGGTTAAAAGATTATTTAGACTACTCATTATTTGAATTGTAAATTTGTTGAACCAAAATAGTTCTAGTTGCAGGGTACAACC[C/A]ACCAAATTTAATCGAGGCTCTCGTTACTTGGGGTGAGCAACATTGTGACAAATTCAAAGTTTGAATATAATATCTTATGCTAACTGATACCACAAGACTCAAGACTCTTACCACTGTGCCATCTTCCAACGAGCAATTTTTTATATGAGA
scaffold87_1287038	19.525	GCAAAACCAAATTAAATATTATAAACACGTTGGAAAAGAATTTTAAATAAAAATCATAAAGTTACGAGTGACCTCAAGACAAGATACCATCTTTATCATAAAGAAAATGAGATATTTTGAAGTGCATAATGTTTTATATTTAGGTTGGAA[T/A]AAAGTTTAAAATAAATATTGGAAAGTGAATATGAACTCTAACTTAGTGCGGTAATTGGCACATATCTTCGATCAAGAGACCAAAAGTTCGAATCCTCTGACCTCCACTTGTTTTACTAAAAAAAATTGAAAAAAAGATTAATATATACTC
scaffold87_1287065	20.07	CGTTGGAAAAGAATTTTAAATAAAAATCATAAAGTTACGAGTGACCTCAAGACAAGATACCATCTTTATCATAAAGAAAATGAGATATTTTGAAGTGCATAATGTTTTATATTTAGGTTGGAATAAAGTTTAAAATAAATATTGGAAAGT[G/T]AATATGAACTCTAACTTAGTGCGGTAATTGGCACATATCTTCGATCAAGAGACCAAAAGTTCGAATCCTCTGACCTCCACTTGTTTTACTAAAAAAAATTGAAAAAAAGATTAATATATACTCTCAAACTTTCATCCATTAAATTCGTAC
scaffold87_1477245	23.81	AGTCTAAGCTTAGTTATATCTTGCTACGTGGGACAACTGATGGCCAAAATAAATAACGCGTTTTAATGACCAAATATATTGCATAAATGGCTAAATCACATTTTTTAAATATTAAATAAATATTTTAGACTAATATACCTTTGTAACAAA[A/G]ATTAGATCTACATGCTAAATTTTAGGGATTTATTTGATAGAACGAATAGAAAGAAAATCTGTATCTAATAAAATAATTGACAAATCAAATTTAAATCATTTAAAATTGATACTATATTTTGAAAGGAGATTCTGAAAATAGATTTTAAAA
scaffold87_1659977	25.794	TGATTGAAAAAGTGGCAATCAATTCACGTGCATATGGAAAAGCTTGCTATGTGATGTGATGAGGCGGTGGACCAAGTAAGCGCTGTTGTAAGGTAGAAGTTAGAAGGATAAGGCTTTGCAGATATTTTTCCATCGTGAGATTTCTTTTGC[T/C]TTCGGGCCCCCAAATCAGTGTACCATCTGACAAACCTAAACCTAATAATGGCGGACTCCAAAATATCTGCCGTTTCCGCATTCCTTCAAATCCCACACCGATTCATCGTTGCTACACAGAATCGATCGTAATGGAGAACGGGAGAAAGCC
scaffold87_1728453	26.53	CTTTTATTTACAATCATTTTCTTGATTATTTTTAGATCAGAAACAATTGTATTGACCGAAATACTGCCATTGTCTCTCTATCAACAGCATGTTATTTGCAATTATTTTCTTGATTGTTTTTAGATCAGAAACTTGTATTTACATAAATAG[C/T]AGCATTTGAAACTTCATTATTGTTTTAGATAATTACCTAATTTTTAGATATCCTAAAAATTGATCATTGTTTAAATTTTAATTTCTACTATTATTTGAGATTACATATATCTGTTTATCAAATAAATAATACATAGTGATTGCATAGTAT
scaffold80_1260257	33.265	TCCAGAAGGCTGTTGGCCTGGTTCAAGGAAGAAATGGCCTGTTCCAGCTCCTCCCGAGGGGCATAGTGGCAGCGGAGGTGGTTAATTTCATCAGCAACCCGACCCGAGAATACCACCAGACGATTGAAAACCTGCCAAGGACAGAATTCG[G/A]CATTAGTAGAAGATGCTATGACAAATACTTGAAGCTATAAAGCGCTCACCTGGTGGAGATCGCTAAGCCACGTAATGATGCTGTGCTGAGGATTTAACAGGCCAAAATCTGAACCGCTCGATGAGTCGCCGAGGCCCTGCCAAAGTCTAA
scaffold80_1432278	36.26	GTAGAATCTAGTTCGATCACTGGAGTTGGGGCGTCAGCAGAGGGCTCAGTTTTGTCTTGAGCCGCAGGTCGAGCGACAGTGGGAGTTGTTGAATGGTCTTAAGGGGGTGAGCACGACCCTTAGACTTGCGCTTCACGCTGCCAGTGAATC[T/C]ACACACCATTGTTGTAAAGCAAATGAAGCAAGTTAGAAACCAAAAGTAAAAAATGTATTTAAAGCAAGGTCGAGCTTGGCTTACCAAGCTCAGAGTTTGGTCTTGAGGCTTCGACTGGGCGTACCAAGGGGTTGTAATCTAACAATCCAG
scaffold80_1120916	37.492	TGGTGTTGAACTCAAAATTAAAAAATGGTAGGATAAATTTTATAACTTATTTCTAAATTGTTTTTTTACCCCTTTCTTGTCTATTTTCTATTTTCTCTTTTTTTTTTCTTTTTTGCTCGACTTTAAACCTTAACATTAACACAGTTAGTT[A/C]AAGAAAAATAAATAAAGTTTAATATATACTTAATATGATAATGACTTGTGATGGAAAAATTGATTAGTAAAATATTATTAAATTATAAAAATTAAATTGAAACTTTTAAAACTTGAGCTCAAACTATATAAATAAAATTGATAAATTTAC
scaffold80_1127450	37.843	TCACCCCCCTCTAGTGTTGTCATTCGATCCTACAAGCAGGGCGTTGCAGGCCACTCGGGCCGAGAAGACGGCGCCATGGCGCTGCTTCGATGTTTATAAGTACTGCTGTTCGAGTTTAGGGTTTTGCAACCGAAAAAGGGTTATTGTCCA[G/A]TCGATTTTGAGTTGTTTTTAGAGGGTTTCGTGGCAGTTTCAAGGGAGAGGCTCGAGCATTGGCAGAGGCATTGAGGCTCATCAAGATCAACATATTTGGGGTAATTAGATCTTGATTATTATGAGTTTTTCATTCATGTTCCTAAGTATT
scaffold80_1126870	38.265	TTGTTTTTAAATTCTCCTCTCAACTTTGCAAAATCTTCATCCTCTCCTACACATAACTTGCTCATTTTTTTTGTGAGAGGTTCATTAGAGTGTGGCTTTTTAGCCATTACTTTGGTGCAAAATTTGTGTAATCCACTTTGTTTTTTAATT[C/T]TATATTTTCAAATTGGGTTTTGTATTAAGGTGTGGGTACACCTTGGGTTGTGAGAAAAGTAAATTGGTTGGATCCTGAACCAGTAAAAAGGATTTTGGGTTTCTCTTTATCCTAGGACAAAAAGATGGTCGATCGGTTTGGTTCTCACCC
scaffold80_447459	44.7	GGCATGGGCGTGGGCGCATATGTGGGCATACGCGGTAGGTCATGTAGGAGCGCTCAGTTGGGCATGCTTGCGGCAAGGACGTGCGTGTATGGTTGTAGGGGCACGTGGCGATGGGCACATGTGAGAGGCGCGCACGACAGGGCAATGCAT[C/T]GAGGGCATGATGTGCACGAAGGCGGGCGACAGTCAAGGGTGCACAACAGAGGATTGTGCACGTGGTGGTACGCCTAGCAGTGCACGTCGTGCGACTACTAAATGTCTCAACTCTACTATAAGAGAGTGGGTTAAAACCCTCACCAAGTGT
scaffold80_512349	45.27	GTTGGGAAAATGCACCAGGCGCAATTCCTGACTTTTCTTGGGATTTGAGTTCTGCTCTTTCACTACCGCTTTTGGTTGCTGCAAAGGCTAGGGTAACCTATAATCATATTCCTATGTGTGATTACAATCCTAGAGAATATATACCAACTC[G/A]TTTGCATTATGGGTCAGAGGGCCTATGCCTAAGACCATATTTTATGCGCTTATTCCTAAGTCACATCCCACATTGGTTTCCTATTATTTTACCTAACTCACCTTTCCCAAGGTTGAGCTTTGGTGTATAAATCAAGTTCCCACTGGCCAA
scaffold80_443023	45.623	ATGTAAGCTGTCATATGGAATATGGGTCGGCTCGACATCACTTGCCGAGCTATTCGAAATCTCCGGCCGAGTGACAAGTCACGTTTGGTTCTTCCAATTCCTTAATGAATAATAATTCTTCTAATGTATGATTCATCGACATGTGGTAGT[T/C]GATGACTTGATTCCAACAAAAAAAACATGTGTAAGTGGGGATTCGAACCTACAACTCTTTGGTCGGTGATATAATCATAGTAATGTTCAAATTGGAGGATGTTGTTATGATAAGAAACACCAATTTCTCAAAATTATCGTACAGGAAACC
scaffold4_2005540	51.199	ATTTCATAGCGAGTCTTCTCAAAGTTCGCTTATCATTTTCTGAGACTCCTTCAGGATATTCCCTATTTTGTATGTATTATTTAATGTCGAAATACCATGGTTTTCCATCCACTTCTTCTTCAATATAGAGACAGTATGCGAGAATTTCTC[C/G]CTTTTCAATCTTGATTGGTTCTACTTCCTCACTTAGCTCTACAATAAACATGGAGGATAATGTCGCCAGTGCGTCGGCGATTTGATTGTTTTCTCATGGAATATGATCAAAAGCAACGATCACAAAATTTTGGCATAACTCGAGTATGTA
scaffold4_2144691	51.408	TAAAAACGTTAAAAGGCTAAAATCCTAAGTTCGTAGCTATTCTTCACATCGCTCCTCGTACCCCCAAGTTCGGAGGCTCGAACATTTTGAACTTTTCACATCGTCCCTTTACCTTGAAGGTAGGTGTTTCACATCGTCCCTTTATGTTGA[A/T]GGTAGGTTTGAATTTTAAGTTCACGAGCGGTTTTGGCATCGCACCTCGTACCCTTAGGTTTTTGAGGATTGAATTTGAACCGACTACTGGAATGCGACCGCGTGGGAATCCGTGGCCCCTATTTAATTTCTGGTCGAACTCGGAATCATG
scaffold4_2303553	51.615	CAAGAATGAGGTTATGAGCATTTATGAGACACATTTAAAGAAACTCATAAATTTATGTAACTTAAACACTATTTACTTTAGGTTTTAGTTTAGGGTTTGTTTAATTAGGTTATCTTATATATTCGGGACTATTTAGAGCCCACACTTAAA[G/C]ATTTGAGGGTTAGAAAATGGATGAAAGATTTGAGGGTTAGAAAATGGATGAAAGCTAGGAAAATAGCCTTTAAGCCTTGTTTATTTGCTCCAAATTGTGCGCATGTGTATTTTCATTTTTTAGATCTTACACGCCTTAGAAACCTTCAAG
scaffold4_3367222	52.783	TGATCCTCAAGCCCCTTCTGCTACTTTTAGGATGAATTTGTAAGACCCCCTATCATGAAGACATATTCTAGAAAGTGTAAAATGGGGAATGTCCATCATGAGAATAGGGAATAATGGTTAGGAGAGAGAAAAGAGCATGGGAGTGAGGGA[G/T]AATGTGGGCAAAGGGTAATATTAGGTCTGCCAGGTCAGTAGGGAGCATCATCGTTTTCTTTGTACCTTCATATAGGGCTAGAGCATAGTGAGAGCTTACCCACCCTCTTGAATAGGTGGGGTGACTGCAGTGCCTACGGGCCATTTTGTT
scaffold4_3856473	55.634	CTTTTTTGGTCCATAAGTTTCAAAATCTTATAATTTATTTCTAGAAGTATTTTAAAATAAATTTGTAGTACAACAAAAAGCTAAGTGAGGTGGAGGGATTCGAACTCATGGCGTGTTTGTCAGTATCAACTAAGGTTGAGCTAAGCTTAT[C/G]TGGTTTAAAATGATTTAAAAAGATGCTTCTTGTTAATTTTCTATCAAGTAGGATAAGAAAAAAAGCTTTTTGTGTGTTAATTTTAGGTTGATGTGGCAATAAATAAATAATTTTATTAATATAGCTTTTTATTTTGTTCTTACTCTCGTC
scaffold4_3856433	55.892	TAGAGATAAAATACCTTTAAGTCGGTGAACTTCAAAAATTCTTTTTTGGTCCATAAGTTTCAAAATCTTATAATTTATTTCTAGAAGTATTTTAAAATAAATTTGTAGTACAACAAAAAGCTAAGTGAGGTGGAGGGATTCGAACTCATG[G/A]CGTGTTTGTCAGTATCAACTAAGGTTGAGCTAAGCTTATCTGGTTTAAAATGATTTAAAAAGATGCTTCTTGTTAATTTTCTATCAAGTAGGATAAGAAAAAAAGCTTTTTGTGTGTTAATTTTAGGTTGATGTGGCAATAAATAAATAA
scaffold4_3813689	56.166	CCCGTTGTTGACTATATAAATCGATGGAGAGCTTTAAGTCTTGATTGCAAATATAAGCTTACTGAATTATCCATTATTGAATTATGCACTAAAGGTATGAACTGGGGACTTTTTTACATCCTTCAAAACATAAAACCTCGCATCTTTGAA[C/G]AGCTAGCAACTTATGCTCACGATATGGAGCTAAACTTTGGGAGTCGAGGAAGTAAGAATTTCTTAGTGCCGAACTTAGAGAAAGAAAGCAAAAGTGTCAAGAAAACCTAAAATGAATCTTTTGGTGTAAACACAACCTCTTCCAAGTTGT
scaffold4_3725529	56.392	TTTATTTCTAGTTTCTCATTTTAAGAAATGTTTTTAAAGAAATCCATTGAAGACTTTGAAAATCGAAAATTTAGGGTGAATATGCGAAGGATGGTAGAATGAGTGATTTTGTAAAAAGAGATCTAAGTATAATTAATTTTCTAAAATCAC[C/T]AAACATGATCTATGAAAAGAAAGTGATTTTGACAATGGCAAACGCAAATATGCTCTTAATAAAGTTGATTTTGATCGATTACTGAAAACTAGGATAGCGTATAAACAATTTTGAGATATTTGAAGATGACTTCGATGGTAAAACTCAAAA
scaffold4_3816497	56.503	TGGTCGGACCATAAACAGGTTGTTCATTATAGGATCAGTGATACTTATGGTGAAAGAGGTAACTTAGGGGTAAAACAGTAATTTGACCCAGTTGAAGTTACAAACACTCATGAAAGATCGACTTACCATTAATGGTGAGTATCCATGGAC[T/G]TAAAATATTCTACAATTCGAAGAGTGCAACTGTGGGTCTTTAGTGGAGTGACCCACAGTTAACAAATGTTGCTTATTTTGGTTAATGGATTTAATTATCACATAATCTCGTATCGTTGGAGCTTCTAATTTTTAGGTCTATTAGATCCCC
scaffold4_3837235	56.739	TTTGTGAAAATAAGTTTTCAAAACATCTCGTCCAAGACATTATCTCATATTTAAATAAGTGTAAATCTACTTAAAAAGTTGGGCTGAGTCCAAAATCACCTAAGCCCAAATTTTTTGAAATTTAAATTGGGATCATAACCTAAATAGAGC[T/C]CAAATCCATGGGTTGGGTCCAAAATTACCAAGCCCAGATCTTTTGAAGTTAAATTGGACACATGACCGAAATCCATTAGTTTGGTCCAAACTAACTCAAGCTCAAAATCCATTAAGCCTGTGGAAACCTCTATAAATAGAGCGGTCTCCC
scaffold4_3841387	57.031	GTCGTTGTATCCTGCTGAGATGATCGCTATAATCTACTAGCAACTTGTGCAGAGCGAATAATTGTCTTCAGGTTAGCGCTAGTGTAGCGTGCATCGACCATATTTCGTAAAGTTTTGGTGTCATCAAGCTGTCAAGATCTATAATTATTT[G/C]TAGCCAGTTACGTTGTAAATATTGCCATTATTATTCAGTTTATACATATACAACGTATACTTGCCAACAAATGTCAATTTAACCCAACCCCTAGGTATAAACAACTTTATAGGTAATAATTATAGGGTCGATTCGGTTTGGTCTTATTAG
scaffold4_3897667	57.536	CTCTGCCTTGAGATTGGTTGGCACCACCATTATTGTTGCTTTAATCTCTTCTTCCTTTGTCTGTGCTTCGGCCTATACCTCTACTCCAACTTTGACCCTCATCCTCGTCTTCTGAAATTGGAGGAAGAAGTAGAGGTAGAAGCCTTTAAC[A/G]CTTGTTCCTCTGTTGTGGAATCTCGATTCATGTTTTGTTCATGAACCAACAACGAACTTTGGAGCTCATTAAGGGAGAGCGTATCTACATCTTTAGATTCTGCAATCGAACAAACAACATAATTGAACTTAGGTGCCATAGATCTCAATA
scaffold4_4340670	58.635	CTGAACTATATTAGGAGACTAGTTAAATTTAAGGTACATGTGTGAATTATATCATTTTATATTTTATATTAAAAAAGATGAAAAAATGTAGTCAAACACATGATATCGTAACAAGAGTCCACCACACAATATAAAGCAACAACACCAATT[T/A]TAAGAATGTAGGTTTATTTTGTCAAAATAGTAGAAATGAAATTATCCAACATCGAAAAGGTACAACAAGGGAGTGTGCTCCAAGTTAAACTAATGATCTCATAACTTTAAATTTTATTCATTCCAATTGGAATACTTTAAATGGGATATA
scaffold4_5136191	61.401	ATTGGTTGAAGGAATACTGCCATCAGAATATTCTATTTTCTTGTGTAAATAATAGAGCCATGACATCTTGTACTATTTGAGGACTAGATTTCGCAAGAATAACAGAAATCATTGACTCAAACTCAGATCCTAAACCAGATAATAGATAAA[C/T]AATATGATCCTTCATAGAAACTGGTTTACTGACGGCTGCTACATCATCAATACACTTTTTAACTTGAGAAAAATAGTGTTTCAGTGTAGAATTTCCCTTTTGTAGAGTTTGTAATTTTGATTTAATCTTCATCACTTGTGCTAAATTTCT
scaffold4_5436835	63.954	ACCATTATGACAGCTATGGTATTCAATCATCAGTATGACTATGGTATGTTAGAGGTATAAAATTGCATACAAGAAGTAATAGTTTGAGAGTCACCTAGGCTAGTAAAAGCATCGAAGATATTTCCCAACCATGTGAAGTGAGTTAATTTC[A/T]GGACAATTTTGAAGCATGCCATTCATTAGTTTGCATCAGTGGGTTATATTCTTAAAAGGAAAGAGTGCTCTCTTTATATTGTTTTTTTGGAATATTCATGTAGTTTTTTCTCCTTTTATATTGTTTAATTGGAATAATAATGTAGTTTTT
scaffold4_5604699	65.953	TCATATGTTAAAATAAAGTTACGTATTATATTCAAAGTAAAAAAAATGAACTTGCAAACCTATTATGTTTTTTTGTTTTTTATTTTTAAAATTAACCTTATGAAAATTATTTATACCTTTATTCTTTTAGTTTTCTATTTGTTAAAAATA[A/C]TTTCTAAATATTTGGTAATTTTTAAATTTTTGTTTCTAACTCTTTTAAAATTTTGGTAAAGAGGAGAGTAGTAATAGCATATATAAGCATCACATAAATCTTACTTATTTTTAAATCTTAGTTAGCTAATAAATTATAGATTAAATCTAG
scaffold4_5604705	66.018	GTTAAAATAAAGTTACGTATTATATTCAAAGTAAAAAAAATGAACTTGCAAACCTATTATGTTTTTTTGTTTTTTATTTTTAAAATTAACCTTATGAAAATTATTTATACCTTTATTCTTTTAGTTTTCTATTTGTTAAAAATAATTTCT[A/T]AATATTTGGTAATTTTTAAATTTTTGTTTCTAACTCTTTTAAAATTTTGGTAAAGAGGAGAGTAGTAATAGCATATATAAGCATCACATAAATCTTACTTATTTTTAAATCTTAGTTAGCTAATAAATTATAGATTAAATCTAGGTCGTT
scaffold4_5514559	66.906	GATAGAAATTTTGAAAACAACATAAACATATTTTTCTTGTTTCTTATTCTCATATTTTCAATTTGTATAACATAAATGAAAACATTTTTATCACTTTGAAATCCATGGCGTTGGGAGTCATAAAGACAAAAAACGAGAACATTACCAAAC[G/A]GACTATCGTGCTGTTTCTAATATTTCTATAAAATTTCAGTATCGTTTCTAAAATAAGAAACTTAAATAGTTACAAAACAGTTATATTTCTCAAAAGTCGGAAACAAAAAACAAGAAAGAAGAAACTACCTTAGCCTTACAAATCCATCAA
scaffold4_6150827	73.39	CAATGAGGAGAGAATTTATAGTTTTCTTTTCATAAGTGGTTCATCCTTCTCGAACGCAACATACGACTTAATGTTGTAATATGCTTTCCAAGTATGTTTGTTCTCCCTTTTTCTGCACGTTGTGTCATTTATATGGAAATCAAAGGCCAG[T/G]AGGCCATTCCCTAAACTCTTAACTATCAAAATATGACCCTACATCAAATTGAGCAAAAAGCTATCGAATTGATCAAAATATCGGATTATCAGGTCCTCTCCACGTGTCACGTTTGTCTTCATGTCTCAATCTCTTACCTATTCTTCAGTG
scaffold4_6553002	78.332	AGAAAATTACCTGCTAATGTAGGATTATGTGGAACTACTAAAGGCTGACTACTTGACAACTTGGACAAGTTAACGAGTTGCGACCTTAACTAAAAAGGACCTGTAAAAAGTAACTAAATACTCTTGATGTTCAAATCAATATGGTGCGAG[T/C]TTAGGTAAATCGTTTTTTAGTAGAATTGTGTACCTGAACAGAGTGACGGAGTGTCACTTTTATAAACGATTTGACAGGAAAGGGGGAAAAGGTTGTTGGAACCGCTCTGACCGGCAGTTATGGTTGTTGGGCCCCAGATCTATTGTCGGG
scaffold4_6809485	82.235	TTCATGAGGAGAAATCCAGGTGGTTCATTGGTCCAAAAGAACTAGAGTTAATTGAGAGAGAATGAGTCAAGGTCACCTACCTATAAATTAATTTTTATATTTCCTGAAGCCAAATATTATAGGATCATGCTGCCTTGTGAGATGAGTCGA[G/A]GTGGACGGAGGTGGACGCATGCTGACTTAAACACTCATGGATATCAATATTGTCAATCCAATATTGATATTATCTTATGATTAGTACCAATAATTACTCTGGTGGTTCATGGTCCTTTATGGAAGCCTGCAACTAAAACTACAAACAGAA
scaffold4_6776334	82.667	ACAAGAAAACAAAAAGGCCCCAACTTTCCTCTACGCGATGCCGTTCGATTCGAATCTGATTTTTCTGGAGGAGACCTCCCTCGTCGGCCGCCCGGCGCTGCCGTACGCGGCGGTGAAGAGGAGGATGGCGGCGAGGCTGCGCCACTTGGG[G/A]ATAAGGGTGCGGCGAGTGTTGGAGGAGGAGAAGTGCGTGATTCCGATGGGGGGTCCGCTGCCGGAGATTCCGCAGGCGGTGGTGGGGGCCGGCGGGGCGGCCGGGATGGTGCATCCGGCGACTGGGTACATGGTGGTGGCCGGGATGGGC
scaffold4_8021953	96.594	CATGCTACAGCAGATAGATAAAGATACCGTGGAGTTGAAAAGAGGTGGACGATGGGAAAACCTGTTGGGACGGCGGCGGGAGATGCTGAAAAGTGGACGACGTGGTGTGACGGCGGCGATGGACGGCGATGATCTGCTAGTAGCGGCACC[G/A]GCTAAAATCTAGAGGCCTCCATAGAGAAAGGATAGGGAGAGGAGGGAAGAAAAAGAGAAAGGGAATAAATCGTATCTGAGAATCACGATTTTGTTGTAACACTCTGGACAGTTTGAAACATAAGGTTGAAGTACTGAAATTATAATTTAA
scaffold4_8220007	99.07	GAAAACATATTGCATCAATCAAACCAAGACCCATAAAAGAAAAACACCAAGAACAAAAGAGAACGTTACCAGAAATTGATTAGAAGTCCCGTTGACGAATGAAATTGTAAGAAAATGACAGAAAGAACCAAAATAGAAATGTGGGTGTCT[C/G]AGAAAATTAAGGGAGAAGGAAAAGGACGTAGAATGGGGTCCTGGGTTTCAAAAGAAACGTTGGCAATCGAAACAGAAAGTAAATGGAAATAAATGAGAAGCAAAGAAAGAAGGGAAAGGGAGAGAAAAGAGGGAAGAAACGAAGGCGAAG
scaffold4_8203119	99.078	TGCCAATGTAATCATGTATTAGTTGTCTTAAAGTTTCAAAATGAAACCAGAACATTATTTGGAAAAAAAATGCTTCGATGGTTTTTTCTTCTTCCAGGTCCTGGTCCACGGTGTTTTAACTCAATGTTCCTCTTTTTTCTTTTTCTCTAT[G/T]TATTTTTTTAAATAAGAAACATGTCTGTTCCACAAAAATGAGGGAATAGCATAAAGGGCAAGAGGTAGAGAGAACCCCCACCCAAGAAACTAAGAAAAGATCATTACACAAAAGGGAACCTTCTAATAATTAATAATCCTTAGAAGATTG
scaffold4_8333023	101.588	GGCGGATGAGCTTGTTGTTTGTGTGTACACACACGTATGTTATTTATTTTGCATAAGAAACCACTCTGTTGAATGTTTCGTGACGTTTTTTAACCGTCACTAAAAGGCGAATTTCTACTAATACCCACAACTTGACTTTATTAATCCAAA[C/T]ACAAACTAAAGTTAAACATACCCATAATTAGATAAATAGATATATACTGGCAAAGTACATGTCCCTTATTTTGCTACAAAAATAGATTGAGGCATAGTTTAAACACTAACAACAATATAATATCATACTCACACTTATTTCATTAAAGGA
scaffold4_8333030	101.601	GAGCTTGTTGTTTGTGTGTACACACACGTATGTTATTTATTTTGCATAAGAAACCACTCTGTTGAATGTTTCGTGACGTTTTTTAACCGTCACTAAAAGGCGAATTTCTACTAATACCCACAACTTGACTTTATTAATCCAAACACAAAC[T/C]AAAGTTAAACATACCCATAATTAGATAAATAGATATATACTGGCAAAGTACATGTCCCTTATTTTGCTACAAAAATAGATTGAGGCATAGTTTAAACACTAACAACAATATAATATCATACTCACACTTATTTCATTAAAGGAGTCATGT
scaffold4_8443995	103.628	TACTAGCACTGTGGCGCTGCTTCTTCGGGATTTTGCTACCAATTCTGACCTGTACGCGCGCCATGGCGCTAAATGATGGCGCTGCGGCGCTGATGTGGTTTCATCAAGCTCCTCTTTTTCGCTCTAGTTTCCCTCAATTGATCGCTTATG[T/C]TTCAATTCTTTCTAATAGCTTGATCCTATAAAAAAACATCAGTTATGCACGTAAATAAGCCACAAATGACCGAAAATTGTTAAATAATTTCTACCTAAATATCATGAAATGTGGTGTATAAAGTATACTATCAATTGGTGAGTCGTTTGC
scaffold6_1965340	107.008	AACTGTTTAGAAAATACTTCAATTTAATCTCTGACATTAGGTTTTTATTATTATTTTTTTGATACAATATGTGGAGGCAGGGGTTCGAACTCATGACCTCTTGATCAGAGATAGGTGTCTTAACCACTTGAGCTATGTTCGGTTTGGTGA[T/C]AATAGGTTTTTATTACCCAACACAACTTAATAGAAAAGTGACATGGTGTATTTAATAATAAACCTAGTTGATGTGGTGCCCCACCTCCTCTCCTTCCCCTTCTCTGTAGAGCTTGCTGCTACTGTCCGACGTTGCGTGCTGCTGGTGCAA
scaffold6_1965307	107.623	CATCTACAGGTTTCAAAATCGTACATTTTCCCCAACTGTTTAGAAAATACTTCAATTTAATCTCTGACATTAGGTTTTTATTATTATTTTTTTGATACAATATGTGGAGGCAGGGGTTCGAACTCATGACCTCTTGATCAGAGATAGGTG[T/C]CTTAACCACTTGAGCTATGTTCGGTTTGGTGATAATAGGTTTTTATTACCCAACACAACTTAATAGAAAAGTGACATGGTGTATTTAATAATAAACCTAGTTGATGTGGTGCCCCACCTCCTCTCCTTCCCCTTCTCTGTAGAGCTTGCT
scaffold6_1883353	108.772	TAGTAAATTTAAATATTTGAAAATGGATTTTTTCAAGCATATAACTCAGTTCGAGAATATGAATGGATGTGGTTAAAAATAGCCATGTCACGTGGAGAACAATGGAAATTCAAAAGACCAGGTCTTTCCCGAATATTTGGAAGTAGTGGT[T/C]GTCCTTCGGACTCAGCCATGAACTGTCACTAGGGAACATTCTCGCTCGACTTCGACCTTTTGTGGCTGACAGACTGACTTATATGTGGCTTTTTTTTTATAAGAATAACCAGTGGTTGGAAAGTTCTATCGGATTCTTACTCTATCATTA
scaffold6_1511273	113.084	TTTTCTTTTGGTTGTGAGTTGTGGGTGAGGACACGTGGTGCTCCTGCGCAAATTTCGCTTGCCCGATCCCTTCTCAAATGTGAGTGGCCTGCAAAATAGAGATTAGCAATCCGATGCTTACTTAGCAGTGGAATTTGATTGCTAGGTTAG[T/C]AGTGGAGTTCGATAGCTATGATGTGCTTCGAAACATACCAGAATACAATGGTCTTATGTTTGGAACAGCCAACCTAGTGGTGGTGCTGATTGTGCTCCGTCGATCCCACCATTAGGGTGCGGGATGAGTTAGCGTGGAAACGTATTGGAT
scaffold6_1398512	114.973	ATTTGGAATTTTGGATGCCTTGTTCAACCTAATAGAAGCTGCAAAATAACCTTAGTTATGACATTATAAGTATAAGATAAGTTATTTAGATCAAAATATGAAATATGAAAATTACTATTTCCAAAATTTTGATAAAATTACTATTTCACT[T/C]GTCATTGAGAGTCGCTTTTACTTTCTTTTGAGTATGTTTAGGAGTGATTTTGATAGTGATAAAGTTACTTTTACTCGTGTCAAAATCACTTTCATTTTAAATTACAAGTGATTTCCAATCTTTCTAGTATGCCAAGTGATTTTTACTATA
scaffold6_1417893	117.332	ACTTATTCATTGTAAAATTCAAAAGTGTAAGAAATATTTGATATGCATATTTAATACACTGTAAAGGTATAATTATAAGTAGCTACTAAATCTAAGATATACATCATTGTTCAACCGGTACAAATTTACAAGTTCTATGATTGTGTCCAA[C/G]ATGCTGATTACGGTATCATCTTGTGTGCTTTCTGTTCTCACCAATTCAATGAATCTTTTTTTTTCGAGGCCTTCGTGCTGGAAACAAACAATAATGGAATCTTTTTTTTTTTTCATATGTGGAAGTAACGAGGTGACTAGATTGAGGTGA
scaffold6_947676	121.131	GAGAAATTAAATAATGTTGGAACATTTATTTAATAACCTGATTTTTCTACTTGTTTTTTTTCAGGTACAAATACAATATTATATGACACTCAACATTTATAAGGAAGGTGAAGAGTGGGCAACGGTAACATTTGGGGGTTTGGCAGTTTT[T/C]ATGAGGGTAGTTTCGGGAATGTGGAAAGATTTAACGGGCCTTTTGGGAAGTGTAAGAAAATGAGGGCCAAAGCTAAAAAGCCGCTTGCTAATGGGCGGCAACTCAGAGTTTCTCTCACTGGCCACTGCATTCATCTCTCAAATTTCCTCT
scaffold6_323128	129.694	GCTGAGGGCCGTTCCCCAGTTATATTTTTGACTCTTTAAATATTTTTTTTGCTCGACTCTGTACGATTCATGAGTAAAAAGCCCCTTCAAACACGCCCAATATAAAGAGACTCTCTCTCTGACGAAGTCCTATCCTATTGTGTATTGGTT[T/C]TTTGCGGCCTTTTGGATGTTAACTTTATTTTTTTCGGCTAAATTTGCTTTTAATTAGAGGACTTTTGCCTTCCTTTAGGGGACATAATTAACAATAACATTATCATATATCAATATGTTACCGGTTCCTGATGTGACTTATTTCCCTTTT
scaffold185_281711	136.217	CTAGTTGTATCGGTGAAATACTTAGGTGTCAAACAAAGAAGTGATGAGCTTCGTCGTTAGGATAACTCCTTACACGTTAATTACCACATAGTATTTTAAAAACATTTAGGAAAGTTTGAAAAAGGCACAAATATTTGAACTACAAATGTG[G/A]AGGTCGGGGATTGAAACCTCAACCTTTAGAGAAGAAGTAGGATGTCTTGATTAATTGCTGAGCTATCCTCATGTTGGTCGAGTATTTTATCGATATTATACCAAATTTATAATTGATGTATTTATCTACAAATTTTAGTTTATTCAATGG
scaffold81_1_1944142	155.024	TCATTTCTTATTCTTATGTTTTATTTTCTATGGTGGCAGGGTATTTTCATGCTGGTTTCTGGATACTTTAGGCTACCGAACGACATTCCGAAGCCATTCTGGCGGTATCCGATGTCATATATCAGCTTCCATTTCTGGGCTTTGCAGGTA[T/G]AACAATGAACACATTATTGACCAATGGTCTGTTGTTTAGAAGGCTTCATCATTTGATAAAAACATACTGCATTTTCAGGGTCAGTACCAGAACGATCTACTAGGACTGCTGTTTGATAACCAGACGCCAGATTTTCCAAAGTTACCGGGC
scaffold81_1_1897736	156.612	TAAAGAAATATGAGATACATATTTCTCCGTGTACTAGGATATAGAATTTATATTTAATGTAAACTGCAATTTTCAAGCTGGTAGGCTTTCTTCATACTTCATTTAATCCAAACTTCTATGGCCACATAATTAAAAGGTGGTTTCCTTCCC[T/C]TGCAGAGAGTAGGCGAGCTTCAATTGACATTTTTGTAAAGGCTGCAGGATATTTGGATTGTGCTGTTAGACACGTTCTTCCTCAGTTGCCTGCTGAATTTAGGTCTGAATATTAATAGTTTTGATGATCTAAACATCGTTTGCATCTTTA
scaffold81_1_1713849	162.124	CTTCTGCTTCGGACGACGATTCCGAGCATGAAAAGAGGAAAGAGAGGAGGAAGAAGAAGAAGAAGAGGAGGAGGCGAAATGAATACGAAGAAAGTGGAGGCTTCGGCGAATATGGTTCGAGAAAGTCCGACGTTCGAGCTTGGGCCGACG[A/C]CAGTAGCAGACCTTCCAAAGATTATTACTTCGATTCTCAGGGAGACCGGGACAATTTAGCTTTCGGGTCTCTTTACAGGTATTCATATTGTTTTTTCTAAGGGTTTCGAACGTACTTTGATTCTTCCAATCCAACTCTTTTTACTAGTTT
scaffold81_1_578665	173.091	AATTAATTAAGGTGTTCTAAATACACATGTGATAAAATACTTTCAAGCTAAGTAGAATTTTGAGCTTTATTTAACCTCTTCTATGAGTGTAATATTCTAACATTGATATGCAAATAGTGTGCATACCTCAAGTATAGGGGCATAAAGGTT[C/T]AAGGATCGCTGACTCCCGAGTAATAAAAAAAAAGAGAAATATGAAGATGCAAATTTTCAACTTTGTAAGTATATACTTAAGCAAGCGTAGTGCATAAAATTCCACATAAGTGCAAAAGTTATACCCTCTTTGAATTGGAAAAAAAAAATG
scaffold81_1_562898	174.162	CTGTAATGCCCCTCGCTTGCTCAGAATCAGATTATACTTCTCCCCTCCTCTGCTTCCAGCTCAATCTCAGCCTCAGAGACCACTGTCTTGATTGAGCTCTCTCTCTCGCCATGCTCAAGCAATACCTGCTTTACTTTTGATTTGCTTGTC[G/A]TCGAGCGCCTGCACTGTTACTCTCGATTCGGGTTTGTACTCTCTGTACAGGCGGTTTTAATTGATTTCTGGTTTCTGTTTGTGCTTGCCAGGGGATTAATGTTTCCATGGACTCTATAATCTCGATCCTGTGTCATTTTCGAAAGCAATG
scaffold81_1_25481	176.607	CGGTACTTGTAAGTCTTTCCAGGCTTCATAGTGAAGAGCGGCTCATCGGTTCCATCACCCTTTGCAGTCTTCCCGTTAATGAGGACACCGTCAGGTCTAGCGAGGGAGCGACCGCTATCTAAAAAGTTTTTTAGGGTAGAATGACTCTTG[G/A]TGTACCAGTCACCAATAAGGACAGTGTAATCATCTTCAGGGTCAGCATAAGGGACAGGAATGAGTAAACGACTATTCACACGAAGGCCGCCAAAGGCTCCTGCTGCCCTGTGCATGGCAGTTGATGGGTAGTAGAAGTAGCTTCCAATTT
scaffold81_1_418533	184.852	GAAGAAGTTTGAACTTGAGAATTATTCCAGAACAGAGGAGACAACTCTCCCTGATCAAAGATAGAATCACCTCGGTTTGTCCTGATTTTGTCATTCTTACTAAGACTAAATTCTCTTTAATTAAATCTTTATGGAGCTCTATTAGCATTG[C/T]TTGGGCCTCACTCGATGCTGTGGGACAGAGTCTCTGTAACAGTGCAGGATGTTGTAAAGTTTGCTTATCACCGTACCAAACGGCTGCCAAAAGCACTTCTTCTTGAATCCACCACTCTTAAATGGAGTCCTTGCCCCTTCAGGTTAGAAA
scaffold9_1369438	0	TTAGTTTAAATCCTAAACTTTTAAAAAATCAATTACTTTTGTTTGATATTTTGTTGCCCATACTATTTAATATATAGATAACATAACTTTGAATATGTGTATATTAACCGGCTAATACGAGCATATTTTGGAGTCAGTTAAGTTGACTAA[A/G]GACACTGTTGGATAAGCAAATATTTTTATTTCTTTTTTAATTCAACAAATGTGAGGATGGAGATTCTAACATTCAATTTTAAAGAAAGATAGCTTATGTTGGCATGTTGGCACGATGATCAGATATATTAAGTGATGGAAAAATAATAGT
scaffold9_1261189	8.806	CAGATGTGGGTCATTTCATGGTATAGTACCCCTGTTCGTTATGATTTCAAAATATGAATTATATATCAAATATATATAAAACTTAAATACTATATTTTGATCCTCGTACACTTTTTTTTGTCCATGTAATATTAAAATGTTTGTTTTGAT[T/C]GGGTGTACTTTAAAAAAAGCAACCAATTTAGTCTTTATTTGCATAATTTAAACATAACTTTACTCATAAGGTAAATCTTTTAATACAAATGTGCGACTACATTTAAAGATATTTTATGAAATGTCATACATATTAAATTGGTGATAGAAA
scaffold9_1250455	9.843	NNNNNNNNNNNNNNNNNNNNNNNNNNNNNNNNNNNNNNNNNNNNNNNNNNATATATATATATATATATATATATATATATATATTCCTGCCAATATTTTAAATCGCAAACTTGTTCTCCCGTTTCCATATAGGATGGAAAACTTTTCACA[G/A]TATAAGAACTCATTTGATAGCGTCTTCGTTTTTTGTTTCTCGTTTCTAATTTTCTTAAGAAGTCTAAGTATTTTATAATTAACTTTGTTTCTTGTTTCTTCTAGAGAACATTCTCACAATGGTATAGAAATTTTGGGAACAGCCAAAACA
scaffold9_143148	12.75	AGTCATTCTCCATGATGCAATATGGTGCATAGATAAACTATGCACACCATGTAAGCTAGATCTCAACTACTGGAAGCAAGAAAGGTGGTAGTCGAACATGAAAAGTAACAAGATACCACTATATTTCTCCCATCTAGCAGTAGCCTGGCT[G/C]CACTATCAATGCCAGATTGAACTAATCTGTGAATCCTCTCCTTTGCCTGTGAAACAAGGAATTATTTTCGGCGTAAGGAGAAAAAAAAACATTTTTCAACTTCAAATTGTAGAAAAAAGAATGATAAATACCTGCTTGCTAATTACTGGA
scaffold100_442784	28.57	ATAAAGGGACTACTTGCAAAAAATAATTTGATTTGGACCCGATTTGACTGCCCAAAGAAATTCTCCAAAATCGTTCAGCTCCAAATATGGAAAGTTTTATGCCTGAACATCTTCTTTTCAAATGCCGATAACTTTTGCTGCAGACCATGG[T/A]TGATTATGATCTTTATGTCCCTGAAAATTTCTTTCAAAGACCTTCAATTTGGCATCTGATTTTACTATAAATAACAAAAAGATCAGAGAGATATAAATCGTCGAAGTTGGGACTGTATTCTCTCGGCGGCTGTAGGATTTTTCCAGAAAC
scaffold78_136845	34.772	TCTTCTTCTTCACCATCTGAAGCGGAATTGACTACATTGATCTCCAATTTTGCTTATGAAGATTGGATTGCTCGTGATCAAGTACTAATGACGTTGATTAATGCGATGTTGTTTCTGTCTGCCCTACTATATGTTGTTGGTAGCACGATG[A/T]CGTAGCAAGTCTGGGAGACATGCGAGAAACACTATTCTTCCAATTCTCGCACCAATATTGTTTACCTCAAATAAGATCTCCAACGTATCTCCAAGAAACCAGGTGAGTCCGTTGATGATTATGTAAAACAGATCAAAGAACTTAAGGACA
scaffold78_102579	35.252	CCTATTCACCATGTTCATAACCTATGCAAACACTCTCCGAAGGGAGGCCGCTCCCAGGGCGGCACGAAGCCAAGCATGGATCTCACGTTGTGAACTCTTAGGGACGCTAGAGCTTATAGTACGTTACTAATCTCCAGCTGAAGTGTTCTA[G/T]GCAATTTAGGGTATACTTTCACTGAGGCATATATTTAGGCTAAATAAACATATCCTACGTCTAGGTAATTGATCCAAATATAACTCTTATATTGGATTTGAACATACGTTGTCTAGGTGATAAACCAGTTTTATTACCTCACACCACTCA
scaffold78_916857	40.062	CTCAGGATTGAGAATGAGTTGCTTGGTCATCCGAAGAAACAGTAATCTATTAGTTAACGATGTTATATCTAAAGATTGACTATTTCGTGGTCCGGTCTTATACAAACTCATTGTATAGGATACCTCCACTCGCATGTCTCTATACGAATG[A/G]CTTGGATTGGGTCATCTGTAACATCTACAGAGCGAGTCGTATCCATAGTGTTGCCAGGATAAGGTAGCCAGCCTTATCCATATACTATAGACCCTTTAAGTTATTTCAAGGACATTATCCACTTGTATATCGGGGTACATCAAATATATA
scaffold78_1028447	40.233	TAAAGATTATCTCGTCAAAAAGTAGAAAGTTCGTAAAATTTGAGAGAGTTTTGTTTAATTGCATCTTTATTTTCATTGTCTCCTTATTTAATGAATTTTTGTTCGTTGTTTCCTTTCTTTGTTCATCTGGCATAATTCTCTGAATTTTGA[A/G]TCTTCGATTCTTAATTCTATAGAATCTTTTTTTTTATTGTTTCTTATTCTAGTTTGTTGGATCTTGAATATTAGGTTCTTGATTCTTAGCTTTCTGTTCTGTGGGTTCTATTTGTTTCTTACTTGAGTTTGACACTTTACAATCTGTTTG
scaffold78_352340	41.415	TAAACTCTTTAACCTAGTTAACCAACATTCGTTAACTACCGGGTCACTCCACTAAAACCTGTAGCTGCACTCTCCTCACTGCAGATATATTATGTCCATTTGGTATAATCATGATCGGTAAGTCGACCCTTCACAAGTTGTTTATTATTA[C/T]AGCTGGGTCAAAATACCGTTTTATCCTTGTAATTACCTCTTGTTCCTTAAGTCCCACTGATCCTCTAATGAACAATGATTTGTAATCCAACTATTAAATCAAAAAAAGCCTCACAAACCTTTTGATGAGGGTGGCGCCAATTGTTCAAGA
scaffold64_76974	41.851	AAAAGCTGAATATATACGAGACATTCTGTATCCTGAGTGGCTCTCTAACGTTGTATTAGTTAAAAAATCCAACGGGAAATGGAGAATGTGCGTGGACTTTACAAATCTAAATAAGGCATGCTCAAAAGATTGCTTCCCTCTTCCGAGGAT[C/T]AACCAGCTCGTGGATGCAACGGCCGGGCACGAGCTACTCACTTTCATGGACGCCTACTCCGGATACAATCAAATCAAAATGCACTTGCCAGACCAAGATCATACCGCGTTTATGTTGGATCGGTATGGCAACCCTAGAGGGGGGGTGAAT
scaffold95_247722	42.399	ACAACAATTGATGAGTGAGCTCTGTGAGCAGTTTAAGATCAAGCATCTCAACTCAACCTCTTATCGACCTAAGATGAATGGTGCAGTGGAAGCCGCCAACAAAAAAATAAAAAGAATAATTGAAAAGATGATTGTAACTTATAGAGACTG[G/A]CATGAAATGCTTCAATTTGCCTTACATGGTTACCGCACCTCAGTCCGTACTTCAACTGGGGCAACGCCATTTTCTTTAGTTTATGGTATGGAAGCTGTTTGTTCTCCCTGTTGAAGTATAAATTCCATCATTGAGAGTTATCATGGAACT
scaffold64_667534	42.639	AATTAAGAGGATTGTTTAAAATTGGGAATGTGGGATTTTTGGTTTAAAGCAAAATTAATAAAATAAACATAAAAAAAACAAAGAAAACCCTAATTGGCCCTCTCTTTCTCCTCATGTTCCCCTCTAGCCGTCAACCCCCTTCTTCTTCTT[G/C]GTCTCCGACGAAGCAGAGAACGATGGCAGCGAGTTTCTCTGGCGACGACCCATGGCGTGGCGGCATCACAGCAGCGGCGTAGCCTTCGCGATTCCATCACCAACGTCCCCTCGGCGTCCAAGGACCACGAACGGCGGCCTTCGAGTTGTG
scaffold64_283690	42.714	CAGAAGTTAACGAGCTAGCAAGGGGACCTAATAGACTTACAGCTTCGAGCTCCAATGATCAAAATTTAATTAATTAAACTCTTTAATTAACCAATTTTAACATAAACCAAAGGTGACTCCACTAAAGACCAAGGGTTGCACTATGATGAA[C/T]TGTAGCTAAGTTATGTCCGTGGATATAATCATAACGACTCATTTGATGCTTCACAAATTGATTTATGATTCTAGTTGGATGAAATTACCGTTTGGCCCCTCGTGTCATCTTTTGCTCCTCAAGTTACACTAGTTCTCTAATTGATAGCCT
scaffold95_482432	42.794	CTGCAAAGATATTTGCCGCTCTCAACTAATTTAGTTTCTAAGAAAAATTCAATGCCGATACAATAATTTCGCTGTAGACTGAAATTATATGTTTATGGGTACTTTAATTTTATCTTTACAGTTAACTTTAGTTCGTTATAACAATTGCTT[C/T]TAGAGATATCTTTACAATATAAAGTATATGTTTATGGTACTTCAATTTTATCATATATATGTGATATGTGGTGGTTTGCAAATGGACTGTTTAGTAATTTGGCACTAGATTAGTTCTTTTGATCAAATCAAATTGTAAATAGAAGGTTTA
scaffold141_27055	43.307	ATAGTATATGGATAAGGCTGGGTACCTTATCCTGGCAACACTATGGATACGGTCCACTCTGTAAAGGTTACAGACGACTCGATCCAGGTCATTTGTGTGGAGACATGCGAGTGGGGGTATCCTGTACAATGAGTTTGTATAAGGCCGGAC[C/G]GCGAAATAGGCAATCTTTAGATGTAACACCGTTAACTAATAGATTGCTATTTCTTAGGATGACTAGGCAACTCATTCTCAATCCTAAGTGAGTTATGGACTCCTGCCCGTGAGGGCTCGTCTTTTGATCTGTATGGGTGAGAGTGGCTCG
scaffold118_1234075	43.377	GAGTGCTAACTCCGGTACTTAAGGTACTTAAGGTACAAGATGTAACACAGGGGTAAAACGGTAATTTGACCCAACTGTGGGTCTTTAGTGGAGTGACCGACAGTTAACGAATGTTGATTAATTTGGTTAATGAGTTTAATAAATTAATCC[C/T]GTATCGTTGGAGCTTCTGATTTGTAGGTCTATTAGGTCCCCTTGCTACCTCGTAAAGGATGGTTAAGAACATTTAGTCTTTAAAAGAATTTGAATTGTTCAAATTGGTTAAAGAGAATTAAGATTAATTGTATGAGATGCAATTAATGTA
scaffold135_222311	43.478	AAACTCCAAAATAAGAAGTTCCAATAATTTCACTTAACGAAAAAAAAAAGAAATCCAAAGGTACAATTTTTTAAATCATAAAATAAACGAGTCAGAGAACGCGGGGCGTTACACCTAAATTGCCCTTGTGACATTAAAGCATCACTTGAA[T/A]TATGTGGTCACAAAATGTATTCATAAGTAAGTTCTAGAATAATCATGCTAAGTTTGATCACACTCATCAAGAAAAATAAATAGAGCAAGATGTAATGTGTTGCTCAAAGTCTCAAAAAGTTCACTTGGGTGTGTAAATTGCATCAAGTCT
scaffold135_347035	43.518	AGCATGCTTACTATCCCTTTTCCATGTAGAAGTACTTGAAGAAGATTTAGTACAATACCTTTGGGACTTTTGTTGGAGTTGCTTCTCGATCTTTATGGCAATATGCAACATCTCCTCAATGTTAAAGTAAGGTTGTAAATCAACCTTATC[A/G]GCAATCTCCTCGTTTAAGCCATTCAGAAATCATGCCATGAGATTCTCCATATCCTCTTCAAGAACAAGTCGATCCATCCACAAATCCATCTCCTTGTAATAGTCCTCCACAGACTTGCTACCTTGTCTCAACACTTGTAGCTTTTGCACC
scaffold135_310026	43.628	ATTGGCACTTCCTCATCTGCATTAAAATCTAGACCAATAAAGTCAGCTGGAAATATAAACTTATCCATTTGTACCAGAACATCCTCGATTTTTCCTTCAAGGTTTGAAATTGAGCGATCTGCTAGCTGAAGTGTGACTGTAGTTCGCCTC[A/G]CGTTTCCCATGACCAACCTCTTGTATACTAACAGTGGAATTAAATTAATGCTAGCTTCGAGGTCGCACAATGTTTGACCAATCTTATGATGTCCAATGGATACCAGAATTGTAAAGCTTCCCGTATCCTTCATTTTTTCTGCAATTTTAC
scaffold135_249511	43.705	GAGTAGGGAAGGAGAATGCTAAAATCGTAGGGGATATATAAGAGCTCCAGGCTAGCTAAACAAAGATAACAGTCGCTTTGGATAGATGACTATTGAAATTCCTCCCTGGTCAGCACTACTTGGGACTAGTACTACTAGAGGGATGCTAGG[A/G]CGTGGGTAGGCAAACATGAACCATAGGGTGAATAAAAGAAACATGGCAAACATTTAAAATGCTTCGACCTCAACAGAAACGACTACGCACTAGCAGGCTCTAGCATCGAGACTATATACAAAGGGTAGGGCAAGAGGTAGATGACGAGGA
scaffold209_16545	43.856	TACCTCAATTAAAATGATTTGATTTTCAACACGCTTGGGATTTTGCCTAGATTGCGGTTGGTTTCTAAAAACTTTTTCTTACGTCATACTAACAATAAAACTGAAGAAGAAGAAGATGACAGCTCGAAATTGCAGCAAAATATCCCCCCT[G/A]TTGTCAGCTTTTTTGCCACCAACAATGGAATAATCCTCCCACTTGTCGTTTTAGCTCTAAAAAACGTGCTTCCCTTAGAATCTCTCCGTGGCGGTTAGGGCAACATTCCCCTTTTATATCGAGTTCCAAATTTAGGGCACCTAGCTAAAA
scaffold135_83954	43.927	TGATACTGCGATCAAATCTTATGGTTTTGACCAAAATGTTGATGAGCCTTGTGTCTACAAGAAGATCGTCAACAACACTGTAGCCTTCTCAGTATTGTATTTGGATGATATCCTACTCATTGAAAATGATGTAGGATACCTCACTGACAT[A/G]AAGAAGTGGCTAGCTACTGAGTTTCAAATGAAGGATTTTGGAGAAGCTCAATATGTTCTTGGCACCCAAATTCTAAAGGATCACAAGAATAAAACGTTAGCCTTGTCTCCAACAACTTATATCGATAAGATGCTTGTTCGTTATTCGATG
scaffold77_45324	44.144	AATACTGACCCACTTGCACTTTGGATAGAAATTCCCCAATGACAAGGTTTGTTTTGATTTTATTTCATAGGATTAGGAACCATTAAACATATTTACCCCTATTACCTAGTTTAAATTTTCAAGTTTAAATTTTAAACATTAGAAAAACGA[C/T]TAAATTTCAAAATCTACGTTATCAAAATTTAAATAATCTTTTATTTATCTAATTGATTTCAAAATATATGGCATCAATGTTTAAATTAAATTCTTAGTATTAATTATTTACAGTTAATTCCCTACAATTAAGGTTTTTTTTTTTTGCTAG
scaffold77_70323	44.373	TGTGAGCTAGCGAGGAACCAAATGGACCTATAGCGAGAGACCTATGAAATTAATTGGTTAAACTCATTCACCACATGAATCAACATACATTAGTTGCATGTTACTCCACTAAAAACCCGCAGATGCACTATTATCCCTATAGAATATTTC[G/T]ATCTCCACGGATATTGACCATTAACGGCAAGTCAATCCTTCACGAGTTCTCGTAACTATAGTTGGGTCAAATTACCGTTTTACTCCTGAGTTACACTTGAATCCTTAAATACCACTCTCCTTTAATGAACAACCCGGTTATGGTACGACC
scaffold77_111892	44.437	GCATGCATAAAATATTGACTAATTCAACCCTAGGTCGGTTTCAAGGTAGAGGTGTTCCTTTACGGTCAACTTAAATACTTCAACCAAAACAGAACTTTCCTTAGATAGGGTTCCCTTATAGGCACTACTTTATATTCAGTCTTTATTAAT[T/A]TCATTTTAAACCTAGTTAGAACAAAATAAAAGACTACCTTTTTATCATATTAGAAGATATAACCTAAGGTCTAATTAATTTTAAACCTCTTTAAAATTAATTAATTTAGACCCTCTGTTTGCATGCAATTCTTTATTATAGATTTTAATT
scaffold77_111884	44.486	ACAATATTGCATGCATAAAATATTGACTAATTCAACCCTAGGTCGGTTTCAAGGTAGAGGTGTTCCTTTACGGTCAACTTAAATACTTCAACCAAAACAGAACTTTCCTTAGATAGGGTTCCCTTATAGGCACTACTTTATATTCAGTCT[T/A]TATTAATTTCATTTTAAACCTAGTTAGAACAAAATAAAAGACTACCTTTTTATCATATTAGAAGATATAACCTAAGGTCTAATTAATTTTAAACCTCTTTAAAATTAATTAATTTAGACCCTCTGTTTGCATGCAATTCTTTATTATAGA
scaffold77_92523	44.581	CACACCCCCAAACTTAAAACCTTGATTGTCCTAAAGCAAGATTAAATCTAGCATCCCATAAATATGAAAAGCATTTGCATCTAATGAACACACATCTTGCTTCAAGTCTTACTTTCTGCCTTCACACATAGTGCCAGCACACACTCAAGC[C/A]TATGAACCTGCTTCCGCTAAAAACATCTACAAGAGAGCAACTAATTTCTTGTTCCAGCTCTAGCAAAGGCTCTTTTCTCCAGCTATAGCATCATCCTATTTTCCTTTTCAAAAACATCAACTCACATAGAGATACACTTCTCTAACTCCC
scaffold77_123445	44.709	ATGATGTTCACATTCTGCCTCCGTTTGAGAAGAAAGCAAGAAAATTATGAAGTCTTGAGAATTTCGAGAAATGACTCGAACGGAATAAGAAAATGGATGTGCTTTAGGAATTGGTATTATTTATGAATAGTGATCTTTATCTAGTAGCAT[G/A]TTGAACTTTGGTGAACAACAAGACATGGAATAAACTACTAGAACTAGCATTCGCAATAACAGAGGATGTGGTACAAGAATTTTATGTTGTAGTGCATCCAGCTTGCAGAGACAAAGTCCGTATCCGAGGGACGTGGGTGAGTATTGACCC
scaffold77_127975	44.727	GACCATAACCGGGTTGTTCATTAGAGGAGCAGTGGTGTTTAAGGAGTAAGATGTAACTCAGGGGTAAAACGGTAATTTGACCCAACTTGAGTTACGAACACTCGTGAAGGATTGACTCGTCATTAATGGTTGTATATCCATGGACACAAA[G/A]ACATTATACAGTGAGAAGAGTGCAACTGCGGGTCTTTAGTGGAATGACTCGTAGTTAACGAATCTAGATTAACTCGGTCAATGAGTTTGACCGATTAATCTTGCATCGTTGGAGCTTCGGATCTGTACGTCCATTAGGTCCGCTTGCTAG
scaffold77_123376	45.105	GCGCTGCAGCTCAAGCCAACCATTGAGCAACCCCAATTCCAAATCCTGTATGAGAGGTCCTTAGTGCTTATGATGTTCACATTCTGCCTCCGTTTGAGAAGAAAGCAAGAAAATTATGAAGTCTTGAGAATTTCGAGAAATGACTCGAAC[G/T]GAATAAGAAAATGGATGTGCTTTAGGAATTGGTATTATTTATGAATAGTGATCTTTATCTAGTAGCATGTTGAACTTTGGTGAACAACAAGACATGGAATAAACTACTAGAACTAGCATTCGCAATAACAGAGGATGTGGTACAAGAATT
scaffold77_123420	45.258	CCTGTATGAGAGGTCCTTAGTGCTTATGATGTTCACATTCTGCCTCCGTTTGAGAAGAAAGCAAGAAAATTATGAAGTCTTGAGAATTTCGAGAAATGACTCGAACGGAATAAGAAAATGGATGTGCTTTAGGAATTGGTATTATTTATG[A/G]ATAGTGATCTTTATCTAGTAGCATGTTGAACTTTGGTGAACAACAAGACATGGAATAAACTACTAGAACTAGCATTCGCAATAACAGAGGATGTGGTACAAGAATTTTATGTTGTAGTGCATCCAGCTTGCAGAGACAAAGTCCGTATCC
scaffold77_1212281	45.315	ATTGATATTTATGAAATTACATGAATCTTTCGCATCCCAAGAAGGTCACTTTAGATTAACTAAAATCTTATTCATTATACAACTTACATTTAACACATATCTTAGAAATTACAAATTAACTTTCAACAAGTTCAACACCAATAGTTTTCC[A/T]TTTTAAGATTAAAGTAATAGAAAATGGAAGAATTTGAAACTAAGAATTGATATTTTGAATGATGTTTTTTTTTGCGTTCAACAATATACGAGTGAGATTCGAATAATATCTGACCTTTTGATCAATGATACATGCCTAACTAGTTCAACT
scaffold77_1328314	45.512	CCGAGTCGCCGACTCAACATTCCTACCATTTTGGGGATGAGACCGAGTAGGGAGATAGGAACATAACTACATAAGATGGAATTCACTCATTCCCGACTTTATGGGAGTATATGAGTGTTCCCTTAAGTGTTGACTCCACGACTTAAACAA[A/G]GGCCCCACCCCGAGAAGGAATTCCGGTTATTGGTCGGACCATGATTGGGTTGTTCATTAGAGGAGTAGTGGTATTTAAGGAGCAAAATTTAACTTAGGGGTAAAACGGTAATTTGACCCAACTAGAGTTACGAGCAGTTGTGAACGATTG
scaffold77_996808	45.675	GACTTTAAGCCTATTTCTTTTAACCACTTCTGCATCAATTATAAATGTCTCGATCTTAGAACTACTTTGGTCATACATTCAAGGTCCAATATAATAACCACCTCTCCCGAGTGTAAGATTCAAATTTGAAGGCAATTAATTTGTGATCAA[C/G]AGATTAAAAGAATTAAGTATATAAATACGTGAATAGATTAACAAACAAATCGATCAAGGAAAATTAATCAATTTAACGTATAGAATCCAATGACTACATCAATTTTTAAGACAGAATTTAATTACACATATTCAAATTGAAAGAACTAAA
scaffold77_986327	45.765	TGTCTACTTTGATTCGGAATAGGTGTTTATTTTAGTTTCTTCCATTCATTGAGTTTGCCTAGTTGGAATAATGAAATTGCTTTATGGAGCTGTCCACGGATGATGATTGATTGATAATCTATAGGATTGATTCTTTGGTAAATTGATGGG[A/T]GTTGAAGCTTTATTTTATATAATTATTTCACACGGAGTTAGTTATCTCGTGTTTAGAGATAAGGTTAGACAGGTGGGTAGTTAACGTTACCTAGAAGCGTGTAGAACGTTCTGGGGCGTTACATCCTGTATGACCACAATACATCGGGTA
scaffold121_202393	48.029	TTATTGATTAATAGATGGCCTTCAACGGTGACTGTAGATCTTATGTGATCAAACCACTTTAAATTTTTGTGTCCATCTCTTCTCTTTTAACTCTTCTGTTTTTATCTTTCTCATACTTTGATTTTGTTGAATACTGTTTTGGTTGAGCTG[C/T]TGTTTAAGATTATTCTGGTTAATTGATGTATTAGATCTTCTGTGAGTAAATTAGATCTAATATAATATAATAAATTGGTAGCAGAGCTAGATTGAGAATTTGAGTCTGTTTGATACTGTTATTTGAAAAAGAAAATGGCCGCAAAGTTTC
scaffold121_116204	48.95	AAGAACAGGAGAAGTGGTGCCATTTACTATGGTAACATCAGGCAAAGATGCAGATGGGGAGAAATTAGCAAATAAGTTATGGTTACCTGACATATGATTTGTCGCACCAGAGTCAATGACTCATTTTGATGCGGAGGAAATAAGACATTT[A/T]CTGGTGTTACCTGACTCAGCGATGGCGGTAATCGGATTAGAGGACGATGCTGTCCATGACTCTTGATACTGTTGGAACTTAGCAAATTCTTTCGCAGGAATTGTAACTAACTTGCCAGCATTATCAGGAGTAGATGCAACATGGGCAGAC
scaffold71_279008	49.729	TCAGTTCCGACCTCGTAGGGAGGCCCGGGCTGGAGCACCCTCGCGAAAGCCACAACAGGTGAGGACAGGCAGTGCCATGAGAGCACAGATACGTGACCACCCTCAGCAGGACAACCGGGTAGAGGGCCGACACCCGAGGATCCGACCAAT[T/A]CGGACTCCCTTGGCATCTTACGATAGCTCCAACGCTCATCAGGGCCGAGGTGAAGAGACGACGAGGCGACGAGTAGTGGCACCCAGAGATCGGGAGTATCTGGTTGACGATGAGGAGGATAGCCCGGAGGTCGATGTTCGAGAGAGGTCC
scaffold71_245856	50.446	CTCCTAAAACCCAAACTCTCCACAAACCTAAAAGGCAATTCATTAAGAATAATTATTTATGCTAAAGCTGTCCGACAACTCTCCAGATCAAATGAATCACATGCAAGCACATAATCAGATTCCTCCTCAGCACAACTAGAAAGTTGAGGT[T/C]TGAAAACTAATTTGGTTTGTGTTTGGTCCCTCTTCTTTTGGTAAGGATATTTCTTACAATTGTCTAAATGGTTTTTCATAGTTTCAGTACCATTACGTTTAGAATGACATGCATATACAGTCCCACACTATTTACATTTTGCATGAGGAT
scaffold62_1877609	67.978	TTGTAAAGAACTAAGGCTTGGTTTGGTTTCTCATATCTCTATGGTATTTGGTCAGTTAGAGATTGTGTGAAATCGTTTTCCTGATATCGGGAGTTTTTAGTATGGGGGATCACTTTGTTTTGCTGGTTGATCGGTTGCTGACCGAGTCGA[C/G]GTTGGAAGCAGCTATCGAGAGCCGAAAGCGGTCGACGGAGGCCACATCCTCTGCCATGGATTGTTTGAGGAGGGACAAATCTTCCCCAGAAATGGAGTTTGAAAATATACCATCCCCAAAGAAAATGGTGGAATGTAGAATATGCCAGGA
scaffold62_2476700	73.152	TATCTTCCAAGCCCGGATTCTCATAATTCTGAAAGATAATATCACTTGTCGAACAAAACAAAATGACGTCCTTAACCAAGGCTGCTACACACGTTAAAGCACAAATATTGCAGGAAGTATCTGATTTTTACTCAACAATCTCTGACACCT[G/A]ACTGATACACTTCATGGAGTTCTATAGTTACACTATTTGGCAAACGGCTTGGAAACAAAAGAGAGAAATTCAAAAGAACTACAACTAACATAGCTCCAAACAAACTTGGCAGAAGGTTAGACTATCAAATGAAAGTTTGTAGTTTCTCAT
scaffold62_3095613	83.444	TCAGAAACAGATTAAACGATGTCGCCCATAGCTCCTCAGCAACTTTCGTATTGTACGATTGTGCAGAGGATTTGACCGTTCTACCCTTCCCACCGAAAAAGTATACCCCAGATGTCTCCTAATATAATATGAACAAGAAAGTTCAGTTTA[A/C]ATTTTAATAGAACCATCAAAATTTTCCTTCAAAGGTAAATAAAAATTCAACTACATTCATATCAGAGTAGGTCGCTAAATATAACAATTTCATCGGATCATGTGAGTTCGATCAGTCTACTTTTGATTAACCAGCAACTCATCAAAAAAC
scaffold62_3853691	95.256	TTCTTCTTCTTCCTAGATTTCTCTTGCACTCCAAGAATCTCTGCCTTCACTCTTGGCGACTTCTCATAGATCTCTCTCAATCGCTCTCAGTTCATCTTCAACGATCGTCTCTTCAATCCAATCCCCTTTTCGATTGGCAGCCATTGTTTC[G/A]GAGAATGAGCAAAGTTTCCATTATCATATACATTACAGTAGCCTTACTTCTTCTCCTACTCGTTTCCCATTCCCCCAAGAAAACCCCAAATCACCGCCACCGCCGCCTCAAGCTTCGCTCCAATTTCACTTTTGCCCCCTCGCATCAGCA
scaffold62_4932769	109.828	ATCCAGGGAGAAAGACAGAACATACTTTTTTGATAAAGAAGAGCCAAAAGAGAGGAAATTCAAGTTAAACCCAGTAATATAAATTTACGCCTTATTAATTGATTACGCCCCCAATTTCAGAATCAAAGAAAATATAGCAAGATTCAAGAG[G/A]CACCAGGTAGAGTGCAGAGTTAGAAGTGAATGATGTACCATGGACATAAAGGTGGGATCCCTATGAACTTTGGCCTCAATATCCACCACTCCTTTTCTTGTGTAGACTTGTTCGATTACCAATTGCATGAGATGATCGTCTTTCCAAGAG
scaffold62_5001233	112.127	AAACTTTGTTCTTTACTAATTTTTCAAAAATACTTTCATGGCTGACACTTAATGGATCAATCAAATTCAGTGAACCTCATTAGTAAAATAAAATAAAAAATTGAAATCTAAAATATAATCAATTCCATAGAATATGTAGATACTTCTCAT[T/C]AATCTAAATCGAATGAAATAAGAATAATCGCTAATCCTAATAACAAAAAACAAAAAAAATGCTTAAACCATCCCAACTCCATTAGTGCGTCGTTGTTGTTCTTCTACTTCATTCTCCTTGGACATTTCTTCCAGCGATTTTCCTTTAGAT
scaffold62_5694078	121.098	GCCACCGTCCTTGATCGAGCTGATGAAAATACATTGCTGTGGTGCATATTAGATATCCAACCTATAAAATAAATTTGTCCAACCATTCATTTAAACTTTTTGGTTGAGTGATGATTTATTCATCTTTAATCGTGCATGTCTTCCTAAAGG[C/T]TGAACCGACCAACAAAGTAACGATTTAACAACTCAACTAAGCACAATGTTAATGGAACTAATATTTACAGGGGTCTCAACGATCGACCTTCGTAAAGGACGAGTCAATGATTAAAGCATCGTGCTTCGTTGTTTTTAACCATTCTTTCGA
scaffold62_7163952	134.734	AAAATTAAGTGATATGTTAAACACAATATTAAAAATTTGTCAATCACTCCTATCACTAACCACAGATTTGTATGTTCAAATCCCATCTCATTACACGAAAAAGCACGAAATTAAAAAATTGGTTAAAAAACACATTTGGATGTACTTTAA[C/T]AATTTAGTCCGTAAACTTTAGTTTGTAACGATTTAGTCCCTATATTTTCACTAAAGTAACAATTTAGTCCATAAGCTTTAAATTGTAACGATTTAGTCTCTGTAGTTTAAAATTTATAACAATTTAGTCCCTACCGTAAACAATTTTATT
scaffold62_7255003	136.778	AAATGTTATCCACTTTTAGCACCTTCTCTAATTTGTAGAATGTGGCACAAAAAGGTTCCTGTGTAAGCTCTTTAGATTTCTAATCCTATCTGGAAATAGAGAAGCAATATTAAGGTGGTGAAAATAGAAGTAGTGTAAATAGAGGAAGGA[G/C]AGAACAGCGGAACTGAATCTGAGTAGTTCTCTATTGTAGTTAGTGGCACAAGGTTAAGAAGGTTACTGTGCACCTTTTTCTAATTATTTTTTTCTTATGGAAGCTCTTAAGGTTTCTAATTCTATCTGGAAATAGAGGCAATATCAAGAA
scaffold62_7256541	137.356	TGCACCATAATGATCTAACAAAGTAGATTAGCAACTTTACACCTGTTGGTATTGAATGTTGGATAATTTTCAAAGTCAGTAAGGCAAAAAATAAAGTAGTGGTGTGACAATAGGATAAAAAAGTAAACTTCATCATGTACTTAAAGTAGC[A/C]TAAGATCACTGCATGAAAAGAAAGCCCTGGAAATACCCATTCCCTGTTTCACTGGAATCGAAAAACTGAACTTCATTTTCCCAACTTTAGGATACCAAAGAACACAGGCATGTACACAGTTAGTAAAGCTGCTCTTTCCTATCCTCCAAC
scaffold62_7301212	137.722	TGCCCCGAACCGATTTCAATAGTGTCTGACGAATGACGATTGACTATTTTCTTTTAGTTTTTCCCCATTTTTAATTACCGAAATTGTTTATTTATAAAAGTTTCTTAAATAATAATAATTGCTCGTGTTAAAGTAAAACATTCCTTTTTT[A/T]TCCCTAATTCGAAGATAAATCACTCATGGTATTAGATATCCGTGGACATATCAACTTTGCTATCGATTTGTACATGTATTTATGGGTTGACAAGAAGTAAATCAACATTTCCATCCTAGTAAAAAAAAAATCGACAAAATATTAAAAATA
scaffold62_7574041	139.776	TTTTTAATGCAATTTTACTAGGATTTTGTTTGGACTTAGAGGATAGGCAAGTGAACACCAAAGGTTCTTCCTTCTTTCGTTTCACTGGTAATTAGCCGTAGAGTGTGTTTGGCTGTGATTTTAGTATGAACATTGTCAAAATCACTCCCC[T/A]TTTCATACATGTGTGGCAAATTAAAAAATTGATTTTTAGAAAGTTTAAAACCTTAAATTTTGGAAAATCAATTATGATTAAATCTATTGTAGGGTGATTTCTGAGTTTTGTGGTGGAAAGAGTATTGGTAGATTATTTGAATGGAAAAGT
scaffold62_8515667	148.631	AAAATACTTGCATCCACAACAATGATGAAACTTTGTCCTCCTTACCGTTAGATGTTTAGCAACTAAGAGAGAAAAATGCAAAACCAATATTATTTTAAAATAATAGTGAGTTGTCAACCATCTAATCGAAGACAAGACAAGATTCCTCCT[T/C]ATCATTGAGGAGAAAGTGTTTTCCTATGAATGACTCAAGAACCCTTATTTGAAGACTGAAGAATCCTCTACCTTTGTAATATCAGGTACACAAATTAGTATACCTCAAATTTCAAATAGGGATGGTAAAAAAAAACCAACGGGACCCGAT
scaffold62_8540553	148.987	AGGGAAGAGGGTAAGAAGAAAAAGAGAGAAAGTGAAGAAAGATAATGATCCTTGAAATGCCATAGCACTATTCAATTTCCTTCTCCTTTGGGTGTAATTGGTTATTATACAAAATTTGATGATGAAAGTATTATTTATAGGAAGAATTGT[A/G]GAATTTCTCTTTTGATAAAAACAAGTCTTTTGGAAGAAAAATGGCAGACTGAGTAGAAGTCAAAATTAGAAGGGGAGAAGGTGGGGATGGAAAATTGGAGAAAATTTGTTATGCGTTGCATAAAAGTATTGGCCGCTTCAAGGGTGGGGA
scaffold62_8509523	149.447	GGCAAGTTTCTCATGGCATTGGGGTTCATCGAGCCATTGAGGTCGGGGACGGCTTCACCAGCCCTTTAATTTTAGTTCTCACCAGCCGTTTGATGAACAACACCGACTTCACTTTAGGCGCTATTCTTCACCTTCTTTTCACACCAACAT[C/T]AATAAGGTCGTTCACTAAACTTTTGAATCCGTTAGTATCTGTGGTTTTTAACATTTGATTTTGTTTGATTTTTGTGGGCAATAGAATGCGGTGGCTATTTCGATCTCCATGTCACCAGTCACCAGATAATGTATAAAAATCATAAAAAAA
scaffold62_9008460	157.023	TAGATTTCGTATCTTGAAAGGAAAGGTTTCTAGCAGTTATAAACTTATATTACTATATCTCTCTGAAGATACTTGAATTCAATTGGGACAGGAGCTGAAGCAAAGAATTGATCATGTCAAGGAAAAAAGCAGCAGGGAAGGTGTTTTTAC[G/A]TCTGAGAACGAATTCAGTGAAGAAATGATGAATATTCGTAAGGACTTCGTTGCCATTCATGGAGGAATGGTGCTTCTGAAAAACTATAGCTCCCTGAATTTTGCAGGTAAATGGCCTCCGAGGTAAAGCTGTAGATCAATCAATAAAGAT
scaffold62_9436729	161.567	TATCGGTCTTTTAACAATAATTGATATAATCAAAATATTTAATAAGAACAACTTATAAGCCTAAACATCATTGGGTAAATCAAACTATTTGATCAGCTAAGAAATATATTAAGAATTTTATCTTATATTGAAACATTGTAGAGTCAAATA[A/C]TTATTCCATATGAATTAGTTAAAATTTATGTAAATTAGTCTAAACGCTCGTATAATTAGGCCAATCTATTTGTCATTTCCTCAACGTAAAGGACACTTTGACACGTTAACCCTATCTCGGCAAGTAACTATCGAGATAAAAGTAACACTT
scaffold62_9715118	166.26	CTTTGAATATTGTATGAGATTGAGACTGATATGTTTGTCTTATTTTATAGGTACTTCGGACATCAACTCCCTTCTTCCAATCTTCGTGAATTTCGAGCTTTGATATCAATCAATTATTTTTCAAAATTGTCAACAATCATTTTGCAACTT[T/C]AGCTAAAATTCAAGCGATTTATTAAAATTGCTCGTTATCCAGAGGTGGGATTTTCAATTATTCCACCGCAAAATAACAATAAAGATTAAAATCTTACGCGTAAAAGAAAGAAAGAGAGGAAAAAAGAAAAGAAAAAGAAAAAAGATCTGG
scaffold62_9740784	167.74	ATTTCTAAATATCATCTAAAACTGGTTTTGTTTACACTTTTTTCCCCTAGTTTTTTCTCTTCACCTTCTGTTTTGCTCCTTCTGCTTTGCTTTTTTTAACCATCTCCGTATGTGTTTTTTTTCCTTTCTTTATGAGAAACAAAAATAAAC[A/G]TTATTATTAAAGGAATTGATCACAAAGAACTACAAGGATTAAGCAACCTCTTAAATACAAATCAATTATAGAAAATATTTTCGGTTAGAATATGAAGTGGAAAATGAATACAAAACTTATAAAAAGGCTTGATATCCTAAGTATTATTTC
scaffold62_9723064	168.199	AGTTCATGGGAGCAATTTTTCCATTCGTAAAAGTTTAAGAGTTTAATTTTTACAATTGAAAGTTCGAGGGTACAATTGTAACAATCATCATACTTAAGGGGTAGTCTGTGCAATTTGCCCGATATATATATATGTTTAGTGGATTTATTT[C/A]TATTTTAAAATGTCTTGTAGGCCACCGTTAGGTCTTATTCTTTTGAATTGGAGCCCGTTCTTATAAGAGTTTCCTTTGCCGGGCTGTTTTTTGTATGCCCTTTTTGTGTATCTTCTTTTTTCATTTCTCTCTATGAAAGTGCAGTTTCTC
scaffold62_9974832	175.728	TGAAGAATGGCCTATAATCTCAAAATCCCGACGTGCCACAGGGGAGATTATTTTATTATTTCTTTAACAGATTTGGCAAAAGTTCCCTAATTTTTTAAAAAATAATGCTGTTGTAGCGAGGATTTGACCCACCGAGAAATTGCTTCACAC[T/A]GCTATATTTGATTGTCAATAAAATATATATATAATTAATTGTTAACTAAATAGGTGATCATGATCAGATTTGAATACGTTTCTGTTTAGATTCAATCCTAATCCATTTAATTAAATGAGCACACTCATGAGAGTTTGGTAATATAAAAAT
scaffold62_9975269	176.126	TGTATCCATTAATTAATCACATATAATTAATTAGGAGCTCTCCTAACTCTTCTTACTTTAAACATCTCTTAATCGGATATCTATATTTACATAATTGTTTTTTCTTTAATTTTTTATAAGACAAGATAAGAAGATGTAGGGTGTAGGATC[T/A]CTTTGTCGGTTATGGAGTTTTATGGCCCTATATAAATATTTAATAAAGTGATGTGTTATTCTCCTCTGGGTTTTTTAGGGGTTGTTTTTTGTTTCTATTATAAATAAGTTTAGGTAATAGAATACACATTTATGTAATCTGCTCTTGCAA
scaffold62_11166845	182.673	CATCAATTCAAATACTGACTAATTTATTTGTTTTACACATACCAAATTGTCCTTGCAATCTGCTCAAGAAGATTAGATCCTCTGACCTCCACCGTTATGTTGTTCAGAGATTGAAATCAACTGTCTACGATTTTGCTTATTACTTCTGAT[T/C]CTTTATCATCTATTATGTTTCAGGACAAATATCTCCAAAAAGTTCATTTTTCTCAGCATGGAATTCCACTGCCTGAGTTTATGCAGGTTATATTCTCTGCATGAATTTCTCCTCAATAGTGTTGCTATGCTTGCCCTTATATTTATGTTT
scaffold62_11152180	186.191	TGTTCGACGAAGAAGAAAGCCTTTCGAGGGCCGATGAGTCGATCCGAACCAGAGCGAAGCCATGAGCAATGGCATAGACGGAGCTAGATGAAAGCGATGAACCCTTTCCTCCAAGCGTAATCACGGAGACCTCAGAAGGGTCTGCCATTA[G/C]GGATTGATGGAGGAAAAGCCTTGAGCCTTGGAGTACGTTTTCAGAAATGGATTTTTGCGAGGTGGTTATTAGGGTTTTACGGATTCAGGTTCCGTTTTATGGCTGCCGGCTGCCGCTGGTTGGTAGCCAAAACCAAAACGATTAAAAGTA
scaffold65_211333	0	TAACCCAAATTTCTGACCATCTTTGAGGAAGTAAGCCCCTCCCCAAAGTGCGCTCCCTTCTTCATGGGTAGTGGCTCTCCTCATTGAACAGAAAGAAATCCCTTGGTTAAATAGCAATCTTGTTTCCTCGATGGAAAGCCATCAGGAGCT[T/C]CCCAACTTTGACAGAGGGCCTCTTCCCAGTTGATTCTTTTCTTTCCTCAAAGTACATTCTCAATCCTTAAAGTCAGGGTCTGTAGGTGGTCCCTCGATAAGTTTTTCTTGTAAGACTAGACTCTTAGGTACTACAAGTTCGGTTCCCTGG
scaffold65_550806	3.48	TAATTTTTGATTCCTTCTTCATTTATTATTCTTTATTAAAAAATTCTAGACTCTTCCTGCTGTCCCTAAATTAATTAGCCCAACTATTATTTGCAGAATTTAAACCGCACTTTTTTAATAGAAATTTGAGGTGAGGGTACCCACGATCAT[A/G]ATATCTTATAGAATGGATTTTATTTAGGTTAAATTATAAATTTAATGTTCAATTTTTAATGAGTCTAAGCACTATAAAATTGGAGATTGAGATTTTAAAATCACTTCACAGAAAAATCACTTACAATGGTTCTCCAAGTCCAGGCGGTGG
scaffold65_1733015	12.594	AATGGCAAAAACGAAACTATTTTTGTAGTTTAAAAAAATTGGTCCCTTTTTTGGAAACGTTTCTCAAAATTTAGAAACGAGAAACGAGATTGGTTACCAAACATGTTTGTTTCTCCAAAAATGAAAAACAGGAACAAGAAACATGAAATG[A/G]AAACGTTACCAAACGAGTTTTAAATAACTGTTTAGAGACCTTTTCCTACTACGAACTAGTCGGACTAGGGAGAGCCACTCATCTTGGAAGAATTTTAATATTTGTTTTCAACCAAAAAAAATTAAATGTTCAACCTACATTAATGAATCA
scaffold65_1790039	13.712	TATAATTGATTAATGTATATCCTATCCATCAAAATATCTAAGATTTTAATTTGATTGAATTTAATATTTTTGTATATAAAACTATTTTGGTACTTGTGGTTTCTATCCACAAAATTTTACCCTAGATTTTATATAGAGCGATTGTTTCTC[A/C]ATGCAAGTAAAAATATTATCAATTTAAATTAATTATGATTGGCGTCCTGAATATTTTTATTCTTAAAAATGCCATTTTATAGGAGCAAATCAAAGAAGAAACAAAACCACCTTTGTAATAAATGTGTCTTTTCAATTCCAAAAATACCCC
scaffold65_1889558	16.536	ATATTATGCTATTTCTTTTATTAATGTTTTTAGCTCATCATAAAAATCATACGTGATTGATACTACCATTAATGTCAACAATCTATTAATTAATTTATTGCGATAAAAAATAATATAATTACACACGATGATCTTATGGAAACAAAAAAA[A/T]AATAATAATACTAATACTAATAATGAATAAATAAAAATAGTAGAAATAACACACACTGACATTTAACTTAACAATTTTCCTTTTTCTTTTTTTAAATAATTCAAATGGGATTTTATTTTTATTAATATTTCAAACTTGCAAGAGAGGGAA
scaffold65_2009750	18.121	ATTAAATTTCTCATTTGAAGTGAAATTAACACATCTTTAAAATTAAATCGATCTGATTCATTTTTTTTAACGTATATATCGATTCTTCTAATTATTTGATTTTTTTCCAAGCTTGATTTTTGGGTAGACGCCAACATAAACATAGCTTAT[C/T]AGTAATTAATATCTACTTCTTTCTTTTAAGGTTGGAGGTTCAAACCTTCACATCTCCACTTTATTGTACTAACACGAGTGGGACGGGAACTAGGTATTATCATAATTGAGATTTCTAATTTTCTTTTTTCCATGGTATGTTTTTAATTTA
scaffold65_2009745	18.294	TCAATATTAAATTTCTCATTTGAAGTGAAATTAACACATCTTTAAAATTAAATCGATCTGATTCATTTTTTTTAACGTATATATCGATTCTTCTAATTATTTGATTTTTTTCCAAGCTTGATTTTTGGGTAGACGCCAACATAAACATAG[C/T]TTATCAGTAATTAATATCTACTTCTTTCTTTTAAGGTTGGAGGTTCAAACCTTCACATCTCCACTTTATTGTACTAACACGAGTGGGACGGGAACTAGGTATTATCATAATTGAGATTTCTAATTTTCTTTTTTCCATGGTATGTTTTTA
scaffold65_2571087	24.054	TAGTGCTGCGAAATCACTTTTATATTGCCACAATGGACAGGTTTAGAAGTGATTTTGACAAAATCTTTTTTCATTATCAAAATAGCTTCCATTTAAAATAGTAATATTTTACAATCATACAATGAAAATTCTAGATATGTCAAAATGTCA[G/C]AAGTTTTCGTGGAGACATCACGGACCCTTATTAGAACCATCCACTGGAGTGATGTATTATCCTTCCATTTACTTCACATGATTTCCTTGTAATGGAATTTCCACCTAAAAGCTAAAATTGACCTTGTTCAGGAACTAGCAAACATGAGTA
scaffold65_2571049	24.407	AGGATAACAATATTTTATATTATTAAAGACATGTTTGGTAGTGCTGCGAAATCACTTTTATATTGCCACAATGGACAGGTTTAGAAGTGATTTTGACAAAATCTTTTTTCATTATCAAAATAGCTTCCATTTAAAATAGTAATATTTTAC[A/C]ATCATACAATGAAAATTCTAGATATGTCAAAATGTCAGAAGTTTTCGTGGAGACATCACGGACCCTTATTAGAACCATCCACTGGAGTGATGTATTATCCTTCCATTTACTTCACATGATTTCCTTGTAATGGAATTTCCACCTAAAAGC
scaffold65_2548715	25.314	TACCAAGTATGATGTTAAAATTGTTATCAAAATATATGATAATACAAATGAAAATTAAGAAGAAAAAAATACTAAAATAGTAATTTCTTAAAATCATAGGGACCAATAAATTTGGAGGACGAAAACGTATGATGATGAAAAGAATATTTA[A/G]ACATTTAATTATATAGATCGTAGCATGAAATTCCGTGGCGATCAGGTGCACTGCATTCCCCATTTATTGTTATCATTATTTGAAAATTTCCAATTAAATATTAATTATTCGAGGATCACGAAAAATTCTTAAATTTTCTAAAGATGTATC
scaffold65_2602650	27.15	ATGCTGCCGTGAATCTGTATGCATAAAATAATATTCATTTAGTGATCTGCCGGATTTTATATGCTTGATTGGTGTTTGATCGAATTTCCAGCTTTATAGAAACGTACATATTGTTTTGGATTCTAATGGCATAATTTGGGATGGCAGATC[A/C]AAAAGTTTATACTGTCAGCAGAAAGTTCTGTTAAGGGTTTCATCTTTGGATCAAATAATCAATCTCAAGAAAGTCAAAGAGAGAAGCTGGGCTCCAATGGTGTCAAGGACCAACCGTAATACATAGACCCCCAGGTTTAGTTACGGTTTT
scaffold65_2584117	27.332	CTAATTAACGGGGAATATTAATTATTATAGTAAATTGTAGTAGTTTGATATATACTTGGAATTTATTTATATTAGGCGGGTTGGATAAACATTTCATTTTTAGTTTTCTATTTTTGAGAATTATGCTAGTTTACTCATAATTTATTTGAC[G/A]TATTTTCACATTTTAAAAAATACACTTGAATTCTTAACCAAATTTGGAAAAAAAAATAAGTTTTTAAAAATTATTATTTTTTATTTTCAAAATTTAGTTAGATTTGAAAACATTTCTAAAATATAGACAACAAAACAAATAAATACGGGT
scaffold65_2589720	27.896	TGTGAATCAAAGCTACTTTGTTCTTCATTTTTTCTCCATATTCAGCCTTTTTCTTCTCCAATTGTTCCTGTGATTCCCACAACTTGTTAAAACTAGAATTCCAAATGCACACTGGTAAAATCAAATCAAATCCAGCGTTCAGTATTCATG[T/A]GATTTCCAATTTGACGTTTTCCTGCTCGATCTACGTTCCGACTTGGAGGTACAGGAATTAGTAATTACCTCAATTTTTTTCAACTTGGCTTCCAGACTGGCTCTTTTGCTGTTCTCCCATGCAGCTACAGCAGAGAGCTTCTTCTGTGCC
scaffold65_2969301	30.599	GTTTTGGAAGAAAATTTGGGAAATGACTTTGTTTCTGTATGTTTTAGAAATGGATTCATACCGTATCTTCAGCCTATTGCAATTTGAAACTGATGATATTTCTAAAGCTGGTCATTTTGTTGCGATGATAAATGCTAGGGAGTTGAAGGA[G/C]GTGGTGGTGTCTACCGGTTTTGTCGAGAGGAGAGAGAAGGAGGTGGCTTACAAAATGGCTAAAAGATGTTTGAAGTCTGCTGCTGATTCCATTGGTTCGAGGAATGGCCTCCTAATTTTTAATTCGTGTTTTCTGTTGCTATGTTTGGAT
scaffold65_3021844	31.419	AAAAAGAAACATGTTATGGTGTCTTATCTTCTACTTTCTTCGACCCGTTGCGGTCATAATAAATAGTCTCGGATTTTGTATTGTATGGCTCTCCTTTGATGCAAAAGAACAAAACTGAAAGTTTTTTTTTATTTGGTCTTTGTCTAAAAT[T/G]TCCCGTAATTTAAATTTTCCAGTGTTTGGAAAGAGTACAGAAAAAGGTATGTTTCTCGCAACTCCATGTCCTAGATCTCTGCAAGCGATTAAAAAATTGCAGTTTTTTTTTTCCTCCGCCATTTTCATGTACATTGCATCAACATTTAAA
scaffold65_2998304	32.073	TAATAAAAGGAAATTGCACATAAGATTTCCCTAAGAAGATAAACTTGAGGGACTTGAAAGTCACCGATGACTCCAATTGAGAAGGTAGAAGATAAAACCTGGAAATTATTTCTTGAACAAGCTAAGGCTTGATGAATTAATTCGATAAGG[A/G]AATGCCACGCCTTAAAAAGGGTATCAAAACAAGAAAATTTATGAAAGTTTGAGACAACATAATGCATACTGCGCTGAAAGTAGGGGGAAAATGTCGCTATTCTTTTTCTAGCTAGCTCATCAGTGAGGCCAGATAAGTTCTTAACTCTAC
scaffold65_3009589	32.413	CAATCAATCATCCAAATTAAGTATATTTAACTTACTGTACATATTTTCAATAATTGATTTACTAGTATATACTATATCAATTGGCTCCCAAATTGATGAAATAAAACTTTGTGTGACGTCTAAGGAGTGATACATGAATGAATCGATACC[A/C]CATCCTAATGAAATGAATCATAAGATCATGGAAGTATGCTTAAAAGAATTAATAGTCACTACCAATACTAACATTTGTACTTTCAATTGTTCAAGCATAAGAACTTCTAAGTTAAGCGTGCTTAAAATTTCAAAATTTTAATAATGGGGA
scaffold65_3384071	37.323	AAAATATTTTTAAACTACTAGTAATATCTAGATATGACTTTAAAATTTCAACGACATATTAATTTTTTTTAAGCTTTAATTTTTAACTTAAATTGTTCTAACGCATCTAAATGACTTCTATGTTCTTTTTTCTCCTTAATAATCGAATTA[G/T]CTAATGAGAAAGATGATGAAGAAAAAGATTCATGCTGAGGTTGAGGACAAGCAGTTGCTTAGTGAAAGAAAGATGGATCTTTGAATCAATTTCTTCTTCTTCCCATTCAAGAGGCATGATTAAATTAATTGATAAATTAAAGCTTTCATT
scaffold65_3237199	37.879	TCCACACAAGGAGCGAACATTCTTAACAAATGTTCATGGGGGGCGACATTTAAAAATAAAAGGAGAAATTAAACTCGAGCATTGAATTTACCACCTCCACCAGTTTTCCATTCGCTAAAACATGATTTCTCTTGTGCTTAGCGGACTTGC[C/T]TTGCCTTTCCGCAGAATTGGCCTTTTCCTTCCGGAAGTTATTCTTTCCGTGACTCAATTCGAAAGAACTGAACTCAGATTTTCCAGAATCTCTCACGCTAGTAACATCTTTACAAGGAAATTCCTCTCCATCATAAGTAGACAGCTGCCT
scaffold65_3229960	38.673	TCCGACCACCAAGCGACCATCCCAGCAGGACGAGTCTTGCCGAGAATGCAATAAAGCTCATATAATTAAAATTAAAGGTGAGATGAAAGAAAAATATGGTAGCTGTAATGTACTTATTCATTCTTGCACAACTCACAATTTTATCAGCAA[C/T]TAATCTAAGATTCTGAGCTAATATGAAAGATCTAATATATATACAAGAAAATACTCCTAAATTAGTATCCATAATTTTACCGTTTGATTTCCTACAAGTATATCTAGGAATAGAAGGCAGAAGCTTATGGCCATGGTGTTAGCTACTAAA
scaffold65_3523775	40.123	ACATTTGTAAAGGTAGCAGGTAACCTTGCTCTGTCAAGTGTCAAACGTCCCTCTCCCAAATTTAAACTCAAAACCCTAACCCTAATTTACCTCATCGCCCTTTCCTGGGCTGGGCTGCCCCTTAATAAATCTGATGTGAATCCTTTCCTA[A/G]CCCACACGTACGTACGTCTTCTTCCAACACTACCCTCAACCACGACTATATATATATATATATTTAATATGTACACTTTTTTTTCACATTACAAACAAACCAATTCTTCGTCCTTGCAATGCTTGTGGTTGTGTTATGCCTTCTTCCCAA
scaffold65_3917893	41.621	AATTGCAAAATATCATGATTTCGAATTTTTGCAAGAATATTATTATGTGGGACAATTGCCAGTATGACAAAAATATTTAGTAAAATAATCAAAATATCAACCACATAGCATTTTTTCCAATAAAAAAACGGAGGTCCAACTTTAAAATTA[G/T]AAATTTACCCTACAATATATCTATCATATATTTACTCTCTCTTATATACCACTGATATAATAATGATATAAAATTGATTTACTTCTGATATAATTATGATATCTACTGAACTTCTAACGTGGCTTACCACTGATACGCGTAGGATAACCA
scaffold65_3299750	42.23	ATAGAAACCAGAATAATTTATAACTAGAAGATCATTATTAACTTTTCTTTTCAAAAGAGATTATCTCCAAAAACAAGACTTTAATAAAGTTGAAAACATAACTATTTAATCACCAATAAGAATGGACTCAAACCAAAAAATTGAAGATTA[G/A]TGGGATTAGGTTGTAGATTAATCAGCAAATAAGTTGCTTAAAACCCCAGTTCTACTTACCAAAAAAGAAAGAAAAAAGAAAAAAGAAAAAAAAAGGGAGAGGTTGAGCAATCAAAACGAGATGAATAATTAAAAGCACCATGGTGGAGAA
scaffold65_3417542	43.719	AAAAAAAGGAATATATAGAGGATGAAAACGAAGTTGGGCTTTAACATCATCAATTTGACGAACTTTCGGCCCATTGGACTTGAAGCCCAGCCCACAATCATGGTCCTTTGTTTATTTTTTCTTTACTTTTAAGAAACGCCAAAGAAAAAA[G/A]AGGGTCCTAATTAAGCACAATATTCAAAAAGAAAAAAGAAAATTAGAGTTCTAATTATCTTTTCAAACGAGATTCTTATATCTAATTTTTAGATAAAAATTTCTACAGGTGTACTTTAATTTTAGAAGAAATTTTGGAAATGCCTACATT
scaffold65_3623286	45.247	ATCTGAAAAGAGTATTTCTGCAAATGCATTTTCGTATACTAGAAGTAGAGCCCTGTTCTGCGGCTCAGATACAAGACTCTCCAATATCATTGCGGCCTTCCTGCATATTTCTGGAACTGGATGAGGTGTCTTGATTACTTTAAGAAGCCG[A/G]TCGATTGCCCTAAGTTGAAGGATGAGGAGAAAACAGCAAAAATATTTAGGAAAGAACTAGAGGTTTATATGGCTCTTTATAAAGAAGTCAATAATTACCATCGCTCACTTGCTAGCTTTATTCTGCAGTCCATGTTAACTTCGACGAGGT
scaffold65_3925759	48.388	TATCTTTGCCATGATAGATATATGCATAGCTAATGATGAAAATATATATTTCTTTCTACAGCTAACGGTGAAAATGTATATCTCTTCATTAAGGTTGGAAGGTGAAAATGTATATCTCTCCATTAAGGTTGGAAGTTTAAATACTTACGT[G/A]CCTCGTAAAAAAAATTATAAATTTGATCTCTATAATTTTAAAATTTTCAATTCTGTCTCCATGGGGTGAGTTTTGTTTAATTTCAGTCTCTATAATTTTAGAAGTTACTTTGATTCCTTGGTTTAGTCAAACTTCACAAATCATTTACTA
scaffold65_4486433	52.793	TTAAAGTATGAAAATTTTAGAGGAAGAAAAATAAACTTTGCAAGAAAAAATTTAAAAATAAAAAAATTTTAAAGTGAGGAATAAATTTTTTAAAGATAAACACATGAAAGAAAAAAAATGTTGAATATTAGAAGAAAAAAATCAGATTTT[A/G]AAAAACAAAAACCTATTTTTGAAAACTACCTTTTTTTTTTTATTTACTAAATTTACATAGGATTTCAAAATGATTTTTGAAAAACAAAAAACAGAAAATTGAATTTATTACCAAAGAACACATAAACTAAAAATAAAAAACAAAAAATAA
scaffold65_4460946	54.046	TGCTTAATGTCATCTTCGATACGAAATAATTTTGCCATATGCTTGAAATGACCACTATTGTTATTATTTTCCCCCCTCTTATATTTTTGTTTTTGAGCTGACATGTAGTTTGTGTTTGAACAATGCGTATTGAGGTTCTTTGGTATTGGG[A/C]GGCTAAAATGATTGATGGCTATGGTCCATTATATTCTGATGACAAACATGTATATTGGGTTCTGATTCTGTTGCTATGTAGATAAACTACAAAATGGGTGACAAGAAGAAGAAGGCTACCATGTTCATCAGACTTGTCTCAGCTGCTGGG
scaffold65_4710449	55.617	TTTTGCGATGGCACAAATGACTAAATGGTATTTTATGAGTTTTAAAAAAAACGTAGTTTTCCAACAATATTTTTTTCTATGTTTTTTTGGTTTTTTCTTATATTCAACCACACAAATTTTATTTTGAATTCAAAATGATTTTCCTATTTT[T/C]AAGGGATTTCAAGTTAATTATTTTAATTAATTTGTTTTATATTTTAGTTAATTTAAACGATTTGTTTACAACGATTAATCTCTCGTCTCATCGTTCTGCAATTGTTCTACTGATGAAGGGTATTTTAGGAGTTTTAAAAAGAACGTAGTT
scaffold65_5301955	63.56	TCTGAGAGAGATTTGTGAAGATTTCAAGAAACTTCTAGATAGTTAGTGTTGTACTTTAACAGTCCCCATCAACACGAACTATTCTAGCTCTTTTGATCATTCTGAGTTGTTGTCAAAACTCTGCATGCTTGGATGTTGTTTAGTAAATAT[A/G]TCTACAATTTGATCTCCTGTCTTTATTGGCTTCATATCAAATTCTTCTTGAAGTATCTTCTCTATGATGAAGTGATAATATACCTCCACATGCTTGGTTCTTGCATGGAATACTGGATTCTTGGTTAAGCGAAGTGCAGACTGGTTGTCA
scaffold65_5377085	64.704	CTTCCAAGAGGCGAAATCTTGAGCTCTACAAATTATGTGTATGTTCCTCTTCCCCTTTTATTCCTCTTTGTTCTGTTTTTTTCTTTTTTTTCTCTTTTTTCCTTTTTTCAGATGTTAATTTAACTGCTGCTGCAAGAACCACAAGTCGTC[G/A]GCGCCGGCGCCGTTCCACAGGCTCTCCGACATGTCGACGCCGCCGTCCGGCAGCCACTGGGAAGAACTCTGCTCCATGGCTTGAAAATCTAACATCCCTTGGTTGAAGAATCCGCCGGCCGGGCTCTGCAGCGGTGGCGGCTCCTGGCTG
scaffold65_5475131	66.349	TCATCAACTCAAAGTTCTTTATGGCTCTTGAGATAATTTTGCATTTATGCTACGTTTTTTTTTTAACAAATGTATGCATGTCCATCTTTCAAGCTCTAGAAGGTCTAAATGAAAGAAGTCCTAGATTTTGGTTAGATAATATTGATTTAT[C/G]GTAATTTAAAAGACAAACTTTCAAAATGTTATTATGTTAAAGAATATATATAAAAGATTAAATATACCCTAACCTATTGGCTTAAGGATTAAGGATTAAGTTTTATATTAGTACTTTAACATTGTATTAGAGACTATAATGTCATTTTCT
scaffold65_5976273	70.094	GCTAAACCATCTTTCTAGGCTAGATGCCTGTCAGATATTAATATGGAGCGGAGTCTCGACCCGACATAACTCAATTTGTCCTTATTTATATTCGGTTCGAATTCTTATTTCAAAGATATATTAATTTGTCAACTCGAATATAGTTCAACT[T/C]ATTTATGTTTCGAATGAAAAGTTTGAATTCTTACTTCAATATATATTAACCTGAGCCTAACTCAACTTACTTATATTCATAAAAAATGTTCGAATTCTTATTTCAAGATATATTAACCTGTCAACTCGGGAATAACTTAACTTACTTATC
scaffold65_6329270	74.371	TCAAAAGTGTAAGGAATACGACTGGGCTGACCTTGCAGACAATGGAAAGGTGAAAACTTCTTCTTCCCCCTCTTGGTTCGTTTTGATTAAAATTTTCTCCCTTATTAACCCCAAGTTAGATGGTAAAAGTTTGCCTCCCCCAATGAAAAT[G/T]TCTGACTCCACCACTTAATATACTTCTGAGGGTCTCTAATTTGGAAATGTACTTTAGAATCTCAAATGTTATGAAAAAAAATGTGTTGTCTTCTTAATGTTTTGCAGTTGAAAGAATTGTCAGTAGTGGAGTTGAAGTATTATTTGACAG
scaffold65_6366205	75.201	CGTGTAACTTTGCAAATTGCTGGGATTGATTTAAACAAGAAGCCGCCTTGAGCTTGTCCTTGCGATTGCATTATTCAAAAATAAAAATCAAATAATAAAAAAAAAGTTTCTCGAAATTTTAAATTTTCTATTTTAGTCTCTAAATAATTT[C/A]AAATTTTTATTATAGCCGTTAAAAATATGGATCACGTGAGATTTTAAATTTTAAATGTGTATTAATTCTGCTGTAATAATGTATTGAGGCTATGCTATAAAACAGAAAGAATTAATTACTTATCTTTAACCACACCTTAATTTAGTAATC
scaffold65_6599586	76.183	GAGTTCCTTCAAGTTTGTGAGGTTGGCCAACCCCTCAGGCAACATTCTCAAACCATTTATGTACAATCGAGACAAGTTGTGCATATTTTGCACATTTAACATCAAATTAAGGCACCCAACTATTTTTAGATCTTCAAGAGAATTGCAAAG[C/T]TCATTTGGCAATTTCGTCACTTCTTCACATCCATAAATATTCACATCCATAAATATGTAGACTTCGAAAGTTTCTAACACCAGCATGAGAAGAGGATCCAAAAATATTTGGGATACTTGTTAACTTAGGACAACCGCGAATATTCAAGTC
scaffold65_6737327	77.977	TGCCGACATTCTCACAAAAGCATTACCTCATAGACAATTTGTGTTTCTATGCCAAAAGTTGGGTGTGACAGAAAAATCTCAAGAGGATTGTTGAGTTATGACTTATGAATTTTTTTCTTTTAACGTAAGTTTAATTTTCAGTTTTTATTT[C/T]TTTAAGTTTCTTTCCTGAATTGTTAGAATTAATTTTTCAGTTTTTTATCTTTTAAGTTTCATTTTTATGAATCGTAAGGTTGATCTCCATTTTAATGTTGGTTTAAGTTATGTGTTTTGTACACCAATTAAGGGTGAACTTCCATGAGAG
scaffold65_6746224	78.665	CATGCTATCACCAAGGGCCTGGAGAAGGAGAAGTTCCAACTCCTCAAGGAGAAGGACGACATGCTTCAGGCGCTTGAAGCGAAGGACGAGGAGTTGAAGCGTGCGACTACCGAGCTAGAGACGGCGAAAGAACGTCTCAGCAACGGAGCC[T/C]TGTTGGAGGAGTCTTTCAGGCAGCATCCTGACTTCGACGGATTTGCCAAAGACTTTTCTGACGCGGGCTTCAAGTTCCTCATGAAGGGCATTACCTCCGACATGTCTGACCTTCAGACCGATCTCAGTGGTCTGAAGAAGAGGTATGCCG
scaffold65_6755530	78.78	CCAAAAGCACTGGCCTCAAAGTATTGTTCATATAAAGTTTCACTAATGGCCATCATTTTTTTGGCCATCTTCCTACGGAACAGAAAAGGATTATTGGAGGGTGAAAAGAAATTTCGCACCTTGTTTATTTTTTCCATTTCCACTTTTTGT[C/T]GAAGATCTTCATAAACAAGTTCGTCCAATAGATCATCGGCTTGATAAACAAGTTGTTGAAGATCCTCCACCCACAGCCTGACAGATTCATGGCATAGTTTTTTACTGTTAATATCCCCTAAAATGGCTTCAGCCTTGAGTAACTGCTTCC
scaffold65_6743939	79.178	CACCTGTCAACGCTGGTGGTGGCAATCTTGGCGGTTCGAGTTGGGCATGACTCATGAGTCATCCTAAGCACTAATAGCTGTCCTCCACGTGTCTAGGGTATTTAATCCCCCAAACATTGGCCCCCTCTCTGTCTGGTTCGATCTCGACCT[A/G]GCAGAGAAGTTCATTCGATTCGCTTTGGACACGTGGCGACTTCCTATTCGTGGAAAAATACGACTGTTGCGGTAGATTTATCGTCGAAATATTCAAATATTCCGACGCTTCGGATTTTGGGACGATCCTAGCCGCTCGTTGATTACACGT
scaffold65_6875737	80.159	GCTTATGGACTCAGAATACATGAATCTAGATGTTAGTCCGAGTACAACACATGAATTATTATATGAAAATGAAAGAGTGGGAAGATAATATTTCAATGATTTTAACTCACAACTACCTAGACCCAAAGACTTAGATATTAGTTCCTGTAT[C/T]GATCCTATATTAAATTACTACTGGATTAAAGAACTTAAATTGATTGGTCAGGGTAAATTTAATATTTTTAGTATCTTTCTTTAACAAATAGAAGACAAGATAAGAAAACCTATTTTCATCTAAAGTTAGGAAAGGGTCAGCAAAGGACTG
scaffold65_7422273	83.743	CCAAATACTGTGACGTTGCCGAACACTCAATTCACCACTTTCACTCCAGCTTCTCAAAACAACCTCTATAACTATAACCCCAACAATCAATTTACAGCTTTCAGTTCTGCTCCTGAAAACAACCTCCCTCACAACCCCACATCGATCTCC[G/A]TCAATGTGGGCAATCAGTATACTGGTTTGCTCTCCGATGTCATCAACTTCGACTCCGCACGACATAAGATGAAGAAACTGGAACACAAGTACGACAGCAGGCCTGTTTCAGAGACACAGTTTAACCAAGACTCCGTTTTGGATCAGAAAC
scaffold65_7365686	84.072	TATACAAGCAACAGATCGATTATTCTCACAGAACCATTTTCTTTTCAACCTAGGTTTCAAGCCAACATAATGCTTGGATTAAGGGAAGCAAACTCAAGAAACTCAGAGTCACATTCCAACAGCTTCATTGTTTCTTCCTCCAACACAATC[T/C]ATGCTTCTAATCCATTCTCTTTCACTGTCTCCATCAAATAACAATGTTCTTCACTCTCGAGTCGCAGCCCTTGCCTCTGCTAACGATCCATATCGGTTTCCCCCACCCGAAATCCACCTCATTCAAGCCCATGTTACGCCAGGTTGAGAA
scaffold65_7359212	84.525	AGCCGAAGGTACCATTCAGTGACAAAAATAGATTTGGTCGTCGAAAATATCTTCAGCGACCAAATACGTAGTCGTCGCAGAAGATATCTTCAGCGACGACTTGAAATTGGTCGCCGAAGACACCTTCGGCGACCAATTCCGTTTTCGTCT[C/T]CGAAGGTGTTTTTTTTTAATTATTTTCTTTTCTTTTCTGTTCTTTTTTTTCAACAATGAACCTAAATGTCATAGATTGAATTTCATATAAAACTTATAATATTAAATAAAATTTAGTTTTACAAAAAGTACAAGAAGTTCATACAAACAA
scaffold65_7357584	84.598	TTTGTCGATGAGCGTGGCAAGTCAGAAAACAACAATGAGACTGATGAAGGCTTTGACTAATGGGTATTAAAAACCTTTTGCCAATAGCAAGGTGTATCTCATCACGAAATACTTCAACATCCAAGTGGAGGAGGGTACCTTAGTGAACTC[T/C]CACATAAATGAAGTCACTGATCTGATGAACAAGCTGGAGTCTATGCATATTACATTTTCAGATGATATGAAGGCTATAAAATTGTTGTCCTCTTTGCTTGACAGTTAGGAGACGATAAAGACGACAATGTCGAATTCGTTGGGGGACAAG
scaffold65_7668996	85.65	GCATGTTCACTCATCATAATCATATTAATTAGAGATCATAAGGCTATTTGATTTTGATAATTTGGGTTGTCATCTAGATCCACCTTTGAGGTTATATTCACTAATATGTTAAAGGATACTACTATCTCATGGTGGAGAGTCACTTTAGTC[C/T]GTTTCACCACTAAAGTTTGTGTTTATAGCATTTTGTATGTGGCAACGAACTTAAGAATATGGTTATCAAATTTTGTCATTAGGTTATTTTCACAAAGATTTGTTTTTTTTTTCCATATTACAGCAACAAAAGCTTTTGTATGAATATTTA
scaffold65_7686462	86.209	AGAGTCAAGCCAGACTCATTCAAGCCAGGAGACCTCGTCCTCAAGAAAGTTCTGAACCATGTAGGAGCACTGAAGCCGATTTGAGCAGCCTATACAAGGTTCGCGAGGCGGTTCGCTCCGGCATCTACATCATTGCCGTCCTAAATAACA[T/A]TAAGCTACCACACCCTTGGAATGCTCAGCATTTGCATGTCTATTATCAATGAATGCAAAACAATCTAAGTGTAACTAGGTTGTACGCATTATTAATAAACACCGACCTGTTTTAATCTAAGTCTACCTCGTTTTGCCGAGCTAAACTAAA
scaffold65_7686459	86.228	GCTAGAGTCAAGCCAGACTCATTCAAGCCAGGAGACCTCGTCCTCAAGAAAGTTCTGAACCATGTAGGAGCACTGAAGCCGATTTGAGCAGCCTATACAAGGTTCGCGAGGCGGTTCGCTCCGGCATCTACATCATTGCCGTCCTAAATA[A/G]CATTAAGCTACCACACCCTTGGAATGCTCAGCATTTGCATGTCTATTATCAATGAATGCAAAACAATCTAAGTGTAACTAGGTTGTACGCATTATTAATAAACACCGACCTGTTTTAATCTAAGTCTACCTCGTTTTGCCGAGCTAAACT
scaffold327_8230	88.626	GCATTACATAACTAAAACTGAGAAAAACGATACACGAGCTAGCGCTTGAGGTCACTCTCTTATTATTTCTTTTTATTACATTGATGGCAGTACACGCTAGTTCAAGTTGAAGATGTGGGAGATGATTATTCCATTTTATAGGCAAGTAAA[G/T]CATTGTCAGTGCTAGGTTCAAGCTTTAATGGTGCAGGCTCTAGACCCTTAATGGAAGCTAGTTTTTTCTGAAAGAATGTGGGAGATGAACGTTCCATTTTATAGGCAAGTAAAGCATTGTCAGTGCTTGGTTCAAGCTCTATTGGTTGAT
scaffold327_4807	88.733	AATGTTGGTTTGTAAAGCTTGTGCTGTTTCACGTAAATTTTTGTTAGACCTAAACTTAATACATTGCAAGGGATTGTCTACTGAATTGGATATATTCTTATTATTGATTAACTTACAATGTTCAAATATCAATTATCCTACAAAAGCGAA[G/C]ATAATACTCAGTGGTAATTGGCATATATATTCCAACCAAGAGGTTGGGAATTCGATCTTCACCCACCTATTATACTAAAAAAATATATATCAATTATCCTTATTTTGTACCCATTTCAAAACTTTTTATTAATGCTACTCTATGTTTCCT
scaffold89_48303	89.764	GGAAGAACAAGTTACCTGAAGATAATAGCCCGTGTCAGGGGTTCCATCAAGATTCAGAGTTGGAGCCAGAGCCATTGAAAACTTTTCACCTTCTTTCAAGTTGTATATTTCTGTATTTATATCTAGATGCATGAACATGTCAAACTTCTC[G/A]CTCTTTGCCTCGATTCGAGTAACTGTAGGACAATTTGTCAAAAAATAAATGCCAATTGTATATACCTGTTGAAAAGGTTTTTTTCTTTTACAAATTTTACATGGCTCATAGTAAGACATTAATTATTCCAAATGACATAGAAATGGGGAA
scaffold89_654472	93.971	AACTAACACCCTCTTCCATTAGGTATTTATAACGTTTCAACGCGAGTTTCACTTGATTTCATAGTTTAGAAGGTTTCGTTGAGCGACTAGGGCAGGGGATTTCAACTATTGTGAATCGACGAAGTTAGGTGCTCCGCTCGCCTTTGCTTG[A/G]CACTAGGTAATCCTTCGTTATTAATTTCCTTCCTGCCTTGTAAGTTTCGTAAATGGCTAGGACCAAAACTTTTGAAGCTAGCTCTCGTATGACTTCAACTTCCTAAACTCCTTTAGAGAACCTTCCAACTAAAGGTGGAAAATCTCATCA
scaffold89_1148874	99.437	AGACTTTTCACACCTAAATGAAAGCTAAACTAATCGGCTTGGGACCTATGAACTGGGGTGTTCACGGTTCGGTTTGGAAGTCAAATCGAAACCGAAATCGATTTTTAAAAAATGAATAAGTGAAAACCACACGGAACCGAAGTGAGTATA[T/G]AAACCGCATGAAACCGAACCGCAAATCGATGATTTAATCAGTTCGGTTTGCGGTTTCACATACATGTGGCATAAATAGAAAAAGTACTTGGGCAACTATTCACAGTGACGAAGCTTAGTGGTCATTTTTTCAGCGGCATACAACTGCTGT
scaffold89_932739	100.538	CTCTATGGTCATATATTTAGATTTACTTCCAATATTTACACTATAATATTTAAAAAGAAAAAATTATTAACCACGTACATGTATATACGAAACATAATATTTACCTGGTAAATTTTGAAAATTTATGAGTCATTTGGCACAAGGGAATAA[T/G]TACATGTGCACATAGTTTTGGTTTTGATCTCAAAATGACCCTTGTTGATGTAGAAATTTGGCTTCTTAGGATTCCGTCAATATTCGCACCAATCTTCTAGAATAAAGGGATCGATGAGACGTACAAAATAGAATAGCACCAAGACTGGTG
scaffold14_3934043	105.436	TGATCTTTTCTGTATGTACTTTGCTTATTTATAAAGTATGTTTCAAGAGCCTTCCAACGGTATATGATATGCATTATTTCGTCGAGTATTGAATTAGTTATAAACTTTTAAAAATTTCATAAAGAACTGTTGGAATTTTGTGGTTGCAAA[G/C]AACCACTCCACATGGTACAACTGTTGGATTTTTCTTGGGATAGGATACTAACCTTTTGTAACGTCACAGCGAAACCCACGAAAACTAAGTCGCAGTCGAAGATCAATCACGAACGAAAAAATCTCACGATTCACCGCCTAAATCCTTTAA
scaffold14_1581121	110.535	GTCATCTTATTAGGCACATGAGATTTGTGGTAAAAAAACACAATGTAATCGATGCAATTTTTTTAAAAACTAAACTTCATTATATAAAATTAGGTAGAAGCCAAAGAAGTAACACACAAAACTCTCTCATCTTCCACGACTTGAACAAGC[C/T]AGGAAGGAAATTCTATCAACCACAACAATGGAAGATCAAATCTAGAAGCCTCCTTGGTAAGGAGGTGAGTTATTTATTTCCTCCCAACCAACATGTAAGAAGGTAATGGATGAAAAGAGGTAGCCAAAGCCTTAATATCTAGAATCCAGC
scaffold103_206501	113.826	TGGGTTGTTAGACAGCTAGATATTAATAATGTTTTTCTCAATGGTTTTTTGGAAGAAGATGTTTATATGGTACTGCCACAAAGTCTTGTTGATGAAAAACTACCTAATCATGTATGAAAATTCAACAAAGCTCTTTATGGACTCAAAAAA[T/G]CACCAAGAGCTTGGTTTGATCGTTTAAAGAATGTGCTTATCAGTTGGAGTTTTAAAAACTCAAAGACAGATAATTCTCCATTTTATCTCATTACAACAACAACTGAAGTTTTCATTATCATTTATGTTGATGACATTCTTGTGACATAGA
scaffold14_3135308	115.676	GAGGAAGGAATGACACATTAAAGAGCTTTGACAGAATCCTTTTTAAAATATAAAAAACCTTGAAATAAAACTCCTTTTTCTTTTAACAAAACAAAATTCTTTAAACCAAATCTAATTAAATTAAAACTCACTTAAAAAAACAAAAAAAAA[A/T]TTAATTTGCTAAGCAAACAACTTAATAAAAAAAACTAAACCAAAATAAAATAAGATGTAAAATAAAATAATGATAATAAATGAATAAAATAAAAATGAGTTGGTCCAAATACAGTGTCTACAGGTCCAAGATAAGACTCAAATTTTTCCA
scaffold70_557140	121.916	ACATATTTATTTATTTAATATATTTATTTTCAAGTATCTAACCAATTTGTTCTCTCTCAAAAAGTGATTACAATTATGTAACAATTTACTATTTATTTATACAACATATCATAAATCAAGATTGTCAAAGCGAACATAGTTCAGTTGTGA[G/A]TTCGAATCCCCTCCCTAACATGTTAGTACTAAAAAAATATATATAATAAATCAAGATTACCATTCAAAATAAATAGCAGCAACATAAACATTTGAAACATTAATGAATTTATCTTCACAACATTAAATCTTCTGAGAAAAAAAGAAAAGT
scaffold70_480548	125.152	CAAAGGAAATTATTGTAACTATATATAAAAAACCGAGATTTCTAACGTGAATGGTTGCGGGACATCGGTCGCTAGCTTGCCTATCATTAGATCACCAATTTTCTTGATAGTATGCCTATAGGAATCTCTGATACTTTCAACTTCATGATT[T/G]TACTGTAGAATCACCGTTGCAGAGACGAAAAGTCATGGTTCCAACAAAAAATACTTCATCACAATATGAAATTGTAACCATACACAACCTAGGATTCAAGAAATAGATCCAACACGTGCTTCTCTTGCAACTTGAATATGTCACCAACGT
scaffold70_81445	128.834	CCGAGTAGTTCGAAGTTGCAGTTATACCGGAGTTAGTCGTTGTATCTTGCTGAGACGATCGCTGTAGTCTGCTAGCAACTTGTGCAGGGCGAATAATTGTCTTCAGGTCAGCGCTATTGAAGCGTGCCTCAACTATTTTGATCAAGTTTT[G/T]GTGTTCATCAAATTGTCAAGATCTATAATTGTTTGTAGTCAGTTACGTTGTAAATTGTTGCTATTATTATCCAATTTTCATATACAACCTATATTTACCCAACAGATCTCCCGTTCTAATACATGATGAATAAACTACCACTCAATCCAA
scaffold51_4340631	140.734	TTGTCAAAATTTCAAAAACAATATCATAAGCCATTTAGAGAAACTGATGATTCAATTAAAGTTAATTATTAAAACTAGAGAGTAAATAGAATTTGCATAATTTTGTAAAAAAACAAATGGTCATGTATATAGACCAAATACTGCTACAGG[G/A]GAAATAACCAACACAGTAACAAGATGTTAACTATCTAACAGAAGCTTTAAGTTCTAATATTAATCAACAATTAAATTGTTAATATAATTAATTGAATATATGTTTATGCTAAAACGATCCTAGTTTAATGGTAATTGACATATATCTCTA
scaffold51_4069687	146.559	GATTCAACAACTAAAAGAAAGATCGAGTTTTTAGGATCCTTCCTTTCTTCAAATACGGCTCCACAATGGAATTCATTTTTACCTAGATAAACGTATTACGAACTAAAATATTATTTTATTAATGACTACCCGAATCTCTATTTTTTATAT[T/C]TAGATTTTTATATAAAATATTGAGACAGTTATGAATTCCATCGAGTTTCCTTACTTGATCGAGCAACTCAAACTTCAGTTATTCCAACTCGAAAATATATTTTAGATTTTGAAAATATTTTTAAGAGGTTGATACAAACGGCGTAGATAT
scaffold51_3114044	160.754	CAAATTAACTCCCAATTCGTCTCTCTTCTCTCTCTCAAACCAATGATATAGGTAGACTTGGCTACACATCAATAAGTATAAACTCTGTTATTCTGTTCATAGTTCATTAACAGTATGTTTGATACATATATGGATTTTAAATAGCTATGT[A/G]CACCTATTTGTTCGTGGCCTTTTTTTGTTTCTTTGTTCCTATGTTTGAAATGTGTTTATCACAAAGTTGAGTTGCAGGGTGAGAAAATATATTATTCTTTTTCTTTTTGATGTCATCTCATCCCGAACTTATCTCAATTTCATCACAGAA
scaffold51_2443124	169.096	ACTTGTGATTATGTGCAATCAGACTGAATATTGGGGAATGGTTTGTCTTTTGTAGATGGGACATAATTGCTGAGAGATTAGGCTTCATGCTGGTATTTGGAGATCTTGTTTGGATTCCTTTTACATTTAGTATTCAGGTAATGATGAAGT[C/A]GTTTACCAATTTTTTTCTACTGCCACTTGATTTGTGGGATGTCTTTTGAGAAAGTGTGATGCTCTTTTTCTAAGACTTCTGGAAGAAAATTGTGCAAATGGTTTCTCTAAAAACACTTTAAAAGGCATGCCGAACACACCTATAATCATG
scaffold51_2217650	175.024	CAAGCAATATCCACATTAATTTTAACCCAACCAACCACAGAGAGGTTCACAAGTCTAGTCATCTTTAATTCTATTTAAACATAAAATTGACCCTTCATCTAACTGCTACATCACGCCACCTAATAGTCAATCTCATTAGAAAATCTTCCC[A/T]AAGCCATAAAAATTTTGGGTGTCTTCAGTCAAAACGAAAGGACCTTATTTGCACCTTTTTTATTTTTCTTTCTTCATTTAGGGCAGGGCAGGGTATCCTTATAAATTAAACATTCAATTCATAGAGTAACCTAACAGAGTATAAGAAGAT
scaffold51_2185483	175.982	AAACGTTAGAAAACAGCACACATTTAGCTTCTTTTTACCCTTATGAATAAGGGAAATCAGACATAGATGTTTACGAATTCTTGTGTAGCATTTATGAATCTTTTAAGCTTAATAATTTTTAATAGGTTCGAAATTTTACAAAGATGTAGT[A/C]ATTTGCTTGTCAAATTGTTTGTTAATATTTGAGAAAAATTAGTAGTAAATAAGAGGGAATTCACTATCAACATAGGAAACAAACAAAGTTAGTTGAAAGTCCCAAACTTTTCTTTATTAGTTTTACATTACTTCTTTTTTAGTTTAATCA
scaffold236_396807	0	GCCTTTGTTTTTTATTTCACCAAAAAGATCTCATAGAGATAATTGTCCTATCTTATATTAGTTATGATCATCTGTTTCTCTAGTCAATGTGAGACTTTGTTTGTAATCACCTTATAAATCGATAATACAAACAACATCATGCTAGGGAAG[G/A]GAGTGATCATTGGTATATAAGAGATGAAGATTATTTATTGATATGAAAATTTTTAGGTGAAACAAAAAATAAAGTCATAAAATCTATACCTAAAGTGAATAATATTATATCATTGTAGAGATACGTAGATAATCGTGTATAGAGTTTATA
scaffold236_406843	1.393	AATGGACAAGTTTATGTGGATAACTATGGCCATTGACCATTCAATTATTTTGTGAAAGATCTTTTGTTTATTGTTTTCTGCTGTCGGTGATTGAATTGTTTCTAGGTGCTTGTTGCTCAAGTAGTAAGGTATTTACCTAGCAACTAGTTT[G/A]TTACATTAGTGGTAAAGCAACGTGGCATAATGCCAAACATATTATTTTAGTGAGTAGTTCAAGTTGCAAGTTACCTGCTCCAAGATAAACAATCCAAACACATCGCACTCACAGTCAGAGCTGCTATGAGAATATCCAGTGACATTGTGT
scaffold236_327772	3.052	TTAGGCAATTGTTAATATGCTCAAGTGCTTTTTACTTCTCTCAATGCTCTAGGGAGCAGCTTGACACATGGAATATCTTGTTGAGGGCAAGAAATGAAGGTCGCCTGTTTTCTCGGATAGAATGGCCCAAGGATCCAGAAATTGTAAGGA[T/C]GAATAAAACACAATTCATTCTAATAAATTTTCATTCTTGAAAATCTTCCCCATGCGCCGTATGACTTTTAGACATGAATGCCAATTTTGTTTTCCTTGGTTTCTACTATGTATTAACATTCTATTACCCCCTTTCTTGTCGCAGAAAGAG
scaffold236_85268	4.667	GTTCATATGGGTCTAATAAGATTAACAAATTATATTTACCAAATTAAAGAAAATTGTTGCTCAAGGGACCAGAAATGTTAAATACACGTTTTATAGTTTCTAATATTTTAATACTTTTTTTTTTCCAAAAGTACTTAAGTTGGGATTGGC[G/C]GGAGGGTGCTGATCATTATTGAAAATTTGATAATTTATTAATTTTTTAAAAAAGTTATCTATTTTTGCATTTTTGTCTCTTAATTATAAAAAATTTAATGGTTATAAGTTCTCAAGACGGAACCTAAGCAATTTACTTTTAATTAAGCTC
scaffold153_6219815	11.987	TCCGTATGAGCTTTTCCGTGTTGATGCATTGTCATAGCCCTTGGATGATTCGACTTCTCTACTCTCCTTCTGACTCCTTTTTATATCCGAACTTGGGGTAACTTTTGGAAGAGCATAATTTATTAGATTTCATTTTTTATTTTCTAAAAT[A/T]TCATTTTCATTTTTATATTTTTTAACTTATCGATTTTAATAATACTAATAGTCTTGTCATAAATGGGTGTTGACAACTTTAATAAATAATAAGGGTAAAAAATGGTTGTTATCATTAATGACATGTGAATCAGTTTTATTATCACATTAA
scaffold153_6138431	13.651	TTACAATAAGTAAGATCATAGTTTTTTTTAGTATCTTATTTTTTAAGTACAATAAATGAGGATGAAGATTTGAATTTATGACCTTTTGACAAGAAACAAACACCGATTACTACTCAGTTAAAGTTGGTCTCGACAAAAAGCGGCATAAAA[C/A]ACGTAAAAGATAATTGTGAATAAATGTGAAAGCCAATAAAGTCCATCCAAGACGCCAAATCGTAGAATAGAACCTTCCTCAACCAATTAAATCCATTACCACACGTGTTATTTTCTCCAAATTACCCAATTGCCCCTGCCAATTTCTCAT
scaffold153_5788817	17.507	ACGCCTCCTTGTTCTTTTTTGGTGTAAAAAGCTTTTGCCCCAAACTCATTTTCTTTCTTTCCTTTTGACTTTACCATTTTTTCCTATTTCCTTTTCCCCTAATCTCATATACCATTTCTTACAAGATGTTTGAGCATCTTGTTGTTATGT[G/A]TTATAGTGATTGTTTCGCTGTGATTTTTGTTGAGAAATCGTGTGGAGGTTATGTTGTGTTTGTTTTTCATTATTTACTCGTGAAAATTATGATATTGGGTAGAATATAGTTACTATAAAATGGATATTCAATATAAAATATTAGAACTAC
scaffold153_4914971	29.339	AAATCTAACTTCAAGGGAAACAATCTTCAACTAGTTGTTGTCCATGAGCCCTACTGCAAAAGTGGAAGCCTTGGAGCTCGACGTCCACTATTCATTGGTTTTCAAAAGAAAGTAACTTCACATCGAGATATCGATTACAAAGCTTATCCA[C/T]GAAGAAACTCTAGTTTCACGAAACGACATTGGTTGGAATTATTGCATCGTGAACTCGTTCTGAAGCTAGCTTTGCCTGCAATAGAAAAACTGATTTCGTTAGAATCGTTGAGATTTCCCTTAACGACCTTCTCATTAATTGGAAGACATT
scaffold153_4069628	35.877	CGATTTGATATGTTCATAATTCATACTATATTATATTGAATTGATGCTTTAAATTAAAGGGATTCTCTTCTCATCCAAATTCACTCTTTAATCCTTTCATGCATCTTTCTTCTTTTAGACTACCATTCTGTACTGAATAATTCAGTTTTG[T/C]CTCCACGTTTCACATCTCACTTGTTCTTTTTTACTTTAAAAAACCATCACCTCCATCTATTTTTCATGCTCCATTTATTGGACTCATATTCTTTAAAAAATGAACCATGTCGGCCAATATTGTATATTCTTGTTATAGTATTCTTTACCT
scaffold153_4043670	37.278	TATTATGTATCTAGTTTTTTTTTTTTTTTTTATAGTATCTAATATCATTGAACTTTCAATATTGTGTTGTTTAAAACCAATTGAATTCTAAATTTTTAATTTTGAATCTAATCAGACACATAATATTATTATTATTTTCAACGGAGGCAC[A/G]TAATTTATAATAGGTCAAAATCTTATTACCTACAAAATAAAAATTTTGTAAATTTTACCAGTGAATGACGAATTCAACGCAACATAAAAAATTTATGGACCTGTTACATATTTTAAAATTTTAGAAAAGATAAAAGTTAGTTTAAAAAAT
scaffold153_3474041	44.532	ATTGACTTTAACATCAAATTGTGTAAATGTTTATAAAAGCATTTTGTTGAATTTGGAAGGGAAATACAAACAAAGTCTCACATTAGTTAGGGGAGGGAGTGATAATTATGTCCTTTTGGGTAGAACCAAAAGCAAAACCGTGAAGACTAT[G/A]CCAAAACGGACGATATCTCATACTACTCTGAAAAAAACTTAAATTTTTAAGATGATTTTAATATTTCCAGCAAAGCGTTTACTCTTTGGGTTTCTTAACCTAACGGGAATTGAATTTCAAAAAATGGAATAAAAAAATATGGAAAACTTC
scaffold153_3474113	45.049	AAGTCTCACATTAGTTAGGGGAGGGAGTGATAATTATGTCCTTTTGGGTAGAACCAAAAGCAAAACCGTGAAGACTATGCCAAAACGGACGATATCTCATACTACTCTGAAAAAAACTTAAATTTTTAAGATGATTTTAATATTTCCAGC[A/C]AAGCGTTTACTCTTTGGGTTTCTTAACCTAACGGGAATTGAATTTCAAAAAATGGAATAAAAAAATATGGAAAACTTCATAAATTATAAAAAAAGGGGAAGAAAATGAGTTGGAGTGAAATCTGAGTGCATGTGGGTGTGTTGATATATG
scaffold153_2784346	51.758	CTAATTTTTACAATTCTAAACCTACCAACCAAATAGATTTTAGAGTCGTCCCGTGCAAGATGACGCAGTCATTTTTCAAGTATCATATTCGAGTCCTACGTTAATCACAATGTTGTTCAACTTAAGACAACGAAATTCGATTATAGGGAT[C/T]CACTCAGCGCAAGCCACATGATATAGATTTGAGCCAATCATCTTGTAATGTTCATGTATATGTGTAATATATGTAAAAGTAAGTATTTAAAAGTAAAAATAAAAACTTTTTTATTAGCTAGTTTGAAAAAGCACACGTGTAATTGAAAAG
scaffold153_2372619	55.666	TAAAAGAGGTCTTTAAAGGCAAAAGTATGATCTTGGTATGGGTTGCTCCCAACTCATATTTCTGCTCCTCAGACAACTGGATGTGCGAATCTTGTTCTACTATTAGGGATGTTCATTTTCTCGAGGAGATGAGAGGTCTTTCCCATCCTC[G/A]TTCCCCTGCCATGCCTCACATTTTTTTAATATATATACACTAAAACAATCTTATTGTTCTCTCAATATATAAATATAGTAAAAAAATTTATATTTTTCTACCCACCCACCCAATATATACAGAGGAGGAATAGACAATCTAAATGATCAT
scaffold153_1546673	67.197	GTTAATTGATTCTCCGATCCGGCGATTTTGATTTGTGGTGGTTGGCGTAGAACAGATCGGATATTTTCCAATAATGGGAATGATGTAGTTGATCACATTTTAAATTGTTCTTGTTCGCGAAGTAGATTGATCTTGAACGCTGCGGCCGAA[C/T]CAAATTTTATGTCAGTTCTTATTTGGTTAGTAAATAAATTAAATTTATCCAATCCATCAGTATTATATAAAATATAAAATTGGGTGACATTTCGATCAATTACTTTAAATTCAAACAATGATATTTAAGTATATAAAATAATTGTTAGGG
scaffold153_1192805	69.833	AAATGTAATGTCTTCTATGACGACGAAATTTCTATTCATCCACAAAAGTTTCATCTAATCTGAAATTTTTTAGATGAAACTTATGGTGACGAATTAAAATTTCGTTGTCATAGGGTACTTTTGGCTTACATTTCGTCACTAAAAGTACCC[A/T]ATAATGACGAATTGAATTTCGTCGTCAAAAGTTTTGAATGTTTTGTGATTTTTTATTCAAAACTTCTAGTGACAAAATCAAGATTTCATCATCATATGGTACTTTTGACGACGAAAATTACATTTCGTCACTAAAGATTTTGAGAAATGA
scaffold153_1208453	70.147	GAATAGATAGATGAAAGAAAAAAAAAGTAGATAGATGAAATAAAAAAAAGGGTACTAAGTTAACAGCTTGAGGCTACTAAGTTAGATGTTAGATTTCAAAATGAATTCAAGCTCAATAATTTTTGTTTAAATCTCAACTTTCCAGATTGT[T/A]AGATTTTGGGTCATCAGTGAATTTTCAAAATGACCAATAAGCTCGTTCGGGCAAATAGATCAACAAGCTTCTTGAATTCTTGAATGTTCATAAGGAGGAATCTTGTCCACTAAATGGTAGTGTGGACAAGATTCCTCCTTACGAGCGAGG
scaffold153_1028051	72.3	AGCTCAAATTTTGTAGTCTTTGGAAAAACCCAAACTTATAATTTATGGTTTTTTTCTTTCTTTTCTTTATTACACATAATTTAAGTTAAATAATATCTCAATCGATAGAGTACGAACTTAGGCAAAATTTATAAGCATAGAATTCCACGA[A/G]GTTTAGTCATTTCCCTGTCTTATTCGATTTCTTCTAGCTCCATTAGCATCCACAGAGAAAATGTTAAGTTTAAAAAAGAGAATTCGAAATATAAATATAGACGTATAAAATTGAGGAGCAAAATGAAGCATTACGAGTACATAAACAACA
scaffold153_874465	73.925	TTCAATTTCTATTAATTTCAACTACTAATTTTTACAAAAAAAAAAATAATAATAGAAAATTTTTCCAAAAAAAAAAAAATCTTTTTTCTTTTTACACCATAAATAGAAAAGAAAAATTAAATAGGAAACCCACAACGAAAGGGGGCTCCA[T/C]CCTCTTGAGATTTCGAGCCGAGTAGCGAGAATAGCTAGAGTATCTGTCATTTTATTCCTTTCTCTTTTAATTGTTAGATCGGTATGACAAGAGGGGGTGAATAGGTTTAATTAAACTTTACAAATTTTTTACTACGGTGGGCCCAAATTT
scaffold153_903220	74.642	CAAGGACTTCCAAAAACAGATTCCAGATCATTCAAGGAGTTTCCTATTTAAATCTGTTTTATGTTTTCTGTCCTTGAGGCAAGATTCCAATGCCTTATTGGCAAAATGCCGGTTTGGAGCTATATGAAAGACTAAATACCTAAAAGAGTT[G/A]AGGTTTCAATTAGATTCTTGTTAGAGAAGGCTTAAACACCGCATATCAAAATCAAAACAGATCCCCATATTTATATTTATCCCCGTGTAGTGCTATCCTTGTGATAAGGAATGGATTTAGAAATTAGAACATGGCATAGGGACTCCTCAT
scaffold153_337837	80.541	ATTTATTATTATTATTATTTTTTTTGATCGATTGGTCAAGCTTGTATTAATAAATTATATACCATTTTTGTATAAGATATACTTTATTTAACAGGAGAGTATAACATTGTTATCTAAATCAACTCAATATGTCTTTGTCAAAAAAAAAAA[A/T]ATAATAAAATAAATAATCAACTGTAATGTAAATCAAATTAATTTATGAGTTTTTGAATTTTAAAAAAAATTATATTTTGAAGAGAAAACATAGGATGAATAATTGAAGTTATATCTATTATAATACATAGATACAGTAATTGTTATCTAA
scaffold153_293086	83.996	GTGGGATTAGCTAAGTTGAACATAGGTTGGTCAGCACAACCACAACCACGGTCATAAAAAATGGACCAAAAACCGCATTCCACTAAAATAGAAAAGAAAGTACACTGATGCAATGAAATAAGCAAAGTGGAGCTTTAGACAGTCAGGCTA[A/T]GATAGTGGCACATCATAAAGCTGTACTCAGAAGGCTCACATCCCAATGTGAAAGAGGCCACGTAAAGGAATTTTGATCACGTACCCAGAATACTTTCATAAAGAAACACAAATTGCAAGAGAAACTTGACTAAAAAACATATCAGTTTGG
scaffold27_1_1061595	90.704	GTGGTCATAAACGTGGATTGCTTCCAATTCATGTAATATATGCCACTTTTCAGATTCTTTATTATCAGGTACTTTACTTATTTATGTTGTCATTTAGTATCCCATTAGGCTGTGATTCTGGTGATAAAATTTCAACTCAGTTGTACTAAA[G/T]TGTGAAGACTCTGATCCTTTTATCCCATTTCATTTGAAATTCTGGATCTTATTTTTCTCTTTTGATGGCAATCTTGATCTTATTGGGTTTAAAACTGTATATAAAAGTTGACTAGGACCCTAAGCCTTATATCTCAGTCACACTAGAGAG
scaffold27_1_1109629	91.84	GGTTAGATTTCACATGGGAAACAAGATCACATTCGCAATAGATACATTAGAGGGGGTGGCTAAAGAGAGGGAGAGTAGCTAGTTTATTCCCATTCCCATAACAAGACACATTGTTCTGAAGGTGAGATTGGAGGGAAAGGTTTGGTGGAT[A/G]AAGAGGACTGAATCGAACCGACCAACTATTAAAACCCAAACTGGTTCGATTCAGTTCTTTCTGGTGGGTACTATCGACAGAGCCAATGGACCTCACATCGGCGCCATCAAAGTAGGACAAATAGGCAGGGATCCAAATGGGACAACAAGC
scaffold82_101701	99.496	AGATTATTAGCCAGGAAGGGCATGGTGAAAGGATTGCCATATGTCAAGCATCCAGATCAACTTTGTGAAGGATGTCTACTTGGCAAACAATCAAGAAAGAGTTTTCCACAACAATCTTCTTCGAGAGCAAAGAGACCGTTAGAGCTTGTT[C/G]ACACTGATCTTTGTGGACCTATCAAGCCAAGTTCTTTCGGTAAGAATAATTATTTCTTATTATTCATTGATGATTTCAGTCGAAAAACTTGGGTTTATTTTGTCAAGAAGAAATCTGAAGTATTTGGCATGTTCAAGAGATTCAAAGCTC
scaffold82_936570	103.728	GAGTGGAGAAAATCAGATATTTGAAACCTATATTCCACTGTAGGGATGATAGAGTTTAATCTCAAAATTAATTGACAATGAGAGAATAGCCTATTTATATTAAAAATCTTTATTAGGTCCCTTATCTTTTGAATGTGAGCAAGGCGGCTC[A/G]AGAATATATCATCTAAAATTTTAATTTTTTATTCTTCCATATAAATATGATAAAGTAAGCAAATATTGATGCATCAAATAATATCAAATAATATTTCTTTAAGTAAAAGAAATGGAACAAAAAAATCTAGAACTTTGAAGCTTCGACATA
scaffold30_4072477	113.097	TTATGTAGGGGAGAGTCTAAAAACCATGCCGCCAAAGAAGGATCCCGAGTCAATGATTTCTCTCTAGACCATCTCGATAAATGGCCAAAATTATCTAACGGAGGCCAACCCTTTGGATTATGTATCGGCTCCTCAACTTGAAGAATAACT[C/T]CATTCTTGAACGACTGGTCTTTGTCCTTCAAAATGACTAAACACCTTTGACTGGGTGTTTATACTGAACGCACGCACTAAGCGTGGTAACAATTATATAGATGGAAGCGCACACCTGTCAGAGTAATATAAAATGGATGGAGTATCCAAG
scaffold30_1455546	119.025	TCTACATGACACAGCCTGAAGGTTTTCTAGCTACTAGTCAAGAAAATAAAGTTTGCATGCTTAAAAAATCTCCCTATGGCCTAAAACAAGCTCCTAAACAATGAGATGGAAAAATTAATGGCACTTTGGTAAACAATGGTTATAAAGTAA[A/G]TTGCTCTAATACATGTGTTTACTCAAAGTTGTTTGGAGCTGATTGTGTGATAATATGCCTGTATGTTAATGACATGCTCATTTTTTGTTCAAACTTAGATATCATTAATGAGACCAAGTTACTCATTTCTTCACATTTTGAAATGAAAGA
scaffold30_969052	121.769	TTGACCTCTTGACTTGTTGATCTTCTTGGATGATTATCCTCCTAGCTTGTTGATCTTCTTTGGATTATTAGCCTCGTACTTTTTGCTTGTTTATCTTCTTAGATGATTGGCCTTCTGGCTTATTGATCTTCTTCAATGATCAGTCTCTTG[A/G]CTTGTTTATCTTCTTTAGATGTTATGCCTTTGGCTTGTTGACCTTCTCTTGATGATTAACACTTTGACTTGTTGATCTTTTTTGGATGATCGACCTTTAGACTTGTTGATCTTCATTGGATGATCAGTCTTTGGCTTGTTGATCTTCTTG
scaffold30_976948	121.947	TATAGCATCGTGACGCTATGAAGTGTAGCGTCTGCTTCAAGTTATTTCGTGCATGTTGGCCTTTTTGGATTGTTGCAGTAATGTTGTGATGATACAACCCGCGTCTCAATGCTACAAACATGTAGTGTCTCTTGATTTTGCCTCGCACTA[G/C]TGTTTTGATGCTATCCTTTTTGAGTCCATTGCCTTAAGCCTTGAAGCCTTTTTGGCTCCACAAATTAACCCAACAAGTAATAGGATTGTTCATAATTTATGTTTGTCTAACAATATTTTGGAGATTAAAGTGGATGTGTAATACTTAATA
scaffold30_1027503	121.964	ATAAGTACAACAGGTCACATGCTATATCTAATACTGATATTCCCAGAAGGATTAAAGTCATTACAAGCTAATGCAAGTCTAATGTCACGAGAATCTGATGAAAATTCGGGATATCGGATGTCAAATAATTTTCAAGCCTCTGAATCAGTA[A/G]GATGCCTAAGAACTTCATCTTTAGTATGCCCTTCATTGTGCCATCTCATATGATTAGCTGTATTTGAAGATATATATAATCTTTGTAACCTACTCTTTAATGGAAAGTAACGTAATATTTTGGCGGGTTTTTTCTTTGACTTTTTTATTG
scaffold30_1027556	122.038	AAAGTCATTACAAGCTAATGCAAGTCTAATGTCACGAGAATCTGATGAAAATTCGGGATATCGGATGTCAAATAATTTTCAAGCCTCTGAATCAGTAAGATGCCTAAGAACTTCATCTTTAGTATGCCCTTCATTGTGCCATCTCATATG[A/T]TTAGCTGTATTTGAAGATATATATAATCTTTGTAACCTACTCTTTAATGGAAAGTAACGTAATATTTTGGCGGGTTTTTTCTTTGACTTTTTTATTGTGATTTTGATACATCTTCGGCAATCACTTTCTTCTGAAATCCATCTTGAGGTA
scaffold38_1135050	124.202	GCAATCTTTTGGGCATGCCTTGTTTAAGTTTGTAAAATCTACACACATTCTCCACTTCCCGTTGGATTTTTTAACTAATACAACATTAGAGAGCCACTCGGGATACAGAATTTCTTCTATATATTCAGCTTTTAATAGTTTGTTTACTTC[C/A]TCAACAATTACATCACTCCTCTCCTTATTTACAGGTCTTCTTTTCTGTTTTACAGGTCGGAATGACGGGTCTATGTTGAGGCGATGCACCATGATCTTTGGGTCAATGTCCGGCATGTCCTCGTGAGACCATGCAAAGACATCCGAGTTG
scaffold38_1339901	124.443	GAGCTGCTGAAGAGGGAGGATGAAAGGCACAAGGCCCACCTCCGAGCTGCCCACGCTATCACTAAGGGGCTGGAGAAGGAGAAGTTCCAACTCCTTAAAGAGAAGGACGACCTGCTCCAGGCCTTCGAAGGGAAAGACGCTGCAATTGGG[C/T]GTCTTACTGCCGAGTTGAAGGCGGAGAAGGAACGCCTTTCTAATGGAGCTCTTCTTGAAGCAGCCTTCAGGCAACACCCAGATTTTGACAGGTTTGTCAAGGACTTCAGCGACGCTTCAAATTCCTGATGAAGGGGATTGCTGCTGACAT
scaffold38_1160371	124.46	CCTAATGAACTTACATATCAGAAGCTCCAAAGATACGAGATTAATTGATTAAACTCATTAACCAAATTAATTAACATTCGTTAACTGTCGGTCACTCCACTAAAGACCCATAGTTGCACTCTTCTCACTGTAGGATATTTTACGTCCACT[G/C]ATTTTAACCATTAACGGCAAGTCAATTCTTCACGAGTGTTTGTAACCACATCTGGGTTAAATTACTGTTTTACCTCGGTGTTACATCTTGGACCTTAAGTACCGCTGATCCTATAATGAACAACCCGGTTATGGTCTGACCAATACTAAA
scaffold38_1211961	124.543	AATACTGTTAAAGGTAATGCAGGGCATTACAGTTGTCCTCCAAAATGTCCATCATAAGAAGCAGAGTGACAATGCTCCAGCACTATCGATGCTTTAGCACTATCAACACATATGCGCATGATTTGATCTTTACATAGCTTGTACAGATAA[G/A]GGTCATCCCAATAATAGAACTTACTGTCATGAATAAACCTTTTTAGCTGCTGCTTTTTCATGTCTGGTGGTAAAATTTCACTGGCCACATAGTTGGCCATGTCAGCAAACCATGGTTCCATGTCTTTCTTCTTTTCTGTCACAACTAATA
scaffold38_1295052	124.609	CTTTTGCTACACTACTTTGATCCCAACACTCACGAAAAGTTGAACAAAGCAAACCAACCAACACTAAAGGTTTAACCAAAACATCACTCACGAGAACAAAACAACTTTTTACCCTACAGCTTCACCAAAAACTTTATTAACTTTAAAATA[A/C]TCAATCCCACATATCGACAATTAAACAAAGCTTAAACCCTTCAGAGAAAAGAGTATCCAACACCTAGAACATATTTCAGTTAGAACAAGGTAACTCTCGTAAGGAACAAAAACTCAATAAAGTCTTGCTATTATGTAAAAACCACAACCT
scaffold38_1295094	124.745	AACAAAGCAAACCAACCAACACTAAAGGTTTAACCAAAACATCACTCACGAGAACAAAACAACTTTTTACCCTACAGCTTCACCAAAAACTTTATTAACTTTAAAATAATCAATCCCACATATCGACAATTAAACAAAGCTTAAACCCTT[C/A]AGAGAAAAGAGTATCCAACACCTAGAACATATTTCAGTTAGAACAAGGTAACTCTCGTAAGGAACAAAAACTCAATAAAGTCTTGCTATTATGTAAAAACCACAACCTTAAGCGGAAACTATACAAATCCCACCTACTAACAAAATAACT
scaffold38_1361789	124.78	GGGATTTAATGGACATATAGATCAAAAGCTCTAACATTATGAGATTAATTGGTTAAACTCATTAACCACCTTAATCAATATACGTTAACTGTGGGTTACTCCACTAAAAACCCACAACTACACTCTTCTCACTATAGAATATTTGTGTCC[G/A]CGAATATCGATCATTAACGGCAAGTCAATCCTTCATGAGTGCTCGTAACTCTAGATGGGTCATATCGTTGTAGCCCTGAGTTACATTTTCCTCCTTAAATATCATTGCTTCTCTATTGAACAACCTGGTTATGGTCTGACGACTAATAAC
scaffold92_141076	124.82	ACGGTTCAAACATGAGATGGAGTAAAAGGCCAAAAACGACAGCGGGTGTAAAACCATTGGTTGTGGCCAACGGGTTAGAAACCTATAAAAATGAAAGCAACAAAATTCCATCAGAGTTAGAGCCATAAGCCAATAAGTGATTGGTAAGAG[G/A]GTTAATTGATAATTCCAAAGAAAAGAAATACAAGCAACGTAGTGACAAAGCACATAAAAGTCAACCGTAAAACGACTCGCTCAAGCTACCCTATTACTCGTCGTCGTCATCATCCATGTCGTCAGGAGCGTCATGCTCGGCCCTAAAACA
scaffold38_1060197	124.913	GAATCTCGGAGCGGAAGCAGTAGAACACGTTTCTAAATTTCTTTTAAAAATTTAAAACAAAGAAAAATGCAAAACAGGAAAGAATGTTGAATTTTACCTTTGAAGACTCTTATTGATGTAAACCAAATGAGACAGCACCACTTGATCTTC[C/G]TTGTTAAATCTCTCGATCGAGAATCCGGATTGTGGGATCTAATTGCAATGGATTGAGTGAGTAAGATAGCTTAGAGATTTTTTTTTTTTTTGGTGTCCTTTTAGGGTTTAACTTACTGTTATATTTATAGAAGGAAAATTCTTAAACCAT
scaffold79_350193	129.342	TTTATAAATTTCCATGTTGACAAAACGAAGGTAATAATGATTACGTCGAATTTATGTGACATTATATTATCAAAAATAGAGAGAGAGAGAAAAAAAAAAGACATTCAATTTAACACTTTTTATTTTTTTAATTTATGTTTATTTCTTAAC[T/C]TTTTTTCTTTCGGTTCTTCATTTAAATTTGTTTTCTCTTTTAAGAATGCCTTTGAGATTTTCTTTTAATTTCAGAAAACGGTAAGACGATTTTCTAAAACTAGTTTCTTGATATTTAAATGGTTGATTATTATAAAAATATTTGGATAAG
scaffold38_556257	131.083	TAGAAGCTAAAGTTGACAAGAATTAGAAAGAAAAATCAAAACATGGAAAAATGAGATGTCTTGAAGTGATGCTTGGAAACTTCTTTTATAGGCTATGGAGGTAACAAGATGTTGAGAAATGCATGGGAGGTTGGAACCAAATGAGGTTGT[A/C]GAGATTTTAGGAACTAATAACAAATCTTGGACCAATTACTTGGTCAAAAGTTGTTATTCTCGTTTTGACAATCTAGGCATCCAATGTGGCTGAAGCATTGTGAAGCTGGAACTTTCAAAGCAATTTGGCTGGTGCATTCCTCTAGTAAGC
scaffold38_287603	133.021	AGTTACTTTGAAAGTTCTAGCTTCACAATGCTTCAACCACATTCGATGCCTAGATTGTCAAAACGGGAATAATAACTTTTGACCAAGTAATTGGTCAAAGATTTGTTATAAGTTCCTAATATCTCTACAACAACTAGTGGTTGCCAACTT[C/G]CCTTGAATTTCTCAAATCCGTATTACTTTCATGGCCTATAAAAGGAGCCTCCAAGCATCACTTGTACACATCTCATTTTCCATACTTTTGTTTTTCTTTCTACTTTAGTTTTGTAGTTTTTATTTAAGTTTTGTTTCCAATTATTTTTCT
scaffold38_228501	133.271	GGGCCGTTGAGGCCTTGTCGAGAACCATGTCGGGGACGTTGCTTATATGTAACGACCCAGAATTTCCCCCACACTTCTAAGTCACGTTAACTACCCAACTGATTAAACTTAACCCCAAACGCATGATGCCAACTCCCTATGCAACAATTA[C/A]ATACAATCAAGTTCCACCTCTGGTTAATTCAACAATAAATCAATTTCATAGAATAGCATTCAACAACATCCGTGGACAACCTCACGGGGCAATTTTATTATTCAAACTAGGCAAAACTCAATGAATGGTAGAGAACTAAGATAGACACCT
scaffold38_228393	133.67	CATGAGTCCTCATGAAGAGCCAACCAAATGTATGACTTGGACCATTTGGCTCTGCCTATTCTCCTACAAAATCCACGACATCACACCATACTTCACGGTAACCTTAAAGGGCCGTTGAGGCCTTGTCGAGAACCATGTCGGGGACGTTGC[T/G]TATATGTAACGACCCAGAATTTCCCCCACACTTCTAAGTCACGTTAACTACCCAACTGATTAAACTTAACCCCAAACGCATGATGCCAACTCCCTATGCAACAATTACATACAATCAAGTTCCACCTCTGGTTAATTCAACAATAAATCA
scaffold26_137992	136.569	GGATGTAGCTCATGGTTAGGTGAATCAGTATAAATCTTGTGACATTTATGTGTTTTCCCTACTTTTCTATTATTATTGTGGTTGGCTTGCTTTTCGTTGAAGAACCATGGAAGGAGAAAATATTCTTGGTAACTAATTTTTTCCAATACA[A/T]TGAAGATCAACAAGTGAGAAGTTGATCCAGAAAATCAACAAGTTAGAGGCAGATCACCCAAGAAGATCAACAAACCAGAATTCGATCATCAAAGAAGATCAACAAGTCAAAGGTCGATCACCAAAATAAGATCAACAAGCTCAGAAATCG
scaffold66_180216	138.125	GAACTTACGGTTTTATTACTCCACGACGAAGAGGTAGACGAGATGGAAGTGGAGGAAATGGGCACGATGGGGAAGAAGAAAGAAGAGATAGGCGACACGGTGGAACTATCATTGAATACTGTCGTCGGTTTTTTGTCTTCGGGAACGATG[A/G]AGTTAAAAGCACAGATCAAGCAACTGAGTCTAGTGGTTTTAGTAGATTGTGGGGCGACTCACAATTTTATCTAAAAAAAATTGTTAGAGGGTCACAAGTGCCGTACATCCGAGACCTCCAATTATGGGGTAATCATGGGTACAAGGAATG
scaffold66_149753	138.301	TATACTATCCATAACCAATTCCTCCATGTTGATGCCAAAAATTTGAGTCTTTTGGAGGTTTGAGTTCAAGCCAGATGCTTCTTCAAAAAGTTTGATGACAGTAAAGAGATTGGTAATGTGATTGTCTTCGGGAGATGAGAAGAGGATAGT[G/T]TCATCAGCAAATTGCAACTAAAAGGAACATCCCTAAGTAGAAGGAGCAAACTTCCAAAGACTCCCTCTCCATCAAAGACTGACTGAGGCCCAAGGAAATATACGACCCAATCCCCCTTAACTCCAGCAGGGGGGCCATAAAATGCAGCCT
scaffold66_162584	138.868	ACAAATATGTAACTTTAACAAATTTGAAGTTACATGACACAAAGAATGAAACAAAATGACATATGAAACAAATTAACAATTTGTTACAAAATAACATTCAAATTCTTAATATACGAATTTAATTTCTAGATGTTAAACTCGTATATTTAA[C/T]GGTTTTTTCAATATCTTCAAGTTTCACTTTCTTTCACATATTAAAAATCCAACAATCCCCCATATGAAAGAAAGTGAGACAGACAAAACAAAAAACGAAGATGTTGAGAGCAAATAGATAAGTTATGCATCAAGAGAGGTGTCTTTTGGA
scaffold66_1444936	145.297	GTAGCGTGTGTGATCAAAAATTATAAACGACTGAGAACAAAAACATGTTTGTTAAATCCGTATTCTCAGTAATAATCACATACATCAAATATCATAGAACATTTATGTAATGTTATTAAAGAGATTGGTTTGACTACAAATATTATTAAT[A/C]CTATGCATGTACATAAAATTATATAAGCTATGAACGACCATATTTGATATTGGTACTGAAAAAGAAGAAAAAAGAGTTATTTGTTTAATCGTTACATTGTGGATTTATTAAGATTGAAAATAAAAAAAAAATAATTAAAAAAAGAGATTT
scaffold66_1772720	150.008	AGAACTTTTAAGCTCGAGTGTCAAGAAAAAGTAAGAAGATTGAGTGTATTCCAAGTTTAACAAAGGATTCACACAAACACATTACTTTTAAAAGTTCTTCAAATTGATGTTTCATATTTAATTAAGCTTCCAAAGTAAATGAATAATTCA[C/G]AAGAATAGCATATTTGCAAGTTGTTTAAGTACGTGAATTTGTTTAATTTAGTCTCTATACTTTAAAAAAGTGATCAATTTAGTTCAGGTTTACATAATTCTCAACACAAATTTTATACATAACAAAAACTCATCGATGTAAACTTTTTCA
scaffold66_1692286	152.113	CGTTGTACTTGGGACAGTGGAATCTCTTTAGTCTTATCGAGAAATTCATCGATGATGACCACCATACTTGGGACAAAATTGAGATCCAACTTTTCTCTAATTACTTGAAATTTTTGAGGGTCCAGTTATATGTGGCTCCTTAGCACTTAA[T/C]TGATCAAGGCCCAGTACTTAAATGCTTCATTTAAGGCCCACGTTTATACTTTTGGTTCATATTCCTTTCTCTTGTAAGGATCGTTTGAAAAGTGTTTGTTATCTCTTCCTTTTACAGTATCTTTCAGACAATATGCAGAATGAGAGCTCC
scaffold66_1747192	152.901	TTCATTCAAATCCCTTAAAATAAAAGGGAAAAGAATAAAAACTGACCTAATTAGTTCTGGACAGTGAGAGTTCACGTAACGGTTGAATTTAATGCACATTTTTCTCGGCCAAATTGCTTGCTTTAGTATTTGAAGAAACTTGGTTTTCTT[A/G]AATGGACATTCAGCTATTAAACATAAGATCATATGTGCTATTGCCTGTGATCGGGGCGATAGGTGTGTGGTGGTGTTGGCATGTAACCGGGATTGTGCATGGGCATGGAGTAAGGTGCAGCAGGACCACCCGATCCCCATCCTGAAGAAG
scaffold114_54422	153.953	TGTTTATATTTTTTTATTATAAAAAGAAAACAAGAAACAAGAAATAATAGTGAAATACATTTTTGTCTTTATTTATTAAAAAAGGAAACATGAAACAATAAAAAAAAATAGAAACGTTACTAAACGAGTATTAATGATTATTCATGTAAC[C/A]TAATTAAGAGAATATAGCAACCTATTTACTTTGAACAAGTTGGCAAAAACTAACCAAACTATCAATTCTTTTCATAGTGATCAGTATAGAGATAGATGTTGAGCAGTGAACACTTAAATATTAAATATTGTTATCTGTGTCTTCTTTTGC
scaffold114_219817	155.986	GCAATGGATGAGATCAAAGAGTCTTTACAGGAATTAGTCATGCTTCCTCTTCGAAGACCGGACCTCTTTAAGGGCGGGCTTCTTAAACCTTGTAGGGGCATTTTGCTTTTCGGCCCTCCTGGAACGGGTAAAACAATGCTGGCAAAGGCC[A/G]TTGCTAATGAAGCTGGAGCAAGTTTCATCAATGTTTCAATGTCCACAATCACTTCTAAATGGTTTGGGGAAGACGAAAAGAACGTCCGGGCATTGTTTACACTCGCAGCAAAGGTCTCGCCTACAATTATTTTTGTGGATGAAGTTGATA
scaffold114_416312	159.262	TTTTAGTATCCGTTTCAAATCTGACACAAGTTCAAGATCAAGTTGATTAGAAGTAAATCAAAATTATATTTAACTTTTGTTTTTTTTAATTATTTTACCCAAAAAAAGGTTTGAAATTTTCAATAATTAAGCCAGTGTAGATTTAGGTGG[T/C]GAGGAAGAATATGATAGCAAAACATTAATCAAAACAAAACTGTAAATAAACTTTACCTCATTTTAGCCTCAGATTTGGTAGATCGAAACAATACTACAACTTAAAAAATGATGATCTAGGAAAATTGAACTCCCTAACGGCGAATAACTC
scaffold114_512292	159.576	ATCAAAAATTGGACATTACTTGAAAGGTCAAAATTATAGACCATACACATCATTTCAAGACGACAGAAACAATATTGGAAATTGAAATTTGTAAAACAATTTGGTCATCAGATATGCACAGTAACTAAAAACCTAATGCTATGGAAGAGA[T/G]AAGATTCCTCAATCATACACATTTTCATGTGCCTCTCAACATTATAGTACACCTAAACAAGGGAGAGAGAGAGCAAATATAAACATCGGAATATAGAAAAATAGAAGATGTATAAAAGGGCCAAAGGGGGTGTTGTTTTACATCCGAATT
scaffold114_512315	159.67	AAGGTCAAAATTATAGACCATACACATCATTTCAAGACGACAGAAACAATATTGGAAATTGAAATTTGTAAAACAATTTGGTCATCAGATATGCACAGTAACTAAAAACCTAATGCTATGGAAGAGATAAGATTCCTCAATCATACACAT[T/G]TTCATGTGCCTCTCAACATTATAGTACACCTAAACAAGGGAGAGAGAGAGCAAATATAAACATCGGAATATAGAAAAATAGAAGATGTATAAAAGGGCCAAAGGGGGTGTTGTTTTACATCCGAATTTAGGTAGCAAGAATTTATGTAGC
scaffold114_521554	160.54	CTGCATCTTGATCCCTCTTTAATTTATACTCTATATTTGTTTAGGTCAATCATTTCTCTCGTCCCATTATGAAAAATTAGGTTTACTACTTTGGGTCTAGAGGCTACCTTAATAAGATGGTAGTTCCAGCTCACCGATTTTGATTACGAT[G/A]TTATTTTTAGATCAGACGTTCGTTAAAATTTATTGGGTTATGATATCATTTCATTATTCATAGGATTCCACCTTAAAAACCAACACAACACAGACTGAGAGAAACAACTTATGTATCTTATAATTAGCTCTCTTAATCTTTTTTATGTGA
scaffold114_635198	162.476	TCTGCAGATTTATTGTTTATTTATGTGTTGAAAGATTGGTTGTTTTTTTGTCCCTTGGCTGCAGCAGCTCTCTGATCTGTACTGGAACGACCAGTGCAACCAAACAAACAAACAACTGATCAGCCATTGACTTGTAGTTATCAAGATTCA[A/G]ATATTTGACCCACTTGGTCCCCTTCTCTCTCCTCTTAATTTTTTTCCACATGGTACTATTAGTTTCTGGCACTGTGAAATAAGAGGACAGTACCCCTCTGATTAAGGGTAAAAATCAAGTTTTGAATATGTGGATTACGCGTTGATTTTA
scaffold114_808874	164.122	ATAATCGCATTACGGGATGGCATTTTTTCCGTTTATTGATTAGTGAAGAGGGAAGAAGTGTACCTGAATGGAGACGGTGGTCTGCTGATCCTGGTAGGTGGTGAAGACTTGAGATTTCTTTGTTGGGATGACAGTGTTTCTGGGGATCAA[T/C]TTGGTCATCACTCCACCAACAGTCTCAATTCCAAGGGTAAGAGGGGCAACGTCAAGAAGAAGGATATCTGCATCCAAAGTGAAGAGATTTGTGAACAAGTGGATACCAGAAAGATAAACAGATCCTTCATTTGGAGCAAGAAGTCAAGAA
scaffold114_924200	165.148	CATAAATTTCATGTAACCAGAGGACAAAACCCAACAGAGAAAATAGATACATAGTTGTTGAATTAATTAGGGTTCTTATTTTCTTTGCAACTTTTTTGCAATATTTAAAAGCATGGATTTTGGCAAAGAAAATGCTTATCTAAAAGAAAT[A/G]GAATGGGAGTGCCGTAGCTATAAGCTATACACAATTTAATCCATCTTTTTTCCTTTTTCAAGAACATATGGCTTCTTTTAATTATATTAATATTCATGTTTTCATTTGACTCTTATTCTATATTTTGGATCAGAAAGCTCGTTTGAGATT
scaffold114_912300	165.841	TATGGGACTGACGTGTCTTACATATACAACACTGAGTTAAGAGAGCAGTTTCAAGAAACATTAGTGAGTAGGAGCTGTTATTGCCATTTTTTTAGCATCTGTTTTAGCGGTGTGTGTTAAGGACGATCTCAGTAAGTTAATTCACATTTT[C/T]TGTTTCTCATTTTCAATTTTTTTAAGAAAGGTAAACATTTTGCAACTAAACTATGAGCTCATTTGGTAACATTTATATTTCTCGTTTCCCGTTTTCAATTTTCTAAACACTTTACAATTAACTACACTTCTTGTTCCTCTCTTTTTTTTT
scaffold114_1225919	168.738	AGCCATATAAATGTGGGCAAACCGATCTATATTTTGAATCCAATACGCTTATTAGTACTATGACATCATTTTATTACCTAGCTCTTACAAACTACTTATCTTGCTTCGTATAAGACAAATATGTTAAAAAGGCAATTTTATACATAAAAC[T/G]AACCAATCGTGCAAGCCAATTTTGCAATCCAACAATACAACATCGACTATTCATATTCCCCACAAAAACAACAAAGTATGGAAATCACTGAAATATTTCACGGGCAAAATCGGGTTATTCACGAGCGATAAATATTTCAGTGACTAGAAA
scaffold114_1314273	169.477	CATTTAAACTAAGTTTGAAACTAATCCCTCATAATTTTGTACTCACACAAGCAACCAAACTGTCCCCTTGATTGAATGCATCATTTCTAAGCACCTTTGGCGATTTCTATGCACTAACCCATTTGTTTTTTTTTATCCCAATCAGTTGGG[C/T]TGCGAGTGAGGTGTGCGTAATCCATGGTATATAGATAAGAACAATTATTTCAATTATTGGTACGAGGTATTTTTGGTGAAACCAAAAGCAAACTGGTGAGGACTATGTCCAAAACGGACAATATCATGTCATTGTGAAGATACTTTGAGT
scaffold114_1435828	170.572	TTCAATTCTCATTCCAAAAGAGTGGTGATAATCAAAATTCACGAAGGAAAACAACTAGAGAAACGATAAAAAAATGACACACTTAGCCAATAAAATAGTTTGTTTGGTCAAAGAACTAGGAACATAAATAAATTTTAGTCCACTAAATAC[C/T]TTTTCCAAAGTCGTAATATCCTCAACCTCATTCAATGATGTTGGAGGAGACTTCTCAAAATAAAGGATTTTGTTGAAACCTCTATTTAGTATTGGGAGAGAAATAATTGCCTCTAAAGTTGCCTTATTATCCACCATGACAGGTAAGGAA
scaffold114_1528830	171.363	TGTTGGTTGTCGGTTTTCATGTTGTGTGTCCCACATCGAAAGTTGAGAAGAAGAAGGATTTAAGGCCCTTTGCTTCCCACAATTCACTCATCAAACTCTCTCTTTCTTTTCCCTTTTCCATTTCACAACCACACATAACTTCACATGAGA[C/G]AGGGATGGGATGGACCATTTCTTTCTTTGGGTTCGACCTTTATCTCTTCATTTCTACAATAATTTAATGTTCGATATCGGTCGATTGGGTCGATTTTCAAGCTGAAATCGATGCTGAATTGATCGTTGGTGGGTGATTGAGTAGGGAGGG
scaffold114_1473813	172.132	GACCTTTCTGCAAATGGTCGGTCGATTTATACAAAGAGAAATAAAGAAGAAGAAAACACTAATGGACCGAAAACCAAAGGGTTGATGGTCGACACCGATGGACCAATGAACACCCCTGTAAAGAAACACGTGTGAAAGTAAACTAAAAAC[C/G]AAATGGTTATCAAACAGAATGTGGTTTTATGTCAAGGCTAATGATCTAATACTCTATGCTTCCGTTCATGTGAAAAAGCATTCAATTCTATGGAGATGAGAAGTAAAAAAAAATAGCATATTATGCATCATACAGTTTGTCTTTGTCATA
scaffold114_1473714	172.297	AGACAAATCCTTCCAGCGTTCAACACCATCTCCCTCCTCCATTTGAAACCCATTTCCCTCCTCCATTCGAAACCCATCTTCCTCCATTCGAAACCAACCGACCTTTCTGCAAATGGTCGGTCGATTTATACAAAGAGAAATAAAGAAGAA[G/A]AAAACACTAATGGACCGAAAACCAAAGGGTTGATGGTCGACACCGATGGACCAATGAACACCCCTGTAAAGAAACACGTGTGAAAGTAAACTAAAAACCAAATGGTTATCAAACAGAATGTGGTTTTATGTCAAGGCTAATGATCTAATA
scaffold114_1051773	173.367	AATGTCTTCTTCTACAGTTTTAGAAGTCACTAGTTAAAGCAGAACTACTCAGAGATGCAAGGGAATGTCTCAATCCTTGGATGCTTTGTTAATGAGGGACTTGTGAATGTGGGGAATTACACCACCTCCAGCAATGGTTCCTTTGATCAG[T/G]GTATCAAGCTCTTCATCTCCTCGGATGGCCAGCTGAAGGTGTCTTGGAGTGATTCTCTTCACTTTCAGATCCTTGCTCGCGTTTCCAGCCAACTCAAGCACTTCGGCCGTGAGATACTCCAGAATTGATGCTAAGTACACTGCAGCAGTT
scaffold114_1455712	174.956	TCAATAAACTTGTTCGACATTTAACGTCTTCTTCCTCCTTTAAATCTCTGCACCGCTCCGCCATCGCCTCTCTCCCTCTGTGAGGGTTTTTTGATCGGAATTCTCTCTCTCTCTCTTTGTCTAAACCTCCACCGGAATCCGCTAACTTAC[A/G]CCGAGCGCCGTCGTCCGTCATGGGCCTACTGGACCAGCTTTGGGACGATACGCTTGCCGGACCGAGGCCGGACTCTGGCCTCGGCAAGCTCCGCAAGCAACCGACGTTCTCTTCTCGATCCACCTCCGGCAAGGGTACGCACGTCACCAA
scaffold114_2277288	180.872	AACCTGAGACCTTTGTTGAATGATTCCATTCTTTATAATGTCTATTGTATCAGAATTGTAAACTTCAACCCTAAAACTGATGCTAACTAATTCGAAGCCAGCCAAACGTTTTTGAAATCTCTATTCCCACTTCCTTTTTTTTTTATTAGA[T/G]ACAGAAACCATTCATTAAACGGAACAAAACAAAAAACAGCCTAAGGACAAAGGACAAGGAGTCCCTCTCCAAAAAACTAAAAGAGGAAAGCTCTCCAATCTTGAACTATCTGAGAGGCTGTAATTACAAAAGAATTTTTTGTTCCTATAG
scaffold114_2311433	181.175	ACACTAGGCCGGATATTGCATTTGCAGTGAGTGTTGTAAGTCAATACATGCATGCTCCTACTGAAGAACACATGGAAGCCGTGTATCATATTCTTAGATATCTTAAAGGAACTCCAGGACTTTGATTATTTTTCGGAAAGGATGATGACA[G/T]AAAGATTAAGGTGTTTACAGATGCTGATTAGGCAGGTTCTGTTCAAGATAGGAGATCTACGACAGGATATTGTACCTCCGTATGGGGTAATCTTGTTACATGGAGGAGTAAGAAACAATCAGTTGTTGCAAGAAGTAGTCCTGAGGCTGA
scaffold114_2376765	181.277	AAACATTTCCTAAGAGTAGGTCTAGTGTATTGATCATTACCTCGTTTGGTCGTTGTGTCAATAGATTTGGGAGGTGGCAAAGCTTTAGTAGCATCATCACCCTTGGTAGTATTCGAGGTTGAAGGACCACCGAGAGGTAAAGGTCTACCT[G/C]AATCACCACTGGAAAATTTAGACAGAGTCTGCTTGTCCCAAGGAGTGCGACGAAAGGATGCCTTTGCTTGTTTCTTTTCGATCTTAGCTTCAATCTTGGTGGTCGTAGAGATGACATTCGTGAGTAACCCGATGGGTTGTGTGTCCATTT
scaffold114_2361942	181.502	GACAGGAGCAACAAGTCAAAATTAGTAAAGACGATGCAAATAAATGAAAATTGATTAATAGAAAAGAAAAACAATCCATAAAACACCATTAAAAGCTTTTTCAACCTTGAAACTTTCTCATTCTTAGGAATAATACAATATATTCTTCAG[A/C]TTCAACATCCTTCAAATTGGGATGAATCTACTCCTCCATGAAAAATTGAAACTAGAAGGAATTTGAAGGATGTTGAAGCTGAAGGATATATTTCACTCTTGTCTGTACTGTGCAATGTCCTTTAAGGTTGAAGAAGATCAAAGGTACTGT
scaffold114_2933684	187.057	AGGTGTGAGAAAAATGTAAATAAAAATAGAATACGAAACAAGAAGTGAATTACTCTGATTAGTCGTCCAGTTGCCTTCGAAAGAAGATGAAAATTAGTCGCGTCGAGCGGTCAGGTCAGCGACTCTGGGAGGCAGGAGCTACTTCGGGAA[T/G]AAGAAAGGGACCAGTAAAAATTAATTAGGGGCTCAAATTAAGCTCTCGGGGCCCTTTTTTAAATATCAAATATTTTGGGGCGCTATTTATAATTCTGAATGACTGTATATCTCAACCAATGTTAAAGTAAAAGGGAAAATTACATTTTTT
scaffold114_2943086	187.327	CTCAACAATTACTGACGATCAAATCGAAATTAACAATCACATCACCTCTAACTCTGACCCCTCTTCTTCTTCTCCCTCTTTTTCTTCTCCAGCCCTCCATCAGACCACACTCTTCCACATATATCCAACAGCAAACAATCACCTTCAATG[G/T]CTCCTCACAGGATTACTCTGTGCTGTACAGGGAATATGGGGCTGCCACTTCGGCTCCCACGAAATCGAATATCCAAGCTCAAGAATCTGGCCATGGAATGTGCTATGATTTTCCCTTGCCAACAAAAGTTGGGGTAACTGATACAATTCC
scaffold114_3026788	189.072	ATCTACCTAATCAGACCATGTCGTATATCTACTTGCAAACGATATGTTTAACACCTGCATCATAGAGGGTAGTGAAAATATAGACACTGAAAATGTAATTAATAATTACAGGATACATGTACAAATACGATATGTTTGCATTTAATAAAT[A/C]AATTGATCCTTTACCGTATTTCAAAACCAGGATCCCAAAAAATATGGTAACGAAGTATGAAAACAATGAGTTTGCTATATTGTACTATATAAAAACTCTTTATATTTGTTATTCCTTAAAAAAAAAAGTGAATCGTAGGTCTCCAACGTC
scaffold114_3026780	189.079	TTTAACAAATCTACCTAATCAGACCATGTCGTATATCTACTTGCAAACGATATGTTTAACACCTGCATCATAGAGGGTAGTGAAAATATAGACACTGAAAATGTAATTAATAATTACAGGATACATGTACAAATACGATATGTTTGCATT[T/C]AATAAATAAATTGATCCTTTACCGTATTTCAAAACCAGGATCCCAAAAAATATGGTAACGAAGTATGAAAACAATGAGTTTGCTATATTGTACTATATAAAAACTCTTTATATTTGTTATTCCTTAAAAAAAAAAGTGAATCGTAGGTCT
scaffold114_3103903	190.725	CCTAGTTGTATCCCTCTTTGCCCTAAAAGTTCATAATCTCAAGATCACCACTTCATATATTATTCTTACACTCATTTGTGTAATGACGTCTTTGGGATACTTTAAGTTTAAATGTTCAGTGGTGTGCCCCCTTTTCCACCCTCCAAGGCT[T/C]GACTCACTTATTGCTTGGCCACAATTTCAAACAAAAGGGGGAGGTGTTATCTATTTATAAGTCTTCTTTGGTATACTTGCATGATAAGGAAGAACAGAATTTTTCACCAGTAGAGATGCTTGTTCATTGCAGGACTTCCCTCTGGTTCTC
scaffold114_3012742	192.349	GGGACCATCGACACAGTAAAGCCGGTCCAAGAAGGACAACCGGGTTCATCGACAAGCGGAGCCGGCCCAAGGCACGGAGTCCGGCCCAAGGCACGGAGTCCGGCCCACCAAGGGGCCGACTCCACCTCAGCACCAACCCCACCTCGGCAC[T/C]GAGGCGTCGACTCCTTCTCGGCGCCAAGGCGTCAATCCCTTCGGTCTTCGGTGCTTTCCTTTTCCCTTTTGGTCCCTGTGTCAAGCGTATAACATTCAAGCCCCAAAGTCGAGTCCTGTACCCGTTCCTCTACCGACGCTGGAGGTATCC
scaffold114_3374819	195.773	CGGCGATTTCGCCGCCGGCGACTACGAGTTCATCGACGTCGTCAACGGGAACCTCCGGTAATACGAAATTTTTCTCTTCTTCTAAAATTTTGGTTAAATTACATATTTTCTCTCAATTTTGTATTTAGTATTTGAATTTAAAATTTTTTA[G/A]TAAGTCCATAACCAGTTTTTTATATACTTTTAAAAATTTTGTATTATACCTTTCCATTGTTTATTTTGTTTTTAATAGGTCTGTAGTATTAATTAATTCATAACACATCAATGGTGATAATTTAATAATCTATGTGGTAGATTAATTTTG
scaffold114_3429510	196.255	ACTTTCAAGAATAACTCAAACCAATTTCGACATCCCCTCAACAACCTAAGCTACTAAGGTCTATACTCTATAGTTCCATTCACTCACTTCAAAGAAAAAAAAAAGTGCAGTCAAATTAAGGCATCAACTATTCTCGGAACTTTACCCTTG[G/T]CCAGGACGAAAGCAGAAAAAATGAACAAACCGAGAACGAACACGATACAGAATCCAAAATCAAACAAATACAATACACGTTCAGAACTAAGAGAGAAGATGAATTTAATGAACCGCATTGCCCTAAATCCAACAAATGAGTTTCTATAGT
scaffold114_3717590	197.562	TTAATTTTATTTTAATTATTCATCATGTATTAATATTAGATAAATTGTTAAATAAAAAATATTTACTATCAATAATATATTAATAAATTAAATCAAATTTTATTATTATTGTAATTTAAAAAGGATTAGCACAATAATATATTTGTAATT[G/T]GTTAAAAAGGAGAAATGGATATATTAATAATTGTTATATATCTAATTATTCCGATTCCAGACAGTTTTAATAAACAACATAAAAAAAATTCTGATTACAATTCCAAAATTTTTTTAATAAACATCAATGAAATAACATTACAATTTCTAT
scaffold114_3701127	198.012	AGAAGAAAGCAAAGTCTCGTCCCTTCGATGCCCCAAAAGATTTTCACACATTTTCTGAGTAATATTCTTTGCAAATTTTCTTGATTCCTTCACATCATCATCTTCAAATCCCTCATGAAAGCTTCCACCCTGCACCACTCTAGGCAATGC[G/A]CCAGGTAATGAGATTATAGGCTTAGTATCATGACTCCTCCCAGGACTAGGCTTCAGTACCACTATTCTTGTTGATTGAACAGCTACAGCATATTCATTAGCTCGATTAATAGCTACAGCATATTCATTAGTCCTATTAGCTGGAGTAGGA
scaffold114_3730823	198.871	AAAATTGGGATTGCGTGATGTGTTAGGATAGCGAGACCTTTTCATATCTCGTGCGTATTAGTATGTCTAATCTTATTGTCGATCAAAATTTAAAATTGGGATGCGTGATGTGTTAGGACAACGAGACCTTTCATATCTTGCGGATTAGGC[C/T]GTCAAATCTTAATGTTGATCAAAATTTCTCAATAGCTTTTAATGAGAAGATTGACCAATTCACCTCAGACTCGACAAGTTTGTCGAAGAAGGTTTGATGCGTTGATGATAAGAATTTTATTCGGTGGCGTGTTAGGACAACAAGACCTTT
scaffold114_3600962	201.359	ATGCTCATATGGGGAGGCATCTTACGGGTTTTGGATGCCTTTTTGACACACGGGTTTCCAAGATTCTCGTGTTGAGGATAGCTTTTTTACATTTTTACTATTCATTTTTTTCTCCATATATTTTCTTTCATCAATTTTATTAATTTTAAT[G/A]TTTTACCCTTCTTTATTTTAATATTTTAAATTTATAATTAAAATAAATCAATGTAGTCAGCACTAATAAACAATTTTATGCTATTAAATATATTTGTACATTAGATTTATATGTAAAATAAATTGCAATTAAATTATATAATATCTTCAT
scaffold114_4194262	204.944	AGTCAAATAAATGTTTTGAAGCTACATATATATGTAGTTAGGTAATTATATCAAGTTTTCAAATCAATAATAAAGATAAACAATAAAGTATAAAATAAATTTTCTACCAAAGTTAAAAGATGGAAACATTTTCTCAAAGAAAAAAAAAAA[A/G]GAAACATAGCCAAAATATTGAAGGTTAAGTGAAAAAAACAAAATGAGAGGTTGAGATGAATACAAATACGTTAAAAAACATTTTTGGTCCCTGTACTTTCGTTTAAGTAACGATCTAGTCCATGTATTTTCAAATTTGAAAACTTTAGTC
scaffold114_4238547	206.821	TTTTTTAAAAATCAATTATGCAAAGTGTTGGTGACTATTGCTAGGGCTCCAATATTTGTTGAAGCTTACTACATCGAATTGAAGACTGTGTGACAAGAGTTGAGTAAAAATCAAACGACTAATAAGTGTTCTTGTGAATGATTAAAAGAT[T/C]GCCTTCATTCTGAATATGTTACGGTGCTCTTGATGAGGCTCAATGATTTTTACCTAGAGTCGGGGCACAAACTCCATCTTGACTCTTGAAGGAGTGTATTAGTTATAACAATTTAGTTAACTAGGATTACTTGAGTTGAAGTTTATTTAG
scaffold114_4308402	208.073	AACCTCAAATAAAAGTGACATTTTTCTGGTCTTATACGTAAATGATATGCTCCTCGCTAGTAAAAGATATGATAATTTAGTACATGTAAAAGGATGCCTCAAAACTGAATCCTAGGAATAGAAGTGCAAGCTCTTAAGCGTAAATCAATT[G/A]TCCTACTACAAAAGAATACTTACAAAGTTTATAATGAATGATGTGAAATCAGTAAAAACATAAATAACCCAACATTTCAACAAGCTCTCCTTAGAAAATTGTCGAGCAGAAAATGATTTTGAGCATTAAAGACAATGAAATCTATACTCT
scaffold114_5074556	216.931	TACAGAATAAATTTTGGCTATGTTTAGTATGATGAACTAAGTTCATCGTTTTGAAATTCTTAATCTAGGTTCTCCTTGAAGTTATGTTTCATTAGTCTTCCATAAGCAATCTAATCCTTCTATCTCATTCTTTTCATGGGAATGTTAGGG[A/G]TTCACATACCCAAACGATTTCTAATTTCAATTCGCTAAGATTTCATATCAGAAGGTTTTTCCAACAAAAAATATGCAATTATTATTATTATTTTTGCTGATTAGACTAATGACATTATCATCTCCTTCTTGTCTCTTCTCTTTTCTTCTA
scaffold140_100660	221.438	AACAATCTTACATTACTACCATTAGATCGATTATATGTGGGATATTTTAGTATTTTATTCAAAAAATATATATATACATAACATTTTCCAATAATCTCTCTTTGAGCTATATCTTGTAATTAATTATTTTGGACTTTGGACTTTGTTTTT[C/G]GGCTTCTTTGGTCTTGTAAGAACAGAAGCGCAACGTCTAACTTTAGCCCCATTTTAGTTAACTCCTTTTACTTGTGAGTATTACTTAGCTTTAGATTTAATTTTGATTAGCTTTAGAGTTGACACCTTGGCCTAAGTCGATGGAAGCACC
scaffold140_1766728	235.018	GTCAACACCCTACCTGATGGTTGTTCCTTCGTACAGGATGCCCAAGTGCGCTCGAGATTGGGCCCGCTGCGCTCAGTCGCAATTGGTTCTATTTTGACCCTAACATAAGTGTTTAAATGGGCTTACGACGCGTGACACCTCAGTTTTACC[A/C]GATAACATTTTTAAAATTTGGCAAAAAATTCAAATATATTTTTTTAGAAAAATAAAAAACTTACCAATGAAATTGTACAAAATCAAGCATAATTTTTAAAAACAAAAAACAAAAAATGAAATAGTTATCCGGGAAAATTTAGGTTGAGGT
scaffold140_1831963	235.395	ATTCTAATGAATGAGAACTTTAAGAAAATACATCTCATGAAGGAGCTCTACTACATCAAATATATGAAAAAAAAGCCACTCTTTCTTTTATAAACGCTACTTGAATATAATGTTTGAAATTGAAAGTCCTATCTTCAACCTTACGTGCTT[A/G]TCTTTACAACTTGTGCACTTACTTTTATTAGTTCGTGGTAGAACATGGGCTTCCAGAACACGATGACTCGCAGAAACCCAGATTTGATGGATGCAAATAAAGATAGATAAAATGTAATGGGCATATGCTATACTTTTAAAAAATGCACAC
scaffold140_2020089	238.224	TTTTTTCCTTATCAATAGATATATATATTTATGCGTCTTTGTAGAGAAAATGACTCATCTTTATATGTATTTCTTTTTCTCGTTAATTACTTCGATCTTCTTCGATTGTTGGTAAACATAGATGTCATTTTTGGCTATTATGTAGGATTT[G/A]TCTTTGGCAGTGGAATTGGGATGCTGATCCGCGTGAACACTGTCCTAGTTCGAGTTCTATCCGGTTTGGTTTCACTCATTTTGAAGGTAATGGGGTAGTGCATCAACTGGCCTGAATTGGCTTCTAGCATCAACTTGATCGGATTTGGTT
scaffold140_2020198	238.969	TGGTAAACATAGATGTCATTTTTGGCTATTATGTAGGATTTGTCTTTGGCAGTGGAATTGGGATGCTGATCCGCGTGAACACTGTCCTAGTTCGAGTTCTATCCGGTTTGGTTTCACTCATTTTGAAGGTAATGGGGTAGTGCATCAACT[G/T]GCCTGAATTGGCTTCTAGCATCAACTTGATCGGATTTGGTTTAAAAAAGGATTGCAAGTCATCTCTTTTCTTCTGATTTTTCGTTTGATTTTCTTTTAAGCTGCTATTTATGTTTTCAGACTTGAACCTATTTAACATCAAAATATATGA
scaffold140_2020200	239.057	GTAAACATAGATGTCATTTTTGGCTATTATGTAGGATTTGTCTTTGGCAGTGGAATTGGGATGCTGATCCGCGTGAACACTGTCCTAGTTCGAGTTCTATCCGGTTTGGTTTCACTCATTTTGAAGGTAATGGGGTAGTGCATCAACTGG[C/T]CTGAATTGGCTTCTAGCATCAACTTGATCGGATTTGGTTTAAAAAAGGATTGCAAGTCATCTCTTTTCTTCTGATTTTTCGTTTGATTTTCTTTTAAGCTGCTATTTATGTTTTCAGACTTGAACCTATTTAACATCAAAATATATGATT
scaffold140_2112631	240.314	ATTTAACTTAGTAAGTGTTTCACATTCATTATAATTAAAGACAATGCAATGAACGTACTGGATACATAATACGCTTTACCTAATGCCCAAAAGGGCTCAACTATATATACTAGCAACTGAAATTTCTTTTCCATTTATTGGTCAATTTAT[G/A]GGACCTTTGATCAAATGGTAATATAATTGGCATAATCTTAATTGCACTGCAAACTCATCATCTAACTCATCCCAAAATATTACTAAAGAAAAAAAAAATGCACAAATTTTTGAGAAAAACCTAAACATATAGATGATGAGATTTGCTACA
scaffold140_1991780	241.761	AAGTATTATATTAGATAAGTCAGCAAATTTTAAAATTGCACATTATGAAGGATTAAATTAAAAAATATTACAATATAAATGATTAAGTTAAAACTCTTCAATGGAAGTAAATTAAAAAAGATCATAATTGCCATTATGACACAGATGTAC[C/T]GACAGGTAGTAGATTAAATATAGAAAGAAGGACCTATGCCCGGTAGTAGATTAAATATAGAAAGAAGGGCCTATACCTAATCAATCTTTCATGATAAATCTATTAAAACATTTTCAATCAAATAAATCTTTAAAACGATTTAAATTATTG
scaffold140_2468678	247.887	TTATGGATATGATATTGATCTTTGCCAATTCTCTTTAATTGAACTTCATGCAGATTTTTGCACGAAGAAAGTCCTTTCCATATCTACTATGGACTTTCAATTTATTTTTCCTTCTTTGTAATCGTGTGTATGAAGGTTATTCATTCTCGG[A/C]AATTGGGTGAGTTTTGTAATTTAGAATATTAAACACGTCAGTGAGTAGTTGAATAAGTTTTTTTCCCCTGGAATATACTTACCACCACTATTTACTTATGTTTTTTCTATCATGCATAGACTACGGTGGTCATACTTGGACAACTTCCGA
scaffold140_3171214	253.048	AACGAATACTTTGAAAGTACATAAATTAGTATGAACAAAAGTTCAAAGTACATGGATCAAAGTAAACATGTTGAAAGTATAAATGTTAAAATGAGTCAAAGTTCAAAGTAGGGTAAAAAATAGTATTTTAACCTAATTACTACCTCATAA[T/C]GTTAAAGATTTGATCCTCACTCTCACATTTATGATGAGGATTTACATAAAATATAAAGAAAATTGTATTGCATTTTGTATAATAAGAACTACTTCACCTCTCCTTTGATTCTTAAATTTGTTATATGGATTTTATTTTCTTTTCATGGAT
scaffold140_3085253	257.19	GGTGGCCTGGTTGAAGGAAGAAATGACCTGTTCCAGCTCCTCCCGAGGGGCATAGTGGCAGCGGAGGTGGTTAATTTCGTCAGCAACTCGACTCGAGAATGCCACCAGACGGTTGAAAGTCTGCCAAGGTTAAGATTTGACGTTAGGGGA[C/G]AATGCTATGACAAATACTGGAGGTTACCAAGCACTCACCTGGTGGAGATCGATAAGGCAGGTGCTGATGCTGTGCTGAGGATTAGACAGACCAAAGTCTGACCCACTTGATGAGTCGTCGAGGTCTTGCCAGAGACTAAACGCTCTTTCC
scaffold40_289088	0	TACAGTGAAATCTAGGATACTTCTTTTAAATTAAAGATTTGATTTATTTATTTATTATTATTATTTTTTAAAACAGTGGCTTGTTGGGAAGAAATAAAACGTTTCAAATTAAAAGCAAAACCGTTATCTCGAAAGAGGCCCTTCAGGAAA[T/G]GACGTCGGCCGCTCCGCGTCGCAATAACATTGCAACAGCTTGGCGACTCCGATGGGGACTATTGAGAGTCAAGCCATTTATTTTTGTCATTTAGTATCCCGTTTATGAAATATTTTGATCCATTCCTCTTTTATTGCACATTTTATATTT
scaffold40_312528	1.192	CAAAGGAGGAGGTAACTGAGTGGATGCTGTGTTAGTGTTACTCTCCTTGAGTACAGACTGCGTCTTTGCAGCACCATGTCCTGACATATTTTCATCTCCGACTAACTTGTCGTACTTCCTAGGTTCCAGTGGTGACGAATGCCGCCACAA[A/G]TTTTGCTGATGTATCGTCTGTATGGCGTTAGGCACCGGGTTTCCGGGGCCCCCAGAAACTGAACCCTTTGTATCAGCTGGGGTGGGTAGAACATAAGTGTGGAACTTCCGGGTTGATGAAAGCCGCATCTGTCTTATTCTTTCAGCAGCA
scaffold40_572177	3.53	AATCGAAGTAGTTGAATATAAAATATAGTGTTGTGAGTATAGAGTAGAGATTTGTCCTCGCTTAGGAGTTGACTTACTTCCCTATTTATAAAAGTTGAATCCTGATCCCTCTAGGGATCGTGGAATTCGAGGCAATCAGGATATATTCTC[C/G]TTTTGAATATAAGATATCTTCTCCTGAATCATAAGACATCCAGATATATCTTCCCTTTTGAAGAATTCGAATGGTAGAAAATAGTGATTTTTCTCGTCCATAACTAGTAGTATTAAAGTTTTAAACCGAAACTTGTTCAAAAGGCAAAAC
scaffold40_795244	5.959	AAGCACAAGTTCAATGAGCAGGTCGAGGCGCTTAAGGCCAGGTGCGAGAAGAAAGACTGTTCGTTCGACGATGGCGACTTGGGAGAATGGCCATTCACCGCGGACATCCTGGAGGCTCCAATCCCTCCGAAGTTCAAGACTCCCGCCATG[A/G]AGCCCTATGACGGGTCTAAGGACCCTAAAGACTATGTTGAGGTCTTCGAGGGCCTCATGGACTTTCAAGCGGCGACAGATGCGATCAAATGCCGCGCTTACCGGCAGCGCGCGCTTGTGGTACCGAAGACTACCGGCCAGGTCGATCTCG
scaffold40_794692	6.585	GTAGTCGAGGACCAGGTCCGAGCAGGACAAGAGGGAGATCTGCCGCGCAGATCTGCCCGTCATGCGAATCAAGAGCTACCACCTGCTCACCCGAAACCCTCAAAGGCCAACAGAGGCCGAGGAGGGACGTCGAGAAAAACCTCCCAAAGG[A/G]CCAGTCAAGGAGCAGACCCCAAAGCTCTGTCTACTCTCCAGCGCGAGTTGGATGATATGCGCCATCGATTGCGTACAATGGAAGAAATGTACGCCGAGGCAACGTGTGCTAACCGAACTGCGTCTCCCTCTATGGCCCCGGGCGCACCCG
scaffold40_1332239	7.907	TAGACAGTTATTAGGTCTTTATCTTTTCAATGTGTGATCTTTAACACGCTACTAATTAATTATAGCTATGTATGGTTCATAATTTTAGGAAGAATTTATGCCTTTTTTTCTTCATATAAAGTACACATCTATATTTTTATAGCATTGCAA[A/G]AAAAAAATCTATAAAATTGTAAGAAAAAATACAACATTATTGGTATGCTTAGAAGAAAAATAGGAATGGTAGGTGGTATCTTGTGTAAGATCTCCTCAGGGAGAGAGAAATCTCCATGATAATTTTTTTGAAACATAGTAGATATGGTAG
scaffold40_1662003	12.014	TGTTGGGGGATGTTAAAATTACCAGGGGAGATAAACCTAGTTTCAGTAGAGGTCTCTTGAATAAAGAAAGTAAAATAAAAATTCATGTCTAAAGTCTATGTTTTTCTGCTTCAGTATTCATTTCAAGAATGAAAGACAATTATTTTGATA[C/A]CTCTCAATTGGATCTAAAGAGTTGTAAGGTACTTAACAAAAAGGTTACATGCTCACTCATCAAAATCAAATTAATTAGAGATCATAAAGCTATTTGATTTTGATAATTTTAGTTGCCATATAGATCCACCTTAGAGGCTATGTTTATTAA
scaffold40_1657262	12.068	TGATGGATCTCCCTTCCTCTTACCTTGCCTAAGCCCATATATGTTCTTCTGTTTTAAAACAGTTTTTGGCCCACCTATCAATAATAATTAACGTGCTCTCGTTCCCATTATAAAAAACATAATAGGTGTGCTTTACTTGGATTGCAATAA[G/A]TATAGCTATTTAAAAGGAGTAATTTCAAAAAATGGTCAAACAACTTTTAGTTTTGAAAAATGGCCAATGTAAAAATAGGAAAATCTCCTGCTGATTTTTATAGGTACGAAATTACCCTTCCATGATTTTTAAATGAATATATTATTTATC
scaffold40_1657204	12.332	GCATGCTGGCGTGGCCTTAGGTAAACAATTGAAACTCGTAGCCCTAGGATGTTCTCTATGATGGATCTCCCTTCCTCTTACCTTGCCTAAGCCCATATATGTTCTTCTGTTTTAAAACAGTTTTTGGCCCACCTATCAATAATAATTAAC[G/C]TGCTCTCGTTCCCATTATAAAAAACATAATAGGTGTGCTTTACTTGGATTGCAATAAGTATAGCTATTTAAAAGGAGTAATTTCAAAAAATGGTCAAACAACTTTTAGTTTTGAAAAATGGCCAATGTAAAAATAGGAAAATCTCCTGCT
scaffold137_68520	14.547	TCTCCCTTTTCCTTTCCAATCCCTGGGTTACTTGCCAATATTTATTTCCTTCTATATTCTCCTTTTGGTGCAATTTTGGTGAGTGTTGAGTTGACGTTGTTTACTTGTATATAGTTGTACTTTTCCTTTAAATAATAGAAGAATATGATT[A/G]TATTATGGGTATGTAATATATGAAATCAGAAAATTCTATTCAATCATCCTCTCTACCTCTCTTGGCTTCTAAAAGGATCAAGAGAAAACTAGAAATGAGGATATTTGGAGGAAATTATGGATCTCAACCATGGAGAATGAGAGCTACACA
scaffold137_85151	14.565	GCTTAATCTCACCCACATCACTTTGTAGATTCTTGATCTCTCCGTCAACCAACTGCAAGCGTTTGGTGACTGCCCGTGGTGAAAGAACGGCTAGCTGGTTCGCTTCTTTCCTTGTTATGGAAGAATTGTCTCCCATCGTTCGTTTCTTTC[C/T]TGCCATCGAGTGCCCAGAAATGTTTTGGGAGCTCTGATACCAATTTGATGAAGACTCTCTTGATGAAAGTAAGAAAATCTCAATCTATCTTTGTTAAAATGAAGATGATCCCTATTTATAGAGGAATACAAGCTAACAAACAACTAATAG
scaffold137_109982	14.766	ACTTCTCATTCCTCAAAGAAAGCCTTATTAAGGTTAACTTGAACCCCTTCAGCTACTGAGGGCTTAGCAAGCTCGTTTCAAAAATTAGTATTAGGTTTCCCACGAGAGTAGTAAAAAGGAAGGGGTTGAATTAATCGTTCAGTATTCTTC[G/A]TACCTATTGGAAACGGGTTGCCCTTAGACTTTTGGTTCAAAATAGCTTCTGCATTTAGCTTTTGAAAAATAGTAGGGCCAATAATGCCCACTTCTTGACCAATGCCCACTTCTTTTCTAACCATAGGGGTGCTCAACTGACTCGGCATAA
scaffold137_114932	14.766	GTAGAGTAATGCAGTTCAAGTCGAGGGATTATTTTAGTTCAGTGTAGGTTTCAAAGATCTGTGCTTCACAGAGCACATGTTGAGGGGTAGTCCATTCTTAAAGAATTATTAGCAAAATATGGGGACAAACTATTTAGTCTGGCAGCACAC[G/A]TCGCTTGCATTTTATAACTATGCATCAAAAGAGATTCAAAAATAATTTTTAACCCTGCCTAATAATGATGAAGTGAGGGAGATTTGTAGAATCGCAGGTCGACCACATCATGTACCAACAATTTCTTAAAAATAGAATGGTAGGGTCAAA
scaffold137_109989	14.805	ATTCCTCAAAGAAAGCCTTATTAAGGTTAACTTGAACCCCTTCAGCTACTGAGGGCTTAGCAAGCTCGTTTCAAAAATTAGTATTAGGTTTCCCACGAGAGTAGTAAAAAGGAAGGGGTTGAATTAATCGTTCAGTATTCTTCGTACCTA[T/G]TGGAAACGGGTTGCCCTTAGACTTTTGGTTCAAAATAGCTTCTGCATTTAGCTTTTGAAAAATAGTAGGGCCAATAATGCCCACTTCTTGACCAATGCCCACTTCTTTTCTAACCATAGGGGTGCTCAACTGACTCGGCATAATGTTTGG
scaffold137_104788	14.836	AACCATAACTCAGGTATAAGCGCTTTAAGACCGTTTACCCAATGAAGACTTGCTAGGCGAAAAGAAAGGACCAAATAGCAACTGAAAGTTGAAGATATTGACTTGCCCTTTACCCAAGCTAAATTGAACATATGAAAGAAGAGATACCAG[T/C]AAACTGATGCATAAGGACAAAAGAGACAAATGTGCTTGGTCTTCACAAGTGGCAACACACAAAACACATATACAAGCTTGGAGGAGATGTTAGACAGCTTTTTTTGGAGAGTTTTGGAAGTATATCCTTTAACACATATAGAAGGTTGGA
scaffold137_125244	14.899	GTCTGCACCATCTTTTTGGAGATTGGAAAGTGCTAGACCTCATCCCCTTCACTATCTACGACCTTAACTTCTTTCCTTTGACTATTACCTGTCTTCCCCAATATTGCTCTTATGTGGAGACTTGTTGGGACACTGCTAAAGTGCTACTAT[G/C]AATGACTAAATCTCTATTCTCCTTCCTTTTCTCATCATACGATTGCACCAAGTCTTTCATCTCTTCCTCTGGGTCTTCTGCCCAACCATTTTCAAGGAAGAAAGTATGATACTCTTCCAGGAGCATAATGTCTAGAGAGGCACCCCCACA
scaffold40_1877666	14.927	AGGAACTCCACAGCAAAATGGGTTGGCCGAGAGGATGAATCGAACGTTGCTTGAAAATATAAGATGCTTGATGTCAAATGCTCATTTGCCAAAGAAATTTTGGGGTGAAGCACTGTCAACAGCAACTTATTTAGTAAACTGAAGTCCATC[T/C]TCTGCCATTGAATTTAAAACACCCATTGAAAAGTGGTCCAAACACCTTCCAGACTTGAATAATCTTAAGATTTTTTGCTGCATTGCTTATGCACACAGCAAAGACAGTAAGTTGGACAATAGAGCCAAGAAGTGTCTATTCTTAGGTTAT
scaffold137_102188	15.021	GTTGCAGGATCGCAGAAACTCCTATTGAACCTAACTTGAAATTACAAGCAACAAACGCAGAAGAAATAAAGGATAGGGAACAATACCAGATACTTGTGGGAAGATTAATTTATTTGTCACATACGCGACCAGATATTGCATTTATTGTAA[G/C]TATGGTAAGTCAATTCATGCATGCACCTAGACCAACTCATTTTGAAGCTGTATATAGAATCTTGAGATATTTGAAGGGAACTCCTGGAAAAGGTATTTTATTTGAAAAGAATAACCACTCCCAAGTAGAAATTTATACTGATGCAGATTG
scaffold137_56933	15.248	TTATGAAATGAAATGAAATTTCTACATATTCATTTAACAAAGAAAAAAAAGAGAGACAACAAATTGAGAGTTGTGAAAAAAGAATCAAATTTGAAGTCGAGCATTTTTGCCAACTTCAACATGAATAATACTTAAGTGCTTACCAGACGC[C/A]GTAAGAAATATAATATTTTTTGCATTCCTCTTCTCTATTTGTAAAAAATTTAATGGTACTTAGTAAGAGATGACTACTCATCGATAAGCACGTTTAAGTATTATTCCTTTTAACACAATACAGACGTTAATGCTTCTTTCTCTTCCTGCA
scaffold40_1877180	15.341	AGCCTCTTCAAAAGATCAACAACATACAAAAATGTGGCATATGAGGTTGACCACATGAGTGAAAGGGGATTAAAAGAGCTGTCAAAGCAGTGACTACTTGGGAAAACAACCATAGATTCACCTAACATTTGTGAACATTGCATCTATGGT[A/T]AACAAACTAGATTTTCTTTTGGCAAAGGAAAACATTGCTCAAGAGGGATTTTGGAGTATGTTCATGCTGATTTGTGGGGTCCTGAAAAAATATCTACCATAAGGAAGCAAGGTATTTTTTGTCAATAGTTGATGATTTTTCACGGAAGTA
scaffold137_96360	15.929	TTTTTCTTGCACAGTTGTCATCATCCCTTGAGGAATCCGAAGTATCATCTGTGGAGGTTGAATCTGATTCTTGAACCCTTTTCTTGTTTTTCTTGGACTTTTTGTGATTCTTGGACCTTTTGGCTCGATGAATGTGCAATTCCTTCCTCT[T/C]TGTGGTTTGAACCATTCTTCTTCCTCTCATATTTCTTAGTGAAAAAATCAGTAGGTTCTTCAATCTTGTTTTCATTGGGTTGCTGTTTTTCCTCAACTTTCTCGTTTCCTTTATCTAATTTTGCACTAAGCTTTGTATTCTCTCCCTCAA
scaffold40_1848546	16.211	TTTATTGGAAAACTTTTCCCCCGAACCAAATTTACTATTAAAATAAATTACGAGAGAGAATAAATTAATTGTAGATAGAATGATAGATGAGAGAGAGAAAAAAGTTTTGGCTGAGAGATTAAAAAGATGTTAAATTTTAAATTTGAACTT[T/C]AATCATAATAAAAATTACGGGAGAGAATAAATGAGAGACAAGAAAACAAATTAAAGAAACAAATTTGGATTAAATTTTAAATTTGAATAAAATCTTTAATCTATGGATCTTGATTATTTGCTAATATTTCAAACTTAAAATTTGATCAAA
scaffold137_723065	22.929	CCATGGCTCGTGCGGCTGGGCCGCGGCGGGCTTGGGCTAGAGCGCTCCTCTTCAAGCTCCAGACTCGAGCCAGACATAGAACTCTGATGAGACGCCACCGTTACCACCGCCGCTCCTCGGACGACCAGGTTGGGAGGCTCCGCCGCGTGC[C/T]GCCGGGCGGCGGGGCGATGGACGTGTGCACCTTGCTGGAGGAAACTGCCCACTACATCCATTGCCTCTCAACGCAGGTTAAGGTCATGAAAGCCATATCTCATCACTTGTCCTCCAATTGATCACTCCATATCCAAACCCCATTAACAGA
scaffold137_1026948	24.544	TAAACGATGTATAATTGTGTACTTATTTGATGCATGTACTTTTAAATATAAGTTTTTGATGTAGTTGAATCGTTGTGACTATCTTGCAGTTATGGTAGTCATAGTTGTGCACAGAGCTTGACTAGATATTGATGCATGTCATTTTAAATA[G/T]GAGTTTTGATGTAGTTGAATTGTTGTGACGATTTTGCAGTTATGGTAGTTATAGTTGTTCATAGAGCTTGACTAGATATTGATGCATGCCATTTTAGATATGAGTTTTTGATGTAGTTGAATTGTTGTGACTATCCTGCAGTTATGGTAA
scaffold137_1027532	25.051	CATTTTAGTGTGATTTTGAAGCTAGTTTGTGGTCTTAGAGAGCACTTAGCTCTTTTAAGACACTTGTTTATGACTTTAACTTATATGGTTTTAGTTTGTAGTTTATGTTCTCGTTTACACGTTGAAGATAGTTTTAATTTATGGTTTCAT[G/T]ATTTTGGCCTCCATATCTCACTTAACCACTTTATTTTGCCATTTTTTCATTTCGTACATTTGTTTATTTATGTAATAACATTTCCGTATATCATTTGATTCATTTCAAGTGTGTAGATCTTGTCTAATTTTGAAAGCTACTTTTGGGACA
scaffold137_1066655	25.229	AGCCCAGCCCTACACCTCTGATCGGCTTTGCAGAGGAATCGGTCAGTGCAGAAAGGTGTATCTCACTTCCTGTAACTTTCGACGAAGCGGAGCACTAGGTGACCAAGGTCACTGAGTTCGTCGTGATAAATCGAAGCTCAGCCTACAACA[C/T]CATTCTTGGCCGGTAGTTAATTCACGACCTCAAGGCAGTTCCGTCTACATATCATTAGGTTTTGAAGTATCCGACCCCCATGGGGATTGCTAGGATTCGAGGTGAGTATAAAACCTCGAGAAAATGCTACGCAACTATTCTGAAAGGGTC
scaffold137_1072746	25.763	TCGGCCCGCTACCGACAGCGAAAGGGCAGGTAAAGTATGTTGTGGTAAGAGTCTCTCCTTTGGTTATTAACACTCACTATGGGTTCCCGGATGTGTTTGATGCAGTAGGTAAAGAAGTGTTGGTACATCCAACAGACGAATAGGTAGAGG[G/A]GGTGCGTAAGCTCCTATGTAGACCAGACAAGTCAAGGACCGTCTTGACAACGAGGATGTTTTCATTAAAACCCCTCGATATCAATGAACAAGGCATGATGTGGACGTATGTGGTGAAGAATCGATTGATCCCCACTTCCCATGATTCCTC
scaffold137_1220558	29.071	GAAGATACACGCAGCAATAAACAAGAATTAAAATAACTAAAATAACATTCAAAGTACCTAACATTAATGTTAAAATAACCGTAAAATTAAAAATAACAAAAATTTCTCAACAATATATAACTCAATCCACATCTACAGTCACAAGTACAA[C/T]CAAAAAATCAGTAAAATAGAACTAAAATAGATGGTAAACGTATAAAATAAGGTTGACAAACAGTACTAACCTCGGCAACAACCTTTGCGTAATGTGGGGCGCCTTCGTAGACTTTAACTTACGGCTCAAATGCTGCAAAAGCACGTGGAA
scaffold108_642275	31.005	TTATGAATGATTTAACTATGTTTATGTTTGAAGTATTTTTGGATGATTTTGGTGAATCTGTGAAGTGAATTGGTGAGTGCATGTTTGAAGTGTTTTAGATATTAATAGCAAGTGAGTTGTCTGTAAGTGAATCTTTGAAGTGAATTGGTA[T/C]GCAAGTATAGTGTTGTTAGAACTCAATAACTGTAAATACAGCTATCCTGCAGTTATGGTAGCCATTTGAAACATATGTCATGTATAGTTTAGCTATGTGAAATGAATTGGTGATTGTAGATGTTTTACATAATGAAAGCAAGTGTTGAGA
scaffold108_662752	31.18	TTTGGATGGTGCCTCCATCCAGGGTTGTAAGTGTTTGAATACGGGTTGAAATTCCGCTGGGCACCTTGACATACATAGAAAATAGACGCTGGATTAGCTGGACAGTTCTCATACAAGTGGTTATCTCCACAATAGACACAAGATATATAT[C/G]AAATTTATAAAACAGGAGAGGGTTCAGGTATCGCCGAAATTGTGGTTTTGGTTTCCTTCTCCATTGTCAATTGCTTTAACATTTGGTTCATAGCCGCCATTTGGGCTTACATTGAAGCTACTGTGTCTAACTCAAAGACTTCGGCTGATA
scaffold108_641833	31.929	AACCGATACCAGACCCAGAAGTATTGGAGACAGTTCTTTGTTATCGTTCAGGCTACGTTAAGGGTGCTGGTTGGGGCCCAAAACCAGTCTCGTAGAGGTTCTGCTTCAAGTGTAGCATCTTCACAGTGGGAAGAAGAGCTGTCACAAGAA[A/T]TATGTACTCTAAGAGAATAATTTCAGGACCATCTCACGCAGAAAGACAAAGAGCTTGAGGATCGTCTTTCTTAGAAAGACAAGGAGTTAAATGAGCATTTCGCAGCCAGAGATTCTAAGATTACGGTCTATGCAGTGGAATGTCAGATTT
scaffold120_156316	32.949	ATTGTTTTCGGTATCCGTAAAAATCTTAAATCCCTAAAATTATGTATATAAAACTAATTGGTTACAAGGGTATATTTGTCAAAACATTTTCTCAATATTTTTTTTTTAAAAAATCATTTAGCTATTATTGCAATGTCTCGTAGGTTTGGC[C/G]ATTTTTTAAAACGTGTTATTAAATTGGGTCATTCCTACTGTTGCCCTTTATTATGTAGGCTAATTCCAGCCCGATCCAAATGGTCAATCCACCTTGATCTCACTTTTAGTGGTTAAGCCGAACCAAATAATGTTTAAGGCCCATAGGACT
scaffold120_156319	33.121	GTTTTCGGTATCCGTAAAAATCTTAAATCCCTAAAATTATGTATATAAAACTAATTGGTTACAAGGGTATATTTGTCAAAACATTTTCTCAATATTTTTTTTTTAAAAAATCATTTAGCTATTATTGCAATGTCTCGTAGGTTTGGCCAT[T/G]TTTTAAAACGTGTTATTAAATTGGGTCATTCCTACTGTTGCCCTTTATTATGTAGGCTAATTCCAGCCCGATCCAAATGGTCAATCCACCTTGATCTCACTTTTAGTGGTTAAGCCGAACCAAATAATGTTTAAGGCCCATAGGACTTGG
scaffold108_666261	39.176	TGTCCAAATAATTGCTCTTTTGTTAGGGTACCATTCACCTCTCTTGTCAAAATTGGTTGTATCAATACATCCAAAACCTATTTATTAATATTTCCAAAGCCTATAAAAAAAAGGTGTGGATTACTATGAAAGTAATCCAGTGGGGGTTTG[T/G]TTTCTAAAACTAAAAATATAGATCATTTAAAAAATTTTTTAGTGCAACAAATGGGGTGAGAATTCAAATACCTTTGGATCGGAGATATGTGCCTAAACCAATCAGTCATGTTCAGATTGGCTAAGTAATTTAATTAATACATTACGAACA
scaffold28_2181774	42.444	CAGGATCCGATGGTCTTAGGCTTCAATTGTCTGTACCAGGACCTAGATTGGCCCTTCAAAGTGACGGAGAACGCTCTGCATTTCATTTCGTCTCCTGCAGCATTTAACTTCATCAAACCTTCGTACAAGTCGATGTGATCAATTGAATCG[G/A]TTGATCCATCGTATGGTTTCATGTCGGGTTTCTTCATCTTTGGTGGAAGTGGATATGCCATTATGGGAGTTGTGAAAGGAGGATCTTCTCTCTCGCCTAACTCCACCCAACCGACATATGTTGGGTGTGTTACCCTAAACTCGTAGTTTG
scaffold28_2086136	43.919	TCTCCTCAGTTCAACCTTGCTTCCTCAATCGCAGATTACTTGCATCTGTAACATTGTTCTCCGCGATTGAGGAGGGTTGATTTGTGATAGGGCTTGTGGCTCCATCGGAAGAGTCGGAGTCGTTGGATTTTGACATGTTGATTCGGTATG[G/A]TACTATAAACAAGCGAACAAACAACAAACAATTTTGGGTTGTGGATGTGGTTGGGTACTTGGTGTGGTATGCATGTATATATAGTGGGTTTGTGATGGTAGTAGTTAGATGTCAAGAGTCACAAAAATTAACTCGTAAAGGTTGGGATGT
scaffold96_55323	48.957	CTCATTAATTATATTAATCACCATTCATTAACTATTGGTCACTTCAGTAAAGACCCACAGTTGCACTCTTCTCACTGTACAGTATTTTGCGTCCATGGATATTGACCATTAACAGCAAGTCAATCATTCACGAGTGTTTGTAACCACAGT[A/T]GGGTCAAATTACCATTTTACCCTTATATTACATCTTGTACCTTAAGTACCGTTGATCCTCTAATGAACAACCCGGTTATGGTCCGACCAATAACTGGAAGTCCCTCTCAGGCCAGTGAGAGGGTGGGGCCCCTTGTTCAAGTCCGAACTC
scaffold133_199989	51.638	TCCAACTCTCTGACCCACTCCTCAGCCGCAGTAGGCCTCTCACTCACCCCGTTGAAAACGGGTGGTCCGAAACGTTTGAAATCCATGATGAACTGGACCTCCTCCTGTTGAATCTGTGCCCGGCGAGGCTGCTGCGCCTGAGCCCCACCA[G/A]CTCCATTCGCATTATCCAGCAATACTTGCAATGCCTCAGCTAGTAACGCCACCTGGGGATTCACCTGGAGAATTCCCTGAGGTGCTGACTGCGGGACCGGGGTGCTACCCCTCCAGGAACTGCCGGGGGAACATTTGGATCTGCTGCCTC
scaffold28_703704	51.896	TTAACACTTAAGTCGCATGAGCCTTTGTAAACGGATCAACAATTTTCCACAACATCACTGTTATCACAATAAAGTGTGATGGGCAAAGTCATGTTTGGAACAACTTCCAAATAAGTTAAGAACTTTCTAAGTCACACCGCCTATTTTGCT[G/A]CTTCAAAAGCGGCAACATATTCGACCTCCATTGTGGAGTCTGCGAAGCATTTTTGTTTGATGCTCCGCTATACTATAGCTCCTCCATTAAGAGTGAACACTGATCTCGAAGTGGATTTTCCCGAATCCTTATCACTTTGGAAATCAGAGT
scaffold28_601461	52.722	TGTCGTCAATGTTTTGCTTCGTTTTCCTAGCGACGAAACTTTCATCCAATACTTGATTAAGGATTAAGAATTAAGAGCATTGATATTGATATTAGTTTATATTCAATTTTGAGTAAATTGCTGAAGTTTATTTGCGTTTATAGACTTGTG[A/T]GGTATTTTCTATTTTGAATCCTTAATCTTATGTTTTAGAACACTGAATATTGTACTCTCTTTGAAGAATTTAATTATACCAAATAGTCCTTTGATCCTCGAACATTTTAAGAATCCGGTATGGTCCTTTGTTCTTCTTATATGTTTGGAA
scaffold28_489609	53.303	CGCCACGAGACTACATACCCCCATTGATAGTGCCATTCTGATATTTGCAATGGCCTGCTCATCCATCTCATTCGAAGCTTTGTTTGTCATATCCACTGGTCTCTCCCCCAATGTCTTGTGTATCTTCTTGCACGTAAGAAGATCTTTTAC[A/T]TGCATCTTCCAAAATCTGAAATTCTCTCCACTGAACTTCAGAACCCCTTCATAGTAATGGTGTGCTTGATATTTGCCTCCCATGACTCTGCAACCTATGCTCTGATACCACTTGTTGGGAAAATTTACTCACCAATAATATTTTCCCCTT
scaffold28_441911	53.827	CTAATAGACCTTTTTTAAATTTAAAACTAATAGACCTTTTTTAAAACGGGTGGCAAAATTTAGCCATCCACTCAAATTTCCCAAGTTTAAAATATATCAATACAGAACAAGTAGTTACTAAAAAGTTTCCTTGGAACAGTGGAACGCGCG[C/A]CCCAGGCCCCTAGACATCCCGAGATCGACTCCTATTTGAAACCTTTTTTAAAAGTGAAATATATATAGATATATATATGTTGGTGGGTTATTCAACCATAATTTTATAAATGTAATTTTCTTTTTAAACACTTTTAAATAGTGCATCCAA
scaffold12_44489	54.798	CCTCGCCTCGAACGTTACCTTAGGCTCGAGAACCACCTCGACCTCGAGCGTTGCGTCGGCCTCGAGTACCATCTTAGCATCGAGAAACACCTCAGCCTCAAGTGTTATCCTCGCCTCGAATACCATATCGACCTCGAGAAATACCTAGGC[C/A]TGGAGAAACACTCGGCCCTGAACGTTATCTTGGCCTCAAGAACTACCTTGACCACAAGATAGGGCGGTCACATCCTTGGCCACCTTAAATGCGTCCCACGCGACCGTGCCTCCTCTTTTCCACACCAAGGGTGCTTGGTTCCCACAATCA
scaffold36_87736	55.496	TTTGGCATCCACAACCACATTTTTCTTCATGTGGCACCAGTGAAAGGAGTCATACGTTTTGATGAGAAGGGAAAACTTAGTCTGAGGTATATTGGTCCTTTTGAGATCTTAGAGCGCATTGGCCCAGTCGCTTATAGGTTGGTCTTGACC[C/A]AGTCGTTGGATGCAGTGCATAACATGTTCCATGTGTCCATGCTGAGAAAGTATGTCCATGACCCTTCTCACGTCTTAGATCCCAAACCACTACAGTTAAATGAAACCTTGTGCAAGAGAGAGGTACCTGTTGAGATCTTAGCAAAAGAGA
scaffold36_550561	57.554	ATCCTGTAAATCGAGTATGTAAGTTCGTGTCATTCGTGGCAAGGAGTTGCTGTGAAAGAGTACCAGAGAAGTGCAAGAAAAATCGGAGGGACTGGGTAGATAGCATCTCGGCACTGGGCAGCGCTTGAGGCAGTGGGGGCAGCGCCTAAG[C/A]GCTATGCCGTGGTGCCTCAGCTCTTGGTTCGAGCGCCTAGGCGCTGGGTTTTTTTTTTAATTTTTGTTTCATTTCTTATAGGAAGCCAAAAACCCGTCTATTTTGCTATTTAATTATTATGCATTTTGAATGTATACTTAATTAGTTGTA
scaffold36_550567	58.022	TAAATCGAGTATGTAAGTTCGTGTCATTCGTGGCAAGGAGTTGCTGTGAAAGAGTACCAGAGAAGTGCAAGAAAAATCGGAGGGACTGGGTAGATAGCATCTCGGCACTGGGCAGCGCTTGAGGCAGTGGGGGCAGCGCCTAAGCGCTAT[G/C]CCGTGGTGCCTCAGCTCTTGGTTCGAGCGCCTAGGCGCTGGGTTTTTTTTTTAATTTTTGTTTCATTTCTTATAGGAAGCCAAAAACCCGTCTATTTTGCTATTTAATTATTATGCATTTTGAATGTATACTTAATTAGTTGTATATGTT
scaffold84_1295924	73.814	TGACTCTAAGATTATGTTTCATTTAATATTCCTTCACCAAATTTGAACAAAGAATTTTAACTTTCTCGACCTCAAGAAAAGAACCATCTCCATAAAACCGAGGAAAGTAAAACTCAATCGATTTCATCTTTAAATGTGGATCTAAGACTG[T/A]TGCTACTGCCATTACTCCATGAATTATCGTCCAATACTTGTCAAAATTTGTCATCAGTTTTTTAAGTTATGCTCCTAATCTCTTCAAATAAAATTTAGTTGGCTCAGAAATAGATAACTTGATTTGACAAATTTTTGGGAAAAATATATT
scaffold84_950038	82.724	GATCTAACTCAAAAGAAGGTTAATTAGTGCAGGAGTATAATTTTAAGAAAACCAAACTAACAAAAAGACGAAATTGTTATCAAATTGATTATGACTAGAGTTTGTCAAACTTTATTTTTCTTATCTAATCCAAAACTTGCTTGAATTTTC[A/G]TGAAGAACAGAGAAGATTCTAAGGTGTGAGTGAGCTTAACTTGATTTTACTACTCTAAACTTGTTTCTATTTTAACATTGAACAGAGAAGAGAAAAGACCACAGCTTTCTGAAAAATCTACCAGGAGCATCAGAGAAGCTCCAAATTTTC
scaffold84_176229	92.07	TCATTATTATTTAAAAAAAATAAATTTCTATTTTTGCATTTCTCTCTCACACTCGCCAAAGGTGCTGAGGACAGCAAGGTCCCTCTATTTTCCAAAATTTGAAACAATCGAAACCCTTTTGTATGAAATCTTTGGTATATTAAAAAAAAA[A/G]AAGGTATAATGTCATGTTAAAATTGTGCACAGTAGAAAAAGAAAGAGACAAAAAATAAAATGAATGGATCAAAACGGTCATTTTTAAGAACGATGTTTTGAATGTACAATGACTAAAATGAACAATATCTAAAAGTTCAGAAGCGAAAAT
scaffold84_176187	92.567	TAAAAAGGGATCTTGTACTTCTCAACATTAAATATTGACAACTCATTATTATTTAAAAAAAATAAATTTCTATTTTTGCATTTCTCTCTCACACTCGCCAAAGGTGCTGAGGACAGCAAGGTCCCTCTATTTTCCAAAATTTGAAACAAT[C/T]GAAACCCTTTTGTATGAAATCTTTGGTATATTAAAAAAAAAAAAGGTATAATGTCATGTTAAAATTGTGCACAGTAGAAAAAGAAAGAGACAAAAAATAAAATGAATGGATCAAAACGGTCATTTTTAAGAACGATGTTTTGAATGTACA
scaffold53_202899	96.685	AAACAACAAGAAATCTTCAACAAAGACAACAACCAAATTTGCAATCATTAAACTCCACAAACTCACATTCCGACCCACAAGGAGAAATCAAAAGACCAAGATTCTCCCCATCCAATGGACTGATTTTCTTCCCCCATTTGGATAAAACTA[A/C]ACAAACAATTTAAAACCAAAAAAAAAACAAAAAAATCCCTTTTTTTCCTTCAGATCGAGAGAAGAGAATCAAATCGATCTGGCTTTATATTTTTTTAAACACAATGCAGAATCATGGAATCCTCACCAAAATTTCTTCTTTATTTCATAG
scaffold53_560041	103.375	TCGAGTCCTGCACGGCTGTAGTCGGGGCTTTCTCCCCATTCGAGAACGAGTCCCACAAGTTACAGTATTGGGTAGCCGTCAACACCCTTTGGTTATAGGGATCCAACTGACGAAGCCACGCGACATAGATTTCAAGTTAAAAAAAAAAAA[A/T]TTTTTTTTTGGGTGAGGGGCAACAATATTGGTAATACGTACTTGATAACATCATCCTTAAATTTGACAATTTCTCGAATCATTTGCAAGAAACGTGGATTGAGAATGTTCTTCTTTTGGGCAAATAGACTTGAAAAACTATTTCTATTAC
scaffold53_1188096	115.203	ATTCTGCCAATATTGATGCATATGGAGAGCGTGGACACATTTTAGAAGCAGAGAGAGTTTTTGTTAGCTGCCAAGACGAGAAGAAGCTCACTGTCCTTGAGTTCAATGTGTTGATTAAAGCCTATGGTGTGGTAAAGGATTATGCTAAAG[G/C]ACAAAAATTATTTGATAGTATGGAGAGTAATGGTGTCACTCCTGATAAATGTAGCTATAGTTCTCTGATTCAGATATTGTCTGGTGCGGATATGCCGGCCATGGCACTCTCTTATCTGAAGAAGATGCAGTCAGCAGGATTGGTAAGTGA
scaffold53_1576356	122.778	TTGGGAATTTGTCTTTTCATTAATTACCTTATTGCATTTTGTATCCAGGAAGTGAATTTATTTCTATTATTGGAATTGTTGTCCTTTTCCTTTTAATTTATCCATTGGCTTTCAGTTCTTGGGTTTCGTTTTGTCAAATAAATCTTCTTT[T/G]TTTTTGCAGCATGTTGAGGAGATTGTGAAATACTTTGACTACGGATTGTGGTGGGTGATCCTTGGAGTTGCTTCATCCATTGGTCTTGGTAATTAATGTTGTTTGATTTAAGTGATGGTTGGTAGTGATAATTATTGTTACTTCCTTGGA
scaffold53_1652330	123.063	AGAACTTCGACAAACAAACTTGTAATTTGACATTGTAGATAATAGTTTTACTTAAATTTGTATATTTAATATATAAAATAAATTTATAAATGTGGACTTAAGCTTCCATCCGGTGTCGTGGTGTAGTTGGTTATCACGTCAGTCTAACAC[A/C]CTGAAGGTCTCCGGTTCGAATCCGGGCGACGCCAATCGTTTTTAAATATATATATTTTTCAATTTAGTTTTGGGCCTTCTGTTTACGGTCATGGCCCACTAAAATCCCGACAAAGGTCCACTAAGGCCCACAAAATCAAGTTTATGTTTT
scaffold53_1989730	126.068	GACCACCAAAAGAAAAGAAAGTAACAACCCAACTGTGCTGAAAAAACCCACCCAGCTGCAAATGGGATTTCTGGAGGGAAAGAATAGGTTGAAGAGAGAAAAAAGGGTGTTCCCTTTTCTGGACAAGCCAAAGGGGCAAAATTTCTTAAA[T/C]ATGTGATGTACCTAAAAGAACAAAAAATTCTGTCATAATTCACAAACAATCATGAAGACACGAACATCTTCAAATGGTTTTGGGCAAACTTTCTCAAACATTTCCCCCCCCCCCCCCCCCCTTCTCGAAATTTTATGCAAGAATTTGGGC
scaffold53_2020246	126.751	TCCCCGCACTATTAATAGAAACCCTCACACCCCATTACATTAGCTACGCTCCCTCTCGCCCCCTCTTTCTAGAATATACCTTTCTAATCAGGGCCTATGCCTATCATCGTACAATTTATATTCTAACATTGAATCAGATAACCATCATGG[C/G]ATGACCTAGTGATTAATAAGGATCAATGTAAATAGCAAAGGACTTCGAGGAAATGAGTTTAAACCATGGTGGTCACCTATCTAGAATTTAATATCCTACGAGTTACCTTATCAACCAAATGTAGTAAAGTCAGACGATTGGCTTGTAATT
scaffold53_1941645	126.959	CTTAGAAAAAATATCTTTTCTTGTGATTCGACTCTCCACTTACCAATTTCTAACCCTCATCTCTTATCATCCACGTGCCCGGCCGTCTTCTTCCTGTGTCAAAAAAAAGCAAGATTATGGCAGAAGCTCCCAATTGATGAACAAAATTTC[A/C]AGGAAAAATCATCAAAATCATTCGTCATTTCTGGAATGAATCTTGATTTGTTTGAAATGTCTTCGAGTATTGCTTTCCCGAACTGATAGAAGCTCAAGAAGTTCATTAATGGCGGACATCGCATCCATGGAAGAGGAGAAGAGAGAAACG
scaffold53_2022069	127.584	GAAACTGTACTTTTCCTATCTTCTGTGAGATGTATCAGTATTTGGTTGGAAGTTTCACGATCAAACTGGACCTATTTGGTCACAATTTCAACGTCAACTTTTTCCCCCTTAGACCAATATGTCAGCTCAACATCGGTTTCAGCTAAAACC[C/T]GAACCTGCTGACACCCCTAAGTTAAAGCATGGGCATGGTTACAACATTGCTTATATCTTTCTATATGATAAGTTCTATGTTCTATTTGCTGATTATGAAGTCAGACAAACCTTGCAAAGCAGCTAGTCCAGTAAGCAGTTGAAGCATTAG
scaffold53_1984993	128.063	CTTACCAGTTAAAGCAAGTGTTCTCCATGATACCATAGTTCCTAACAAGAAGGCAACCGACGAGCCCGTAACGATCATAAGCTGCAGACCGCAAAATGGAAGATGGAAATAAGACATATTTCGATTTGCCAAGAAAACAATTAAGGATCC[A/G]TTAGATAACATAACCATTTTTGTTTCGTTTAAGCTTGTTTGCTAACAATTTATTTGTTTCTAAAACGTGATGAAGAAAAAAGGTTTTTATCTTCTCCACCTGATTGAGTGTTGTGAGGCCTCCCCGTAGATTCTTCGGTGCTATTTCCGC
scaffold53_2036135	128.579	TGGCCTCTTGGCAAAGACATCATTCGACTAAAGTCTAAAACTCACCTCATCAGGATGATGAATACTGAAATCACATTCGAAAAGTTAAGGAAAATATAATGTGATAGCTCAAAACATTATTAATAACATATTGTAAATATCTTGATGTCT[C/G]TGTTCACGATAATCGATAGTATGAACATAACATTCTGAAAACAAGGAACTACTACAACACTACTCTAAAACTACTTGACGTACACAACAAACAAACCAAATTATATCTCATTCAAACTCCGCTCCTGCTCAAAGCTACAAGAAATAGATG
scaffold53_2055152	129.004	TCTATCTGTTCATTTAAAACTTAGGTCAGCCCTTAGATTTTGTTTTTCTTAGTGTGAGTAGGAGGAGGGTGAATTTGGTGGCACATGGGTTTGAATCAGATTGCAAAACTTGATTCCTTGTGCATGTGATGCACACCAACTGTGAATTAG[T/G]TGTATAAGTTAGAAAATTTTGAGTCACGTGTTCACCAATCAATATGTTTTCTGAATAGTGCTGTTTAGGTAAGCCCTCCTTGTCTCATTTCTCTTGTCATTATCAATGTCTTTCCCTCCCATCTATTCATTCTATTATTATTATTATTAT
scaffold53_2051023	129.476	GATTGAAGTGGCTCGAACTTTTCGTTTTCTTCAACTCTGACTTCCTTATTCCTCCTCGAGTTTGCTTCAGATAATTTCCCCGAGCTCTGTTTTCTGCAAATACTGCCTTTGCTTAACAGGGAGGGAACATCTACTCAAACATAGTCAATT[G/T]TGAAGTACTTTATTGAGGAATCCTCACGAGCTACAAGGATTCGGCATACTGCGTCAGGTACTCTTACAAATCTATCTTCTCCATTTCTTGACAAAAATATTTTGATATTTTCGTTAAGCAGCAAAATGCGCTGCTGAATTATCTGCTCGC
scaffold53_2055180	129.7	GCCCTTAGATTTTGTTTTTCTTAGTGTGAGTAGGAGGAGGGTGAATTTGGTGGCACATGGGTTTGAATCAGATTGCAAAACTTGATTCCTTGTGCATGTGATGCACACCAACTGTGAATTAGTTGTATAAGTTAGAAAATTTTGAGTCAC[G/A]TGTTCACCAATCAATATGTTTTCTGAATAGTGCTGTTTAGGTAAGCCCTCCTTGTCTCATTTCTCTTGTCATTATCAATGTCTTTCCCTCCCATCTATTCATTCTATTATTATTATTATTATTATTATTATTATTATTATTATTATTATT
scaffold53_2061178	129.849	AGGAGACGAAATTTACCTGGATTTGCTTGAAAGAGGCGGAGAGGGAGGGCATGGAAACCGAAGATCCAGCGACGGAGAACATTTTTTGGGAGAGAGTGACAGAGAGATCTGAGATTTGGGAGAAATTGTTTATGAAAAGAGAAAGAGAGA[G/A]CGGATATGAAGCCGGAGAGCACAAAGACTGTGAAAAACCTCAAATTGCGAACAAAACGATTTTATAGATCGCTTGTTCGGTAGCGTCGTCTCGTTCCTCTTCGTTTGTATCGAATTGTGTTTGGACGCGCGGCTTCTTCATTTCTCCTGC
scaffold53_2069675	130.317	CCATCCCAAAATCCACTATCGACGAGCCTGATTCAACGATCACTTTAGGCGCCATAACTATTCGAAATCCTGCTTTTCAAGTTCGCTTTAATTGACAGCTCGAGGATGATTTTGGTGAACACGCATTTGATGCTTCGAGCAAAATCTGCT[G/A]AAAGAAGCACTATAACAAAAAATTTCAGAGTAACATTCTGAGAAATCTGGATTTTATTTCTGCAATACAATGTTTGCGATTCTGACGAGAAAGGAGGATTTTAAGGATACGAATCTATCGGTTTTCACTTCTCCATGGCCATTACAAAAT
scaffold53_2260767	131.408	GAGAACAGCAAACTCATTGGTCAAAAAAAGTAGCAACAAGAAAACAGTCTGTCACTGTCAGGGTCAGTTCCTTAGACCAATTTCCAAAGTTAGATCTAATCGGGCTTTTGTCTCTTCTAAACTAGGCCATGTCTATACTAATAGTTAATA[T/A]ATTAGGGTGATTCAAATAATAATTATAGTAATGCAAATTTTGTACTGTACTAATAGTCATGTATTTACGGCGGCAACTCGATAAATATCGATAAATTCTGTCTTCTAGATATGATTTTCTAATAATACCTCTAATACAAACAATCTATAA
scaffold53_2261804	132.102	ATTTTAATTTTTACATGGCAAAGAAACTATTTCATACAAGTCCACTTTTAACAAATTGAACCATACGTTGAATAATCTTATATTATTTTTCTCATATTAACTAATTGTATTCGTGTAAACTTTTAAAACAGGGTCTAACTCTTAACTCTA[C/G]TTTTCAAGATTGAATACATGAATTTCAATCCACTAATGATTGTGTGTGGGGCTTACTTGGAAGAAATGTTAAAGATCTGCACTTCAAAGACTTCTAATTAAAAAAAGTATTCAAACCTAATTCTGGTTCTTTCTTAATTCTTGTTTTTAA
scaffold53_2398218	132.548	GTTACATATTAGTGTTGTGCCCTTAATTTACCCTTGCTTCTTAGATTGGCATTGGTCTTCATGTAACAACTAGCCTTTATTTTCACATTATGTTCTTCACATGTAGTGTATTGTGTCTTAGGTGCGGAAGAGACCATTAAACAAGAAGGA[G/A]GTTGCTCGCAAGGAGGATGATATTGTAACAGTTTGTGATAATGTCTGTTTGGCTGTTCATGAACCAAAACTAAAGGTCTGTTTCCTTTGATTGTGCCAAATTTTAATATATAATTTTAGTTTAATTGTTTGATGGTGGCGTTGTTTTACT
scaffold53_2448489	132.843	TCTCTTGCTCTTGTCCGCCCCCGGACCGGTGTTCTGAAACTCAACATAGAACAATGTGTCAAGCCCAAAGGTGCCCATCCATGGCAACCATCCCTCAGGTTGGATGAGGTCGTCGATTTTAGACTGCATGATGATGGTGCGAGAATATGC[C/T]TTCCATGGCCTCCCCAAGTAGGCCTTGTTCACAGCTCTGTGTGGGTAATAGGCTGGGTCGGACGTGAAGTGGCAGCTTTGGAACACAAGCGCGGTTGGCTCACGCTCCTCGAGCCTGCCTTGGGCTGTCACGATGCACTGTTGGTTATCC
scaffold53_2448022	132.956	GAAACTATATTAGAGTCAATTTATACATAAATTATCTCCAATAGGTATTGGTATTAGTGGGTCAGATTATTCTCAGATCTTTTTCTTCTCGGTAGATTAATGATTGAATTTTAATGGATAAGTATAACAATTTTAACTTTTTGTCAGACT[T/C]ATGCTGAAAATTAATTGTATTTTGTGTCACTCTTGCAATTTGAGCAGAATTAAAGTTCGAGAGGAAACGAGACATAATTAAATCAAATTAATTGAATGAATAATTGGAGTCAAAGACAAAAAAGAATATACACAACCCAAGTAAATAAAT
scaffold53_2514963	135.263	ACGGAATTAAAAGATAAATAAATAACATTGTCGGTTTTCCAACAAGCTGGGCGATTGGTTCAGTCGGTGTCAATTCTGATAGGTAAATTGTGCCTAAGCTTGTACATGTGATGGCACGAATTTTTTTGTGACGTTTAAAAAACGTCACGA[G/A]TATATCTTCCGTGACGTTTTTTACCTATAAAATCTGTTTTCGTGACGTTTTGTAACCGTCACAAAATCTAAATCCGTCACGTTATCTTTTTTGTCGCTACGTTTTGTAGACGTACTCACGAAATCAAGTTTTCATGATGGTTAAAAACTG
scaffold161_771181	0	CTCTCTCCCTCGCTCAAGGACTTGTAAATTAGCACAAGGGAGGAAATGACATTACAATAATTCAAACACATGGCCTCCTCCTTTGATGTATATTAAATCATCATTAGACCCAAACAGTCAAGTTGATAGTTTTTCTTTTCCTTTTTTTAA[C/G]TGGGAGTCGGAGCTTTACTAAACTCCCCTATACCCAGGGCACCCGCGTGCAAAAGTGATAGTCACAGTATAGTTAACCATTTATTCATATTTTTAGCACAACAAACTAATTGGAAGAAGATGTGTTAAGAGTGACATACCAGCCTGTTCA
scaffold161_817588	1.61	AAGTTCCAAAGCAAAAACAGAGGCGAGGAAGCAGAAAAACAGAGAGAACCCATTGATTAACAAGCACTGCAAATCAAACCAAGCAAACCCCAGAACACAGAAACACAGGATATCATTATGAAAAACCAATCAGAACTGTAATAAGAAAAA[G/T]CAGAAGGAAGACGAACGATTAGTTTAATTACCTTGTGTCGGTGAATCAATCTCAGAACAGGGGAAGCCGAAAATGTGATCTTGCGGTTGCGGAGAAGAAAAAGGGAAGAAATGGGGTCGACTTTTCAAAGACCCGTTAAATTGTTGCAAT
scaffold161_956140	4.034	GCCTGGAATGCAGCAACTTTTAATCCACTTCACCAATCAACTCCTAACGCCTTAGACATAACTTTATATAATCCATTTACCAGGCTGAGTGATCTAAAACCGCTTACTTGAATTCCATTATTTGCTTCACCAAGGAATGAAATATGAAGA[G/A]CTGATTCAACTGAGTTGAAGGAATGAGAATCACTCATACCCCCCAAAGTTGATAAAACTCTCACATAAATATACTAATATGCATGAGCACAGTGTTTTCACTATTTTACTTATTGGATAAAATAAAGTACTCAGTTAATTATGTCTATAC
scaffold161_1469749	9.823	ATGTGTGTGATATTTAACAAAAAAAAAATGTCTGCCACGCTATTAAAAAATATAAGAACAATATATTTAATCATTAATGTTCGGCAGATTTTTTATTTTTTATTTTTTAATGTAAATTGAGAAGATAGAAGTCTAAATGTTGGACTTAAA[G/A]AAAGAAGCAGGCATCAATCAATTATGTTCAGAAAGAATATTAATTCTATAGAAATTATGGTTTTGACATTTATATTGTGAAAATTCAAGGATACATTTACGAACTTAAAAAACCAATTAACATAAAATACAAACAACAACGAGATATATT
scaffold161_1551985	11.006	TTTATCTTCTCTGGGCCCTACCCGCCTGAATTTAAGTCTACTTAGTACGTAATCCCTCATTTATAATCATCATAGTTTCATAAATTAAATAGGTGAACAGTAGTAACTTATTGGACACAAATTAAAAAATTACAGACAAATATTTTTTTC[T/C]TTTTTAATTTAAAGACTAAACAGACAAATTCTTTAAAGTCTATAAACTCAATTTGTAAGGTAACTTAGCTATAACATGCCTATTTTCTACGTAACAATTCTACTGCAAGGTGAAGTAAGCTCTTATGTATTATATTGTCAACAGTTGTTA
scaffold161_2128460	17.443	TCACGTATGAATCGACCTTGAAGAGCACTAGCAGGCGTGAAAGCAACGAGGATGTTTTCCAACAACACGTCATGTTTCCTGAACAGTCGGGGAACTGTTGAAGTGCTGTCAGAAGCCTTACGTGAAAGTATTCTCTCTAGAGCAATAGAT[T/C]GGATTGTGCACTAACAAAAACGTCGAAGTGCTAGGTCTGTTTTATAAGTACTTCGAGCTTTGGTACACCCATTCGAGTTTCTTAGATATGAGCTTAGTCTTATTTTACACTCAAAAACATATATATTTACATGTGGATAAAGACAAATAT
scaffold161_2539559	22.365	TTTGAACAATCCCACCAGCCACAACTTCTAAAATTGCATGAGTCATTCCATTCTTATCTTCAGACAAACATGATTGCAGTGGTGGACAGCTCTCGTTAAGAAGTTCATTAATTCTTTTAATCTCTTCTGGTCTGCAAATGAGTACCTGCT[C/T]AGATGAAAATGGAGAAAAATGTCTGTAAAAAGAAGAATCCAACAAAAGGAAAATGTCTCAATATAGCAAGTTCAAAAAAAAAAATCGAAGCAAAGAGGTCGGGTAGTGTAGGCCAGTTGACAGTATGTTCATAAATCAGCATGTTAATAG
scaffold161_2558261	22.593	CAATGATTTTACTTGTATTTGTTGAAGTATGGCTATTAATGAAAAGCATGTCAATATTGTCAGCAAATTTTTTGCTAGAACTTTTTTTTACGCAGTTGTTTATTAATTTTTAAATAGTGCTAGTACCAAAAATATTCTATTCCAGTTTAG[G/A]AGTGCACAAATATCTAACTACTTGATCAATACTCTCTAAAAACAGTGTTTATATAATCTTTTAGGAAAGTATTTATAACTATAAGTTGTTGGAATTAGAAAGACATTTTTGAGTGACCAAAATGAAATGTATTCTACATCTGCAGATACG
scaffold161_2580361	22.865	ACCGCTTTCTTAGTTTTGAAATTCATACGGCTACAAAAGGCCATATCAACCAATTTGGCGGAAAATAGAATTGAAACAGCCAATAAAGAAAGAAACAAATTCCGAGCAGTTCCGAATTAACTTTGCCTTATAAAAATATGAAAGCTAGGA[T/C]TAATATTTCATCCGCCACATTTTCCCACGCTCTCTCTGCAACCAAACAGACAATGAAGCTCAAATGCATAGGAGATTACAATAAACTAACCAAGCTCTCGGATCTTTGAATTGAGTTTTTCCAATTCGATCTTGAGCACGGAGGAATCAG
scaffold161_2554567	23.111	ATCGCGCCCGCATTGGTGGTATTTTCTTCTTATCAGGCTAGGTTTTCACAGTAAATCATAAATAAAATAAAGCTAGTATTTTGTGACTTAACATCACTGGAGCCTTCCTTTTATCTCGTTTGCTTGCGAAAAAGCAAGCTATAGGGAAAT[T/A]ATAAAATTCTTGAAACTTTCTGAGATAACCTCTTTTGGTTGTTGCCACCAGGTGTAAGCTGTTACGACATTCTTTTATTATATCGTTAGTTCTTTATGACGTGCATATTGATCTTGTAGCATAGATCTCTCTTCAACTTCCAGCATGGGT
scaffold161_2554546	23.135	TTTGGGTATGGAGTGTGTTAAATCGCGCCCGCATTGGTGGTATTTTCTTCTTATCAGGCTAGGTTTTCACAGTAAATCATAAATAAAATAAAGCTAGTATTTTGTGACTTAACATCACTGGAGCCTTCCTTTTATCTCGTTTGCTTGCGA[A/G]AAAGCAAGCTATAGGGAAATTATAAAATTCTTGAAACTTTCTGAGATAACCTCTTTTGGTTGTTGCCACCAGGTGTAAGCTGTTACGACATTCTTTTATTATATCGTTAGTTCTTTATGACGTGCATATTGATCTTGTAGCATAGATCTC
scaffold161_2558222	23.551	GGGAAAAAATTAGATTGATATCGAGATTGCTAGTGCAGACAATGATTTTACTTGTATTTGTTGAAGTATGGCTATTAATGAAAAGCATGTCAATATTGTCAGCAAATTTTTTGCTAGAACTTTTTTTTACGCAGTTGTTTATTAATTTTT[A/C]AATAGTGCTAGTACCAAAAATATTCTATTCCAGTTTAGGAGTGCACAAATATCTAACTACTTGATCAATACTCTCTAAAAACAGTGTTTATATAATCTTTTAGGAAAGTATTTATAACTATAAGTTGTTGGAATTAGAAAGACATTTTTG
scaffold161_2975619	27.637	ACGTGCCTTTTTTCTGCACTGATTTTCCAAGCTCCACGACTCCCCTATTTTGGAATCATTATGATTTTGGATTTTGTACAATGTGATGCAAAAACAAACTTTTATACGAAACCAATCTTCTAAAAACGTGGATGAAAATTCCAAATGTCT[G/C]AATTTTATGAAAAATATTGATAAATATTCTTTTAAAAAATTATAAAAGTAAGAGAGAATCACCCTACTTGGGCAAGTAAAAAATTATATCAATATTTAACATTATGTCTATATGAGTGGTTATCTTTTTTTTTATATTTTGTTTAAGATA
scaffold72_1_315775	32.998	GTGAGTGTGAACCTATTGTTGGTCGAAGTACTCGCGATAAGAGAAGGATTGCGTATGACTCTGATGTTAAGGTCGATGAAAGTGAAAGTTGAATATGATTCATTGTAAGTCATCAATATGTTAACTGACAAAATTGATTGGCATGGTGGA[T/G]AAGCCACGAAGGTTGAGGATGTGATTTTTTTGGCAAGATTGTTTCAAGAAATTTCTTTTAGGCATGTGCATAGAGAATTAAACTAGGCTGCTCATAGTTTGGTTTGAGAGTCCTTATTTTTTGCTGAACAATTTTTCTAGTTGATTTCTT
scaffold72_1_572473	36.727	CAAAAGCTTGTTCTGTTCTTATAAATGGCAGATTAAAACCTTGGAACAATCTACTTCAAATGGAAAAGACCACTCTTTACAACGTTCCATTCTATAATGATCTCACTTTAGGTTTCTGATTCTAAAAATTATATTTGTTTATCAACATAC[G/A]GTTTTCTCTTTTAAGTGCATTCTACAGTGGGAAGGTGAGTACCCATCATAACCATAAGGATAGGACATAAGAAGATTTAAATTAAGATCAAGATCAGACTGCAGAAGTGCAGATTCGAGATAAGAAGTACATTCACAGTAAACTTGTTCT
scaffold72_1_855544	39.501	CCATAAGGACAGTGCCTCGTTTCCGCTTGCTTGTCTGGTTTGGCTCCCCCACCACCCCTTTATTTTTTTTATATGTACATAATTCCCATCAACACTATAATTTTTCATTTACTTCTAATTTTCGTTTCACGTGAGAAAACTAAATTATCG[G/A]TAACCTAACCACAACTCAATTGATTAAGATATATTATCAATCAAAATATTGGAGACGTTTGAAATATATCCAATATTGAGACTTTGTATTTGTACTACTTCTTGCAATCATAACAGTTCTAGTATTATTTTAAGCACAACACGATCACGA
scaffold72_1_956584	42.485	TCTGTGCCACCGCGCCTGGAGAAGCCGCGGACTTGGAAAGGTAATAATTTTAAAAAGAAAAAATGGATCGTCGATTCGGGTTTCATTACTGTGTGAGTGAATTCACCCGAATTTTGTACAATCTAATACCTGGTCCGTTGTATTGGGAGA[A/T]GGGGGTGCCGATCATGGGATCGGATGGCTGAGAGAGAAGAATTCGCCACGTGTCTCTTGATTATTGGAGGAAACCTACCCAACAACCCCGCCTACCCCCCTCGTAAAGTTTGGAGTTTTACATAAATGTCTGCCTTTTTCCTCTTCTTTT
scaffold72_1_1030112	43.404	AGTTTGAGAGCAATCAAACATAACATGCAAGAGGAAAACAACAAAAGCAGAATAATGACAATAAAGTTAAAATGTATTGCAATATAAAAGGACAAGATATTTGAAAAATAAACTCCCAAATATTTATTTAAATATTGGTTTATTTTTTTC[T/C]TTGGGGAAGCAGATTTTGGAGCTGGGAATAGTGTCACATTCAGTGATAATTGGGCTATCTCTGGGAGTGTCCCACAGCCCATGCACCATAAGACCATTAATAGCAGCCCTATCATTCCATCAATTCTTTGAGGGCTTTGCCCTTGGTGGC
scaffold72_1_1030721	43.597	TTGGGCTTGATGTTTAGCTATACTATGGACTTCGTTCTTTTCTTTTGGGAGGAAATTGTGTTAGATTAGAATTTAAGGGAAAAGGTAGACGATGTTAGCAAATTATTGGTGTTTTAAGAAGGGTGTGAAAATACCCAACCCATCCATCAG[A/G]TAGATTATGTACAATTAAATCAATTCTTAGTTTTTTGTTGCAAAAGAAAGACAATGATTCTGATTTTGGCTTCTCTTTTAAGAAAAGTTAAACTAAACTTGTTTATAAAATTGTTTTTGAATGTTTGGTTGAATTTTAATTTTAATGTAG
scaffold72_1_1454077	48.077	TGATATCCGTGTGTCCAGACCAGCTTACGCAGGCCTCGACTATTCACGAGCCAACTGCTTGACCCTACTACATTTGGTTGACAAGGAAACTCGTAGGATATTAAATCCTAGATAGGTGGCCACCATGGTTTGAACTCATTCCCTCTAAGT[A/C]TTTTGCTATTTACATTGACCCTCATTGACCACTTGGGTCATCCCATGATGGTTGGAAACTTATAGCTCAAAAATTAAAACATAAAACCAACTATTAATATGACAGACAAGAATAAATAAGAGAAGCGAGGAATTATATCTTACTGAAGGC
scaffold72_1_1424513	48.571	TCTTTGGAAGTAAATCATGCCTTCTGAATCTGAATGGAAGCCTGATCCCTACAATTGTCAAACGACCGAGTAAAATGAGAAAAATTTAGATGGGAACCAATAAGTTGCCTCACTTTTTACCTATTACTGCATCAAAATACACAATTAACA[G/A]AACAAGAAAATAATTGGAAATTATTACTTTCACTTCCTCTTCACATAATCATAAATACTTATAAACTACAAATTCTTAGACATGAGCAAACATGCAGTAACAATAATATATATTATAAAACAGGTGAGGAAGACATACTGCCACTAGAGC
scaffold72_1_1448262	48.825	CTAAACTACCCGTTTAAAGCCTTGCAAATAAATCACCCTTATACAGGCTCAAGCCTCTTCCATGATTCAAACACAAAACCCAATAGCAGTTTCAAACAATATCCTCTAAATCATTGCCCTCTCTTCCAAAAATCCCCTTCCACGGAACAC[A/C]CCCTCAAATATGAAAATTACAACTCTAATCTAATACTAATCAATTGCAGATGAACATAACAAATTCTGCAAAAGCCACGAAAGCCCAGTCTTCTTTTAAGGCCAAGATTAATAAAACACTAGTTAAACATTTACCTTAGACCAAGCCTAA
scaffold72_1_1650410	50.423	CTTAACATTAATTAAAAACAACTCAAATAAACTAGCATGACTTAATGTAGGGATAAATATAGTAATTTTTTATAGTAGTTAAGCATACTTCTTTATTATAGTTCAAAATTACGACCCATAAAAAAAAAGATTTATAGTTATTATTTAACT[C/T]CATTATTAACAAACCACCAAACATCGAAGATAAATAAATGAATAAAAACATAAAAATTGAAAAAGAAAAACACAAGGAGTAAAATTATAGTTTAAATTGTTGGAAGAAAGACAAATTACCGTTAATCTATAAATAAATTTTGTATAAACA
scaffold72_1_1740013	51.374	TTAACAAACCATTATCCTTTAAAAGATAAGATATATTATCTAGAAAAAAAATATCACTTATCATTATAAAATATATAATAAAACAAAAGGTGATGTGTAATTAAAAAAGAAAAATACTTTGTTTATTTATTTATTTTAATTATAATAAAT[G/C]GTGAGAATGAGAGATTAAACTTTCCCCTCTTGACAAGATATTTAATCGTTAAATTATGTTAATGTGATTTGAAGAAGACTATAGTCGACTATCAATGTATTGCTTCTACAACTGTGAGTTCAAATTCTCCTATCAACACGTTGTTCTAAA
scaffold72_1_2197880	54.69	AATAATGAGGTGCGACTGTTCATCCACTAAGGATAAGCATGGGATGCTTTTTGCCAGCACTTTGATGGATTGGACTGCGCGTGTATGTTCTACAGTCCAAGGCTTTGGATTCCTCTTTAATCTGTCATATAGTGGCCGACAGATTGTACG[A/G]AGATTTTTAATAAAGTCTCCAATATAATTCACACAACCCAAAAACCGCTGTAGTTGCGTTTTGTCTTGTATATTGTCTGGAAATTTATCCATAAATTCCAGAGACCTTTGGATGGGTTTGATGATTCCTTGATTAATATCATAACCGAGG
scaffold72_1_2388063	56.28	TCGTTATTAAAAATTAAGAAATAGATACAAGAAACAAAATCGTTATCAAACGAGTCTTAAGGAACCAAATATTTTGCCTTTTAAAATGTCTATTTTGATTTTTCTACCTTTTAAAAGTGGCCATTTTTGTCTATTCATTTTCATTTTTAT[C/T]TCAATTTTTCGATCATAATTTTAGTATGACACTGTACTCACATAATTTCTTACAAAGTACCCATAAAATTGTATTAAAAGATTTCTATCGTGTATAAATTTTATGTTAAAATTGTGTACATACAGATTAAAATGATTCTCCATCCCAGAT
scaffold72_1_2316587	57.507	GCACAATTTTTGTTACATAATTGATTTGGTTAATCAAGTGCACGTCAATATATTCGAAGTAAATAACGTTAAAGTGTGTGCATTTGAATGATGAGTAAAAATAAGAGAAACTAAACGTTAATTTTGTTTTAATGGGTTAAGTAGGTTCAT[G/A]TTCCCAGTATTGAATTTGATAAAGTTTTGATATATTGAAGAACTTACATATCTACCTCTTTTTATTAAGGTGAATCAATACAATTAAGAATAAGCAAATCATAATGTGATTTACTACTAGTTGTAAATCGTTTGGTAAGGTCGTCACACT
scaffold72_1_2539831	59.763	GATTAACAGTACTAATTACCTAATTAAACTGAGAAGAACAAACGCCAAAACCTTTTAATGGTGCAACAAATCTAAGACACACAATTTTACAATTTATAGACAAACAATTACCACATGCACATATTATTAATGATTAAACTAGTAAATACA[C/T]GATGATTCCCTTATATTGTTTGCTTGAATTTCACTCTTTAAGTGTTTTTTTTTTTAGAAAAAAAAAGGTGTAATAAATCAAAAAGATTATATTAATAGTGACCTATTGTAGTTGTAGGTATGGAACACAATTATTAGAGCTGCAAAGTCC
scaffold72_1_2724344	61.388	AATAGAAGTGCATGATCAACTCATAGATTCAAATTATTTTTATTTATGTTGTCACAAATCGGAAATTGGAATAAGAAACAAAAAACTTGTTTTTTTTTTTCCAAATTCTATATAATTTTGACAATGTTTATAAGAAAATGAAAAACAAAA[A/G]CAAAAATAGTTATGAAATGAATTTCTTAATAAAATTGAAAATGAGAAATAAGAAATGAAAATGTTTAATAAGGAGGCCTCTGTTGATTGTGCATTGAAGCTATGAAAATTAGTTAAGGGTGGGGGAACTGACAAAAAAAAAAAAAGTTGA
scaffold72_1_3001958	64.618	ATATCTACTAATGATCAAATTTTGTTATTATATTCTGAGAATCATAATTTTATTTACTAATTCAAATATTGTTCGCCAAACTCCATTAAGCAACATTGAACTTTAATAATAATGTCCATTAATCTTCACTATCTTATTCCAACATTTCTA[C/T]CTACATATCTTATTCCAACATTTCTATTTACGTCAACATTTCAATAAATTATTCATATTATTACATATGATGATTAAAAATAATCAATTATAGTATAATTAAACTACAATTAAAAGTAAAATTTTCCTTATATTCAAACAATTTCCATTA
scaffold72_1_3023883	65.041	CAAAGGTCCAGTGACAAAAAAAATCTTATTAGTTTATTTAAACTCCAAGTCTAAAAGAAATATGTGGGATACAATTCGACTACATCTTCAACTGTTGCTTTCCTTATCGAGGGAACTAACATCAAAATTTATGAGTTGGTTGTGAGGCAC[A/G]ATAAAATATTGGATACTAACAATTTCTATCCAATAAAACTTGACATTATACTGAATGCATGAATTTTTAATTTATAGAAAAATAAAAACATCTCACTAAAATAGAAGGAGCAGAAGAAGGATAGATGAGGCATCTCAACCTTCAAAGTTA
scaffold72_1_3038682	66.47	GGCCCCAAAATGCTCAAGCCTAGAAGGGTACGTTTCCTAAGGGCATCATGATTGAATCTCTAAAAATAGAAGAGCAAACTAAACCCTAAACGTACGCTGAAAACCCTATTCTCAATACTCGACAAACCTCAAATTCCTAACTTGCGTATG[A/C]GTTAGCACCACACCGGTGTTAATTGGTGCGAATTCGACAGAATCTAGTTTTAGTTTTTTTTTTTCAGTACAACATATGCCAGATCAAACTCACAACCTTTTTGATTTGAGATATATGCCAATTACCCGAGCTATTGTCCCTAATTTTTGA
scaffold72_1_3344693	67.234	AAGTTTTATAGGATTAATTAATTTTCTTTTTTAATTAAGGTCCCAATTGGTAACATATTTTCTTGTTTTTCTTTTTGAAGAAAAAACATAACTTATCTTTGGTAAGTTTTTTATTCCTCTACCGAAACATAGCAATTATTTCTTGTTTCT[T/C]ATGGTTTAAAATTTTAGATTAAAAATAAAAAAGTACAATTCTTACATGAAATTTATTATTAACATAGGGAAAATTGCACATATACTTATATATATTAGATTTTTATCATATACATATAGCATAACACTTACATGAGTGATATATAAGATG
scaffold72_1_3618929	70.063	GTATAAAAAATGATGGACCTACATACAATTGACCGCGTTAAAATTAATTTTTTTTTACGATGCCATGTGAAAATAGAGATTCAAATTCACAACCTTTTGACAAAAAAATTATGCTTTAATCAATTAAGCTTTATTCATATTGGAAATAAT[A/G]GTTTATTTATAAAAATAAAGTAAGAGATTCTTCTACGTAATTATTCAAACTTATTTGCGAGAGAAAACACAAAAATACTCAACGTCTAAAATATCTATTTTGATCTGTAAAAAAAAAAAAATCATTTTGATTTTGACAACTACTCATGAA
scaffold72_1_3651158	72.607	GTCGGTCCCGGCCCCGTGGTTGGACCCGCGAGATGAGGAGTAGCGGGAGAGGGTGACGCGAGAGGCCTCCTGGGTCGCGTGGTGGTGGTGGTGGCCGGTGGGAAAGGTGTCGGAGCGGAGAGGGGAGTGGCAGGCTGACGACTCGGCCGC[A/G]TTTCGGATGTCGGAGCTGTTGGCGTGGGAGACGGTGGAGGGGCTTTGGACGTAATAAGCACATGGATATGAGTGGAAGAGAACGGCTTCTTGATCTTCGCCGGCGGCCTCCATCGGCGGCGGAGAGAGAGGCGGAGAGATGATTAATCTG
scaffold72_1_3878254	75.992	TGAGTTTTTGGTAGTAGAATATCAATCCATATTTGAATTGTATGATTCTGTTTTTCATTTTGAGAAAAGAAATTTATGAGATCTTTGTGAAATGATATTTTGGTATTTTTGACCAAAGAACAGACGGGTAATTTTTTTGCAATTTGTTTT[A/T]AAAAAATATTATTTATGATTCTGTTTTAAGTTAATTAGGTTGTTTCTACCGGAGAACAGAAATAGAATTTGAGGATTTCATAAAAATTAAGTTTTTAACTAGAGAAAATAATTCAAACCATAAAAAAATAAAAATAATATGATTCAATAA
scaffold72_1_4646515	82.533	GTGTTAAGAAAAAATCATTGGACTAATGACCAAGAGGAGGAATTAAATAATAGTTATCAAAAGTAAAAGAGAGCAACTGGGCATTAACATACATGATACACCGTGGAAATCCACCCAAAAAAAATTCAAGTGAACTACAACCATTTTACC[T/A]ATGGAGTAGCAGATACGTCGTGCCAAAATCACTCTCAAACACACCCAAAAGCTAGCTAGATGATCTATTTTCATGATTGTAAAAGTAAATTTGTTGAGGTCGATTTGTTTGCTATCGGACATTTCGGTCAGGTTTTTACTTTTTTTCTTT
scaffold72_1_4861954	85.033	ATATAAAGTTTGTGGCCCCATTCAAATTTACTAGCCATTTGAAACCCTGTTCCTAATTAATACCCCAAAGTAATGGCCCTCTTATTCTGTTTCATGAACAAGTTTGGAGTGAAAAATTCTCTTTTGAAATTCATGAGGCAGATTCAATGT[A/G]TGACAACTTGTACCATTTGGGTGAGCACACTCTCTCATTATGTTTTAGATTTGGGATCAAGGCTTATTGTGGTATTTTGTTTATCTCGTGATTTTACTTTTATTTTCACTCAAAAGTTTTCATAGAAATGTAGGTTAGGGCTTTATTTAC
scaffold72_1_5230278	90.394	AGAAGGTTGGGAGAGAAAAAAAATTATATGTTAGTTTGAATAACTTTTTCCATGTCAGAAATAAAAATGGCCAAATATACATGTCAAATTGCCACGTCATAAATTGTTAAAAATTCCAACAACAGTTTAAACTTCAGTAACTATTTATAA[C/A]TATTTTCAAAATTTAAGAACTAAACTATCATATATTTTGAAATATAAAGTCCAAATAGAATCCTAACTATAATTTATTTTTTCTAATTAAATAAAGGAAAAAAAAGTCATATATATATATATATATGATGACACACTAATGTTTTTTTTT
scaffold72_1_5249842	95.717	TCTTCTTTATGATTATCGTTTAAAAAACACTCTTCCGACTAAACTTTAAAAAAAGTAACGATTTAATACCTATATTTTCAAATTAGTAATAATTTAATTCTTAAAATTTAACCGATAATAATTGAGTTCTTGAAGTTCAAAGTTTTTAAC[T/G]ATTTAATCCTTATTGTAAAATATGATAGAAATTGACGTTTAGTTTTGATGAGAGTTTTCACGGTAGGAACTAAATTGATTCAAATTTTAAAATTTAAAATATGGAGATTAAATTATTACATATAAAATTTAATGACTAAATTGTTACTAA
scaffold85_1239165	106.13	AAACTCTAAGTCTAAAAATAGACTCAACTAATTCCACATAAAAAAACAACTACTCCACTAGCCATAAGAATAGCAACATACCTAGTTAACTTGACTATACCAAAAATAACCCTAACAACTTCTTAGAAACTAGGATTTGGACTAGACAAA[T/A]TAAAAAACTAAAAGAATCAAACTTGCAATTTGAGTTAACTTACATTCTCCTCCTAACTCAAATACTACAAATACCCAACTTGCTCCTAAGAGCTTGAAAACGACCCACACTAAAGGACTTAGTGAAGATATCTGCTATTTGCTCATCTGA
scaffold85_533860	110.347	CCATCTTGAACTAGGGTTTCTTGCTCCTCCCAATACGAGATCAAGAACCAACATCCCGTAGCTATACACATCAGATTTGTACGACACAACTCCAAACGCACGACTAAAAACTTTTGGGGCTATGAACCCAGCAGTTCCCCTGGCTCCCAT[A/C]ATTGAAATCGCACTCTCCTTTCTCTTGCACAGCTTCGCCAGACCAAAGTCAGAAATTTTAGGGTTCAAATCTTCGTCCAACAAAATGTTCTGAGGCTTTATGTCGAAATGCACTATCCTCGTACTACAACCGTAATGTAAATACTCTAAT
scaffold85_690473	111.363	ACTTTGAATGAGGATATTTCCTTCGGATGGGCTGGTTTTGCTATTCACTCTATGCTTCAGAATTTCAAAACAGTTCTTAAAGTTTGGAATCTCAGATTTGAAACGTCAAAAAAGGAAAAGGAGTCTTCAATTCTCAAGGAAATCAGTTTG[C/A]TAGATTCAAAAGAAAAAGCTGGAAGCCTGGAACCATTGATCAAGAAGATATCACTTTGAGATCACTCTTCAAATGCGTATTAAGCCTTCACTTTGGAGGAAAGGAATTTAATTCAGAAAGGCAAGCTTCAGTGGTTAAAAGGGGGTGAGA
scaffold85_544674	112.028	TGGGAAGAGAATACTTCTGTCAATTCCCACATAAATGAGGTCACAAAATTAATCAATCAATTGGCATCAGTTAAGATTACTTTTAGTGACGAAGTGAAAGCTATTCAGTTGCTAACATCTTTACCTGAAAGTTGGGAAACGATGAAGACA[A/G]CAGTGTCCAATTCGTTAGGAGACAAATCTTTGAAATTTTCAGAAATTTATGATGCGGCAATTGCTGAAGAAATTTGCAGAAAGGGGAGTGGAAAAGAGTCTACTTCCGTACAAGACTCAGCATTGGCTGTCGAAAAAGGTAAAGAGAAAG
scaffold85_548222	112.101	GTGCCCAAGATTTTTTCCATAACATTTCATGTCATTCAAGTTACGTCCCGTAATATGTTATTTTTAATCCAAAATATAGAACAAAGTATGATACATAGTAAAATCCAACCGTAAACTAACTTTAAGTTGTTCTAAGGGGATGTATACATG[A/G]CTTTTAGTTGTGTCTTATGTTCTCATAACGATCACATTTATGTACGTGGTAAGGCACCAATTAAATCTAAAAATATTTTTATTATTGAAAGTAATAAATATAATTACAATGGATTAATTTATGAGTTATTACAATGTGGATTGAATAAGA
scaffold85_1100658	113.623	GTTACTGCTACTATACTTTACTGCCTTCATACCCGTTTGCTCCTACCTTAAGTTCTAACTTAGACATTAGAGTGCATTTGGGTAGAGTACTACACCAATACTAGATTTATGTGTAGGTAATATAGTGTTAGGAGATGAAGACATACATGT[C/A]ACCTACACGGTGGAACATATATGGGTCATATAGATGGGTAATTTTTCGTGTATAGTCAATTTTTTGTTTTCAGATTCGAGAAAACTAAATGAATTGAATCAATTTTTGTTCTGTGGGTTTAGTTTTTAAATCAAACTTTTTTTTTATCAT
scaffold85_1514851	116.2	TGAGAAAATCATTGAGTATACAAATTTAACATCTGAAAATTAAATTTGTATATTAAGAATTTTGAAATTTATTTTACATTTGTAACAATTTCATTATTTATTTCATAAAGTTAGTTTTTGTTTCAATTTTGTGTTATGTAACTTTATTTT[G/T]TTAAAGTTACATGTTAAACTTGAAGTCATACTTCAAATGAGAAGTTTTTTCTTTATTTTGTTAAAGTTACAATTGTAACTTTATATGTGTTAAAATGCTTGTGAGATGTTACTTGTTATGAACAAATATATATAGTTGTAGTTTTCTTCA
scaffold85_2127017	122.33	CGAAAATTAAGAATCTTCCTCTCTATTGTCCAACCAAAAGTAATAAAATGTCCAGTAAGAACCATGTAGTTCATATCTTGATTCGACGTCCAAGTATTGATTGTGAGAGAAACTGTGCTATTGTCATTGAAAATAAGTCTACGCAAGAAT[C/G]CCTTCCGACTCTGGTATATTTCCAATATATCCCTAGCAACTGTGGTTAGAGAGGGAACAACAAACTCTGGAGCAAATGCACACATGATTTTCTCCATAAACATTCTAAACCCTTCATCGTTCACGAAGTTGAGGGGCAATTTATCAATTA
scaffold85_2355674	125.346	CCATAACATTGTGTTCAACGTCCGACCTATTATACATTGTTGGACGTCTGACCTGTGATCTACTTCAATCTCGAAAGATGAAAGTCACCACTTAGGCAGATTTTCAAACCCAGGAAAAACTTCTTTGCCAGGTCAAACTCGGACCAGCCA[G/A]AGAAGGGGCCAATGTTTGGGGGTGAAAATCGTACTACCACGTGGAAGACAGAAAAATGTCAAAGTGGCCGACCTGAAGATCTTCCCTTTGGTGGCCGACCTGAAGCTCTTCCCTTTGGTGGCCGACCTGAAGAGCTCTCTAAGGGCCGAC
scaffold85_2281573	126.047	TTAGTCATCCAAATAGCTTTAAATAGGTCTGTTGGCATAGAGACATCTGGGAGAGACTTGCGAATTGATGCCACTGTGAAGCAACCCATTGGATCCAAGGACCATATCCTACTGTCTGGGCTAGTATTGGGAGAATATAAGTTTAGCCGT[G/C]ACAGAAGTGAGGTATATTCCTCAATCTCGTCATCTTTCAGCACCCTAAGGGAAAGAACTTTCCAAGAAAATGTATGTGCATCCCAAAAATCTGCAACTCAACCAGAGGAGACAATGATAAACTATAAATTTTCGGAAATCTAACCAAAAT
scaffold85_2453785	127.112	CTTAGACATAATATTTGGTCAAAGCAATTTTCAAAGCTTCAGATCTTAAATGAGACCAATGTAGCTGGTTCCAGATCTATACCTCAAAATTTCCAAATGGATGGTGTAGTTATGAGACTATGCAATTTGCTAATGCAAGTGAATCTTTCA[G/C]GGGTAAGTTTCTTTTGATTTCCTGTTTGGCTCTTGTTTGAATCTATGAATCATACATACGTTCAGACATATATTTGGCATCATCTAGTATTTAAATATTTTAGTTGTGTACAAGTAGGACCATTCCTTCCACCTGTCATAAACTTTATTA
scaffold85_2668311	128.217	GCATGTTTACACAACAATATGGGATTGTCTATTAAATTTTTGTTCATATTCTTAATCACTTATATTAGCCACAAAATTGGCCATGTGCTTGGGGGTTTTTTCTTCTCTCTCTCTCATACTTGAGGGGCAAAAAGGGGATAAAAAGAGAGA[A/C]GAAAATTGGTGGCCACTAATCTCCAATTAGCTTAGCTTAGCTTAAAGCATTAGCCCTTTCTTTCCAACTTTCATTTATTGAAGAAAGACAACAAATATATTACCTTTAAAAGTAAGGATTACACTATGTGTAGTTGGCCCATAATCAATT
scaffold85_2628409	129.232	ACGAACACGAACGGAAAATTGGACAAATATTTCATAAAGAAGTATGAGAGTGTGACTAGAACAACTTCGACGAGGATAACGGTGCAACAGCAAGTAGTAGATGAGGATAGAAACAGGCAGCAACAGCGTCAACGACGTTCGCTAAAGATG[A/T]GAGAGGAAGATTTAGAAAGAGAGGAGGAAAATATAACCCACAAATATATTGTTAAATTAATACTTTGCCAAGTCAGCGCCATGTCATTTTAACACAATTAATGGTCAAAAGAGCTATTTGGGACCATTTAAAACTATTTCTCACACTTTA
scaffold85_2438723	132.401	GTCTTATTTCCTCCGCGTCAAAATGGGTCATTGACTCTGGTGCTACGAATCATATGTCAGGTAACCCCAATTTATTTGTTACCTTTTCACCATCTACATCTTTACCTGATGTTACAATAGCGGATGACACCACTTCTCCTATTCTTGGCT[C/T]TGGCACAGTTCATCTCTCAAAAACTCTTTCATTGACCTCTGTTTTAAATTTGCCACAATTTTCTTTTAATTTGATCTCTGTCAGTAAACTTACTCGTGATCTCAATTGTTGCGTCTTATTCTTTCCTGGTTATTGCTTATTTCAGGATCT
scaffold85_2593571	133.234	TTTGTTCTTCCTTTCTACTTTGTTATCAACTTTAGTTTTTTAAGTTTTTTTTTCTAGCATTTAAGATTTGTTCTTCAATTAAACTTTCTACAATTACTTTGGGTATTTTATTGCAATTCAATTTCTTTCCAATTCTAATGAAAATGCATT[C/A]TTTTGTTATCTTCTCTTGTTATTTCAATTCTTTTACTTCTATGAGTAGCTAAATTATTTTTTCAACCCTCCTACGAATGATTTAGATCTATCAGTGAGCACGACATATTACGTTCTCTTTGCTTATCTAGATTGATACAATTTATTAAGT
scaffold85_2625863	133.44	TGGGAATGATCTTTTTAACAACGTGGGTGATGTTTGCATAGTTAAAAGCACTCCATGTTGGTAGTCAGAATCATAATCGACACGTGTAAACATCATCTCAGTGCGGAGCCAACACCAGAAAACCATCGGGACTCGCCAACTCGACCCACA[C/T]CGAGCTGAGATGAAGGAGGATATCACCATCGACCTGAGAGATCTGACCTCACGTTCGACCACCGACCTGGGGGCCGACATCCGTAACGGTCAATCATAACAGCATCAACGGCTTTGTCTCCCCGCCTGCTTATAAAGGGGACACTCTGCC
scaffold85_2719229	134.824	TGATCTTAGAATCTCTCTCATTCGGATGTGGTATAGGTTCATTCATGTACCCCTCTTCTTTACTCCGACGTCACATGTCCTGATACGTGTCGTTCTACTATGAGATTTTGTGTCTTTCTTGAGCTTCTTTAGTCTCTTGGGAGTCCAAAA[T/A]GCAAACCACTATTTCTAATTAGTCTTCTACTGAGGTAGAATATCAGGCTATGGAAGCAACTACTTGTGAACTTGTTTGGATTTATTGTCTCCTCAAAGATTTGCGGGTTTTGTTTTCTCCTCCTGCTTTTCTTTTCTCTGATAATCAAGC
scaffold159_306797	137.241	ATTGTTAAAAAAAATTAAAAAAATTGATGTTTGTAAACTTTACTTCCGATGTTGTTTAACTTTTGGAATGATTTTTTTAGTACAACACATATGGGCGGAGGATCGAATTCACAACCTCTTGGTTGGAGGTAATTATCATTGAGCCAAGCT[T/C]GTTTTGGCACTTTTAGAATGTTGTTTGTTCCGTCTTTACTTTTTAAAAAATCTTAAAATAAATGTGAGTTTTAAGATGTTTTTCGAAAAAATTGTTTTTATGTGAAATATTTATTTTGTAATCATTTTGAAACAAAATTAATTAAATGTT
scaffold159_458902	139.817	TAGAAATAAGAAACAAGTTTCTTCTTTCGATTGTTTCTAAAGTTTCTATACAATTTTGAGAAATTTTCCAAAAAAAATGAGAAACAAAAAACATACTTAATTGCCAAAAGCTCAAGTTTCTTAATAAAATTTAGAAACGAGAACAAAAAA[T/G]GGGAACGTTACCAAACGAGCCCAATAAACGTTACAAAACGGGTCCTATATTTTTTTTTCTACATGTACACTTTCTTTTTTGACATTTGTTGTCATGTCATGCCAAATTAGCCAACACTTGTTCAATAAGTATACATCTTCCGAACCTCGT
scaffold159_815795	141.069	ATGGACGCACAAGGCATATTGAAATTGATTTTCATTTTATTCGAGAACGAGTTGTGCATAATGATATATCTCTTCATTTTTTTCCTACTGTCTCACAATTAGAATATTTGTTTTTTCCCACTGATCGACTACTGTTTCCAAACTTATTCC[T/A]ACATAGGCATTTGTCTGTGAAGGCATATTAATTGTATATTGTTATTTAGTTTATTTTAACTGCATATTGTTATTTAGTTTTGTATTTGTTATTTTCGGTTACTAGTTCTGTTAGTGGGAATTTTTTGTATAAATATCTTTTGTTTTATGT
scaffold159_1001029	142.341	TCAACCTGTGGATGTTGAAATACCTTTCGGCCCTAAACAACCATCCGTCAGGGTCGTCACCGTTAAAAACCGGCATCTCCACCTTCTTAAACTTGCTCCGGTCATAATAGCCTTCTTCCGTCTTCCCCATCAGGCTGGTCTCCTCCCTGA[T/C]ATCGATTGTCAACTCGATTCCTCCCGTTCCTTCAGGTTGCTTTCGCTTTACTCCGGAGGCGTCTCCGCCAGCGGAAGTTCCACCTTTTGATTTTGCTAACTCCGTGACCAGCATTGCCACGACCTTCCCTTGTTCCTCTATCCAATTGGA
scaffold159_810079	143.007	CATTTGCCCGGAGAGACTTCCGGTTATTGGTCGGACCATAACCGGGTTGTTCATTAGAGGAGCAGTGGTATTTAAGGAGTAAAATGTAACTCAGGGGTAAAACGGTAATTTGACCCAACTTGAGTTACAAGCACTCGGTAAGGATTGACT[T/A]GTCATTGATGGTCGTATATCCATGAACACGAAAACATTCTGCAGTGAGAAGAGTGCAACTGCGGGTCTTTAGTGGAGTGACCCGTAGTTAATGAATGTTGATTAATTCGGTCAATGAATTTGACCGATTAATCTCGTATCGTTGGGGCTT
scaffold159_751812	143.763	TGGGAAATTAATAAGTTTTTGGTACTTTAATAAATTCATGGCCATGAATCAAGTGGAACTCGCCCATGATTTTAATTACATCAACCTACGTGATTTCTTGCCAGATTCATTGTAATTTAATTAAATCTGGGGTATATTCATAATTACATA[C/T]TCTCTGAAATGTCAGAAAAGTTAAAATTGGGTCAGTTGAGTCAATTTTTATAATTGAGGTTAATTGAGCAAACTAGAAACTTTTTTAGGTTATATATGTCATTTTCCCAACCTTAGGCTTAGACGAACCTCATGAATCGAGTAAAATGCC
scaffold159_1029356	147.487	AAATACCACATTTGATAATTGTTTGCCAAACATGTAACCATTTTTTGTTTTTATTGTAAATTAAAATTAAAATTTTAGATTAAAAGAAAACTAAAAGTTTTGTATTAAATTTATTTTTTTCGAATCTTGTTTTATTATTCTGGAATGCAT[A/G]GCCATTGGGACCTGCAATTCTATTTTTCTTGTTTGGTAATGTTACCAAACAAGTCATTACCAAACAAGAAAGACTTGAAAGAGTTGTTTGGTAACATTTCCGTTTCTTGTTTCTTATTTCCAATTTTCTTAAGAAATCTAAGTATTTTTC
scaffold159_1867829	150.368	GTTTGGCGAAGCATCAAATGAGGATGCATCTCAGACTCCACCATGGAGGCTGAGTACATCGCAACTTGTGAAGCAACAAAAGAAGCGGTTTGGCTTAGGAAGTGCTTAACCGATTTGGAAGTCGTTCCAAACATGAACTTGCCCGTCACA[A/C]TTTATTGTGATAACAGTGGTGCTGTGGCAAATTCTAAAGAACCTTGAAGCCACAAGAGCGGCAAGCACATCGAAAGGAAGTACCACCTTATACGGGAGATAGTGTAACGAGAAGATGTGATCGTCACAAAGATCGCTTCGGAGCACAACA
scaffold159_1923661	152.546	TCAAGATTGACGATGAGGTAAAAGCTATGATGTTATTGACGTCTTTACCTGACAGTTTGGAGACGATGAAGATCGCAGTGTCGAATTCGCTAGGGGAAAATAGCTTGAAATTTACAGCTATTTGTGATGTCGCCTTATCTGAGGAAGCTC[A/G]GAGGAAATTAGGGAAAATGTCTGCATCTACTTCAGGGGTAGAAAACGAGGTTGAATCAGCTTTGGTAGCTCAGAACAGAGGGAAGGCAAAGATGAATTACAATGGGAAGCAGCAGCGGAGATATAGCAGGGGTAGTGAGAGTTCTAGTGG
scaffold159_1678977	153.229	CAAAATTGTACGGCTAAACTGAAGACTACACCCCATCTGTTAGGAGCCACCTAAGCAAGAGCTAGCCTAGTTCGAACTAGAAACCTTTGCGCCAGAGGATGAATGGGTAGGCGGAAACCGTACTCGAACATCTTCAAGTATAAGATCACG[T/C]ACCCTTCAGGAGAATTGTCTGCTCGCTTCTCTTCTTTAGGGAGCTTGAGGACAATATTGTCCGGAATACTATATCTCTTATGGAGAGAGCCGAGATAACTCTCAAGCATCTGAAAGGGAAACCCCAAACCCTATGCCGAGGTGGAGGTGT
scaffold68_337035	154.772	CCCCCAGAGGCAAAACACCACTTCTTCACCTATCCTATGATGGAGGTCGGTCCTTTAACAATACCACCTGCACCTTCCTTGTGCACATGTAGTACCGACCTAGCTTCTTAGCTATCTTTTTGGCTTCGAAGCACGCTATAAGCTGGTCAA[C/T]GTCAAGAAGCTCGGCGCCGTCCTCTTCTCGAGCTCGTAACCAGAAAAGGATGGCCAAAGCAAAAATGACACCCCAAACATTGGGGGCCACTTGAGCAGGGGCCAGACCAGTTCGATTTAGAAACTCTTTGACAAGAGGGTGAAGGGGAAG
scaffold68_934031	155.251	ATAAGCATAATTTTTTAAAATATGAAACTAAAAACCGAAATAATTACAAATAACAACTAAGTATGTAGGTTAATCATATACTTAGGATAATGAATAACTATTCTATAAAATAATAACATCCTGTAATTATCATTATTTAAGTTAATCACT[A/C]ATTTCTACTAAAAAGTTAATCAATAATTTATAGGTAATAAAAAAATGTTATATTTAAGATCTGTTTTTTAAAATGCTATATCTATAATTACTTTTCAGAAAATTATATATTTACAAAATATTTTAGAAAATTATGATACTAATTGAAATT
scaffold68_1038024	155.78	TCCAAAGTCCCTATGGATTCGACCTTGTTTCGTACTACTATCATCAATTTCGTGTATACTTGTACGTGTTGTCATCACAGTTGTGTGGACGCAACATCTAGCAAGGGTTTTCTGCTTGTTTTTGGAATAACCCCCTGTCGGTCCTCTGTA[A/G]ATAGTTAGGCCCTGATGCCGTTCGTCCTCCTTATGGGACTTGGGCTTTTGGTTGTTATGGCTAGCGTACCTCTTACGATTGGACGTGGAACTCTCTCGTACGAGCTCTTTTAGATATCTCTACTAGACCAGCGACTCGACCTGATCCTTT
scaffold110_42622	155.989	CAATCACCGAGCGAAATATAACAACTTTCTTATAGACGTTCATCATCTATCGATTCGGTATCCCAAATACCATCATCCTTGATAATGGAAAATAATTCGACAACCAAAACTTAAAGAAGTTCTGTAAGGATATAGGCATCAAGCACCTCA[A/G]CTCGACCCCCGTGCACTTTTAGACCAACAGGCAGGTCAAGGCTGTGAACACGATCATCAAAAGAATCTTGAAAGCCAGGCTCGAGAAACTTAAAGGCTAGTGGGCAGAAGAACTTCCAGGCGTCATAAGGGCTTACAGGACTACTCCTAG
scaffold206_34987	156.273	CCTTAACCTACTACCTATTAAACGGTCCCCATAAGCCTTAACCTGTCCCAACAAAGAAAATTATAATCCCTACAAATACCTAACTACATTTATCATACATGTAAATTCTCATGATGCTCCCAAACCAATCACTATCATTTTCTTGCTTTT[T/A]TCAAGTCGTTGGATTGTTATAGAATGTCTTTATATCTAGTATAATTCGTAGGATGAAGTGAGACGAAGACTTAATAGATATAGGTAGTGTGCTGGGAATAAGGTTTGGGGTAGTAGGTTCAGACGTCTAGCATGAAGCAACCTTTTCGAG
scaffold49_2008621	156.842	TTGCCCTTTAAATAAAATCCCGTCGGATAGTCCCGGTGCTCGAGTATAGCTTGACGAATGTTGGACAGTGCGTTGTCTTCGCTAACCTGAGTCTCAAATACGACCATATTCAATCCATCAACGATGCTTAAGACTCCCAGTTCGAAGGCG[G/A]TTGGAAGGCGGGACAAAGCATCGGCTGCCGTGTTATCCAACCCACGTTTATAGTCGATGACAAAATCGTAACCCAATAGCTTGGCCAGCCATCGTTGGTACTCACCCGCGACCACCTGTTGTTCAAGAAGGAACTTCAAACTTTTTTGGT
scaffold49_3561012	156.891	TCAAAGCCACCAAAATTTCGGCAACTTTTGACCTTGTCCTTTCCTACTCTAAATCATAGAAAACTAAGGGCATTTTAGTCAAGATAGGATCTCGAAAAGATCGAGACAAAATACCTTATATAGTGGTCAGTGGAGTATCCTCCAAAATTG[T/C]CCCAGACGCAATCTGGTAGTGGATTTCAACCGTAGCCGAATCTGAATGCTCCAACGGCTTCATGTCGTGTTCTGAGTCTCCACTAACTTATTCTTGACCTCCAACATTCATAGCAACAGTAGCGAAAATAGGGGGAGGGATAGATACTTC
scaffold132_309098	156.964	TTTCTTAATAAATATCTATCTTTAGTGTGTTTGTAAGATATGTTTTCTAATAATTGTCTACCTTCATCGTGTGTTTATGAGGGATAGATGGAACAAGTTGGTGTGTAATGCCGAAAGAAAGAACAATCTAATGAATAAGTTTATATCTTG[T/G]TTTCTAAATCTTTACTATTAAATTTTTTAGTTTAGACGGTTAGAGATATCCTATAAATGATTAAAATTTTCTTAATGAATCAGCTTGAGTTTTGGGCTTATTGGTGGTTTAATCATGGTGGTTTAATCATGTTTAAAATCATATATCATA
scaffold54_67487	157.037	GCCTATAAATTGGAGGAATACTTCCACTTCGTTTATTATCACCACTTCTCCTTTCCTTCTTTCCAGTCTATTCTTGAATGAGCGAAGATGCCAGGTTCTTTTAATAGCAATCTCAGTTGGGTGTTTCCTCATAGGACGGTTCTACTTTTC[C/T]GGAGGGGCATCCCCTTGACGGGAATGAGGACTACCTTCCTTCCGTTGAGGAGGATGTTTATTCGGCGGAAGAGGGTTACCTTCTTTCCAATGGAGAGTGTCCATCGGAGAAGGGAAAAGGAGGAAGAATGATGGGTCGGAGGACGGGCCC
scaffold49_3551452	157.066	CAATGGTATTGGCCTATAAATAGGCTCGTACCCCTCAATTGTAACACATCTTGGAATTGTCTTATGAATATAATTGAGTTTCTCTCATTGCCATGTTCAAACCCCCTCTTCAAATCTCGAATCCCTTTTTGTGGTTGAACTTAGGCCTTC[G/A]TGTTTGACTCCCTCGGAGCATGCTTGTTTGATTGGTCCCTAAACTCGTGGAGTGTTTCCGGCCTCGAGCATAGTAAGTCATTGGTCTGCTCAAGGTAACAACTGCAAAGGTAATCCCTCTAACCTTGGCCTTTCTGGTTGAACCAACTAT
scaffold132_367885	157.149	GACCTACAGATCAGAAGCTCCAACGATGCGAGATTAATCGGTCAAACTCATTAACCGAGGTCATCAACATTCGTTAACTACGAGTCACTCCACTAAAGACCCGCAGTTGCACTCTTCTCACTGCAAAATGCTTTCGTGTCCACGGAAATA[T/C]GACCATTAATGACAAGTCAATCCTTCACGAGTGCTCGTAACTCAATTTGGGCCAAATTATCGTTTTACCCCTGAGTTACATCTTACTCCTTAAATACCACTGCTCCTGTAATGAACAACCCGGTTATGGTCTGACCCATAACCGGAAGTC
scaffold49_2121019	157.182	TTTGGCCGTCTAGCGAATGCTTTTTCCCAATCAATCGCGAGGGTTCCGGGCATGAGAACGCAAGCACCGGAATCGAACCCATAAAGAAAAGAAGCGACGAGGAAGCGAAGCTGTCGTAGAAGCCATCGGTTTCTCCTTAAGAGCAATCGG[T/C]TCCTGGTTCTGTAGGCTTAAAAAAGAACGAGAGTTGTGACAGGTGAGCAAGAATCACAACGTTACCTTACCTTCACCATGATACTTTTTTACATGCAGTGAAATACATAGATTTTCACAGCATATTTCTGCAACAGGATAAAGGAAACCG
scaffold49_3087039	157.185	CGTTTTCAATAAGCACAAAAACTAGATCTATATCTATCCTTAGCCAAGTGGCAAGTCCTAGTCATTGATACAAAATTAATTCATGAAAAAACTATGTTTACATTATTTATGGAGAATTCATAATCTCATACTAGAAGACAGAAAAGTGGG[G/A]AGCGAGACCAAGATGGATTGGATGAGTTGATGGGAGTTCTACATTTGCAATGCTTGAAGCAGTCTATCATGAATTCAGGAAAGGGCACATCAAGCAATATAGTTGACGAGTAAAAATCAAATCAATTAGTTTCTGTAAATGAAAGTTGTA
scaffold49_2601307	157.391	ACCCACTGCCTAAGCCTTGCACCTCCACACAAAAACCCACACACATCTTTTCTTCCCCTTTGTTTTTTTCGAAAAAAAACCACTCCTTCCCCACCATTGTTCTCGATTTCAGCCACCACCAAAAAGAAGAAGAAATTTCCAGCATTTGAT[G/T]ACTTCTATGGCTTCTTTTTCTCAACATACTTCACTTCCTACCTTTTCTACTCAAGCTCCAAATGCCACAAGCATTCCCTTTCCACCATTGGAGAACTTCCAACACCACATGGTTCCAGATTCTAGGCTAGCTGCTGTTAGGGGAGGAAAC
scaffold54_51914	157.783	GTTAGGTTTTAGTTTTTATTATTATTATTTTATCCTAAGTCAGTTTATGTTAGGTTAGTTTTCTCTTTGTTTTAAATTTAAAAAGATAAAACTATTTTCAATTGTGGATAGGTTACTTTGGCTAAGATTAAGGTTTTAATAAGTTGTTCA[G/C]GCAAAATTTTGAAAAATTGAAATTTTTTTTTATGGAAGGCGCTGGCACCTCAACCTTTTCCAAAAATTCGAAAAATCATGATTTTAATTTTGGGAGTTAGTTTTGACTTAAAATAAATGAGGGTGCGATAATTTTTCGTTTTTAATCAAA
scaffold190_39335	158.351	GGGGAAGTCTGAGGCCGTACTCAATCATTTTGAAGTAGAGAGTGACCCATCCCTCTGGAGGATTGTAAGCTCTCTCCCCCTCCTCCGGAATCCTGAGGAGGATGTTCTTAGGGATGACGAACCCCCTACGAAAGGATCTGAGGTAGTGCT[C/A]AGGTATCCTAGAAGGGTATTCCAAACCCTGACCCGAGGTGGAGGCATCACTATCCTCCCCGTCATCGGAGAACCTAAAGTTTTCTATCTCCTCGAGCTCGGACTCTAACCTACGAGCTAAATCTTCATCGGATCCTAGGTTGCTGCTAAA
scaffold49_1761436	159.36	GATTGCTTCAAGTCAAGCACGCTTAACTTTGAAGTTCTTATAATCGAGCCACCGAAAAGGAAGGTATACCTTGTTGGTATAGGTAGTGACTATTAATTCTTTTAAGCCTTTCTTGACCATTCTTCCATCATCTCAGGATCCCTCTCATTC[G/A]GATGTGGTATCGGTTCATTCATGTATCCACCCTCTCCGACGTCACATTACCTCTCGTTCCTTGAGTCCCACCGATCCTCTAATGCACAAGGATTTGTAGTCCAACTATCAAATAAAAAAATTTTCTCAAACCTTTTGATGAGGGTGGCGT
scaffold49_1528519	159.513	GGGGTGGCGGCTGTGTGATGAACGTTAAACAGAGGAAGGGGCCGGTGGCTGGGATAAGGAAAGGAATAAAAGGAAGAGATGAGATGGTGCCTTTTTGTTTTTCTTTTGTTTTATTTTAAAACTTTCATTTAGTTATTACATTTTTTTTAT[G/C]AAAGAGGGCCAAATAAAACAAAACCAAATAGGTTAGCCCTTATAAAAAATAGGTATATTTTTCTTAATCATTTTCTCAAAATAAGACCCACTTAAAAGAATTTAGAAAAAAAAATTAAATTAAGAGATTGACTTATGCTTCCAAACTCAT
scaffold49_1410556	160.119	TTGATATACCCCTGATATATGAATGGATAATGTCCCGTGAATAACCTAAAGGGTCTATAGTATATGGATAAGGCTGGGTACCTTATCCTGGCAACACTATGGATACGGCCCGCTCTGTAAAGGTTACAGACGACTCGATCCAGGTCGTTC[G/A]TGTAGAGACATGCGAGTGGGGGTCTCCTATACAATGAGTTTGTATAAGACCGGACCGCGAAATAGGCAATCTTTAGATGTAACACTGTTAACTAATAGATTGTCATTTCTTAGGATGATCAGGCAACTCATTCTCAATTCTGAGTGAGTT
scaffold49_982374	160.846	ACAACATAAGATGCTTTGATTGTTTTAGGATGAAAAAAGTTACATTCATAGTTTTTTGCGAAGAATTAAAATCTAAAACAAATTACATTCAAGAGCAAGTTGCCACCTTTTTTGTTAATGGTATCATATAATGAAAGGAATCGTATGGCA[T/G]ATTTCAACATTTATCGCATACCATTTCTCTATCCTTCAACCGTGATTTAAAGAAAGTTTGCTAGCTTGGAGTAGAAATTATATGTCCACCCAACTTAGACATTATACCACTGGAGATCATATCCAAGCCTAAATATTATTCTTTCTTTAA
scaffold49_777025	161.239	ATAGATATTTAATAGTTAGTATGAATTACGTTTTAAAAAATTTTGAGACATTTAGCTTAGAATATTTACCTTAAAATATGGAAGAAATCTTGTGCTATTCTGAATTTCGGGAGGAATTGAAGTTCTGTTTGATTGAACTTGATATTCTTC[C/T]TCCAAGGATATAATTGTCTTTAAGACTTGATGAAAATGTCGACTCACTGTTTCACTTGATCGACGAAAGAAAAAGCCAATTGTTTTGTTTGTCATATTATGAGCTAAAATATGCAAAATCTTGACTACTCGTTTTCTATAGAACTATATT
scaffold23_1111850	163.062	ATGAAGAGAATGAAAGAGCAAATAATGAATCTACCAATGAACATAAGAAAAATAATTCATCGTCAAAAGAAGTTTAAGAAACTGAATCTATTGACGATACAAGCCCAAAGGCTACAAATTTAAAAGGCATCACCTATTTTCCTAATCGTT[T/A]TGATTTATGGGTTGTTAGTCTTCGATTTTTCAATTTACATTTGTTGTAGATGATTTATTAAATGATAAAGAAATAGGAAAACAAGAATACAAAAAACCTGTGACAGCATATACTCCTTAGTGGTTTAGGTATATATACCAATTGATGCAA
scaffold49_485455	164.864	AAGGAGACCCACGGAACGGATGCGTTTTCCATGGTTATGGAGCAACTCAACGGCGACCGGCGGCACCCTTGGCGACGATTCATTTCGCGGCGGCACGACTATTCGGCGGCAACCCACGAATCCGAACACGATCGTCCCCTCGACGTTTCT[T/C]CGGTAACTGACCCGACGCGTGATGACTTCCTACGGTGGCGCATCCTTGCAGTCATCTTCCCTCCGGTGTTTTGCGTCAGTTTTGCGGTAGCCCGAGCATTGGATGGTGCTGCAGCAGCGAGTCATGGCGTTCCGACGATTTTTGCCTCAG
scaffold27_2_285198	169.476	GGGACACGTGTTCGGTAGGATTGAATTTCGGGGTACTATAAATACCCCAAGACTTCAAATCCATTTTTCACGCTTCTTGAAATCTTGGAGTCCGACCGGAGCAGCTCGGAATCTTACTCTAGATCAGTCTCGTTCCTTTTCCTTTTGTTT[T/C]GTTTTTCAGCTTTCGAGTCATGTCTACGTCTTCCCATAGTTCATCTAGTAATGCAGCTCGAAGTCGGAACCTTTCACCTGAGAAGGCCTATTCGGTAGAAGAGTTTTAAGTAGGTTAGAATCCGAATTAGAGGAAGAGATAGACAATTTT
scaffold72_2_326144	172.82	TAGCAAAGGTTAAACCTATTTTAGTCCCCTCAAATGCTATATAAGAGAGGTTGTATAGGGGAAGAAAACACACAAAAAACTTCACATCTTCTTCTCCTAAAACATTTCCCTTTGTCTTTTTATGAGCATACAAGTTAAGTGGGATTCGTG[T/A]GAGAGCTTAGCTACACACAAGGTCTCTTGGATGATGTTGTATCCTGGGAGTAGAATATCGAACAACTCAGTGCAAGTGAGGGCACGTCTTCTCTAAGGACAGCGTTCGTCAACGTGCCTCAACCCATACACAGGCTTTCTAAAACGCTTT
scaffold72_2_326622	173.139	ATGAAAATTTGGCTCACAACTTTTGGTCTTTTATTTGTCATCTCTGCTTGTGAAAAAGGGAAAGAAAAAATACGTGAAACCTCTAAAGAAGTCTGTGAAACCTCCAAAACTAGTGACTCTGACTCTAGTAGTAAAACTAGAGTCGATAAG[A/T]GTCTTGAAGAAAAAGATATTTTATGTCAATGGTAATATTTTGAGTGATGTGTCTGATAGTATTTATAAAATATTTTGTTCACCTAAAAATTCCATAGAATTATAGGAAGCTATATAAAAGAAATATGGGTAAGAAGATTTAAGTTTTAAA
scaffold72_2_432685	174.11	TTTTGGTTGAGAAAAGAATAAGAGAACAGAGAGCAGGAAGGAAGAAATGGAGAAATTTCGTGGGTTTTAATGGAGAAGAAAGAAGAAGAGGATGACTTGAAAAGGAATGGGTTTTGTGGGACCCACTTGTAACTGTGGTTTTAAATGAAG[G/A]GAGAGAATGAAGTTGTGAATTTGGATTATTGATATTTTTGAAGTTATTGTGATTTAAATTGGAATTAGTTTATGTTGGAATTAAGAAAAATAATTTGGTATTTGATTGGTACTACAGATCAAGCGGAATTTGGAACAGTGGACGATTCGC
scaffold72_2_835271	178.172	TTTAGATGGTTATTTGACTGAGTTGACCATTTGTGTTTTTCTCTCTCTTCCTCCTCTCTTTCTCTATCCTTCTCTCTCTCCTATTTTCGACCAATGTTATTGTAGCCACCGCCGACCCACCACCTACAATTGTCATTGCGCTTTCTCCAT[C/T]TGTTGTTGTTCCGTGCCATTCGCACCAATGAGAGGAAAGGGAGGGAGACCTCTTCTCGCTGATGACCGCAAAGAGGAAATGAGGTCTCCCTCTCTCCTTCATTCCATATCTGGAATGAGGAAGAGAGGGATATCTACTCTTCTTGCCGGC
scaffold72_2_1631002	182.319	TCAAATTATTTCTTTGGACATTTAAACAATTCGAACAAGGACATCTTGTTTTTCCTTCTTCATCCAAATAATTCTTAGTGGCTTCAATAAAATTGCTAACGCCATTAGAATATTGACTAGATCTCCGATCTTTTCAAAGTTATCCAAGTA[C/T]GATCTGTAGCAATGTTTTCTACAAAAACATATAACTTATAGTTAATTACCTAACTCGAAATTTGATTTAACTAAAACTAATGTGAATTATAACTAAAAACGGTATCGAGACATATCGTCACACCAAAAACTACATAATCAAAGCATCAAA
scaffold72_2_2464912	192.807	CAGGTTCACCTCGGCCCTCATACTTAGCATCTGTCAACGCTAGTGGTGGTGATCTCGGTCGTCCGAGGTGAACATGACTCATGAGTCATCTTGGAGCACCAATAGGGGTCCTCCACGTGTCCAGGGTATTCTCTTCCCCAAACATTGGCC[T/C]CCTCTCTGTCTGGTCCGATCTCGACCTGGCAGAGAAGTTCATTCGACTTGCTTTGGACGCGTGGCGACTTCCTATTCGTGGGAAAATATAACCGTTGCGGTAGATTTATCGTCGGAATATTCAATTATTCCGACGCTTCGGATCTTAGGG
scaffold72_2_2578297	193.739	AGCCTTGTTACATCTTTGTACAAGATTATTTCGGAAGTGCTAGCTGACAGACTTAAAAAAGTGCTGCCCTCAGTTATAAGTAAGGCCCAATCAGCGTTTGTGGAGGGGAGACAGATCATTGACGCTATTTTGATAGCTTCTGAAGCTGTT[A/G]GAGACTTGGAAGCAAGGAAAGAGTCTGGCTTTATTCTAAAGTTGGATTATGAAAAAGCTTATGATAAAGTTGATTGGACTTACCTCGATTTGGTGCTAGAGCAAAAAGGCTTCGGGAACAGATGGAGGGGTTGGATGAAAGGGTGTCTGC
scaffold72_2_2578294	193.795	ATCAGCCTTGTTACATCTTTGTACAAGATTATTTCGGAAGTGCTAGCTGACAGACTTAAAAAAGTGCTGCCCTCAGTTATAAGTAAGGCCCAATCAGCGTTTGTGGAGGGGAGACAGATCATTGACGCTATTTTGATAGCTTCTGAAGCT[G/A]TTAGAGACTTGGAAGCAAGGAAAGAGTCTGGCTTTATTCTAAAGTTGGATTATGAAAAAGCTTATGATAAAGTTGATTGGACTTACCTCGATTTGGTGCTAGAGCAAAAAGGCTTCGGGAACAGATGGAGGGGTTGGATGAAAGGGTGTC
scaffold72_2_2577766	194.422	GGACTTAACAATTAGAGAGCAAAGGAAGTGGGTATAGAAATGCAAGCTACAATGGATTAAAGAGGGGGATGAAAACTCAAACTTCTTCCACAGATGGGCTTCGGCTAGGAAATCCACAACGCTTATCTCAATGCTAGAGAAAGAAAATGG[A/G]GAGTTACTAACCTCTGAGGAGGAGATTGTGAATGAAATAATTGGCTTTTATGAGAATTTATATGGTGAGCCGAAGGTCACACGCTTTCTGATTGAAGGGGTGCAATGGGACAAGCTGGAGGACTATTGGAGAGAATGGCTTGAACGTCCT
scaffold72_2_3128647	199.88	CCTTTTCATTGGGGACTTTTATCAAACACTTTGGATGCTGTGATATTATTCTATTTTGCATATTTTATACCTTAAAAAGAGAGAGAGAAGGAAAAAAAAAACACTTTGTTTTGATTCCATTAGGATTAGATTCCAGAGCTTATTTGTGCC[T/C]TAGTGGGCTGTAATGACTATCGGTTCGTTTGTTAACCTTTCTATTTTTGTTTATCGTTTCTAATTTTATTAAGAAAATTAAGTGTTTGACAACTATTTGTATTTCTTGTTTTTCATTTTTAGAAACATTCTTAAAATTGTTTAGAAATTT
scaffold72_2_3128630	200.07	GGTGGTGCAAGCAAGGGCCTTTTCATTGGGGACTTTTATCAAACACTTTGGATGCTGTGATATTATTCTATTTTGCATATTTTATACCTTAAAAAGAGAGAGAGAAGGAAAAAAAAAACACTTTGTTTTGATTCCATTAGGATTAGATTC[C/T]AGAGCTTATTTGTGCCTTAGTGGGCTGTAATGACTATCGGTTCGTTTGTTAACCTTTCTATTTTTGTTTATCGTTTCTAATTTTATTAAGAAAATTAAGTGTTTGACAACTATTTGTATTTCTTGTTTTTCATTTTTAGAAACATTCTTA
scaffold72_2_3339909	201.944	TGTTTTTGGAAGGTGTTTTTTCCTGGTTTCTTGTGCTTTTAGGAGCCAAGGTTTTAGTTACAGTGCTGATTATGGGGATTTCTGATCTGGTTTTTTTCCCTTTCTTAATGTGGATTTAGATTCTGGGATTCTGTTTCCTTTTTGGGTGTT[T/A]AAGGAATAGAAAAAAACTCTTGTAAGTTTTGAGATGAGTTTGAGCTTTGAGATTGATGTCCTGGATGATCCGTGCCAAGCAGAGAGGTCTAAGATTTGGAATGGTGTGGAACAGATCAAGTGTTCAGGCGGCGACTCGAGTATTTGTCGG
scaffold72_2_3341338	202.194	GCAATTGAGAACTTAGGGCTGCCTAGAGGGTGGGGATCGAACTCTATATTGAGCAACATAGGTAATAATATTTATTGTATGTGTAGATGTTCATCGGAGCGTTTGACATTAGAAATGAATCCAAATTATGCATCAACTACTTACATCTAT[A/G]GTTTGTAATGTGTATTTTTTGTACAAACATTAAAATTCAGAACAAAATAAGGAGGAGAAAGCATCTTTTAGTGGGTGGTCCTCTGGCCAGATTTACGAACATTTGTTTCTTCTAGCACGACATGCAAGCTCATGGGCAACAACGTGACCT
scaffold72_2_3341350	202.279	TTAGGGCTGCCTAGAGGGTGGGGATCGAACTCTATATTGAGCAACATAGGTAATAATATTTATTGTATGTGTAGATGTTCATCGGAGCGTTTGACATTAGAAATGAATCCAAATTATGCATCAACTACTTACATCTATAGTTTGTAATGT[G/A]TATTTTTTGTACAAACATTAAAATTCAGAACAAAATAAGGAGGAGAAAGCATCTTTTAGTGGGTGGTCCTCTGGCCAGATTTACGAACATTTGTTTCTTCTAGCACGACATGCAAGCTCATGGGCAACAACGTGACCTCGTCTCTAACTG
scaffold72_2_3341390	202.551	GCAACATAGGTAATAATATTTATTGTATGTGTAGATGTTCATCGGAGCGTTTGACATTAGAAATGAATCCAAATTATGCATCAACTACTTACATCTATAGTTTGTAATGTGTATTTTTTGTACAAACATTAAAATTCAGAACAAAATAAG[G/A]AGGAGAAAGCATCTTTTAGTGGGTGGTCCTCTGGCCAGATTTACGAACATTTGTTTCTTCTAGCACGACATGCAAGCTCATGGGCAACAACGTGACCTCGTCTCTAACTGTCTTTCAGGTTGTTGATAAAAATTTGGAGTTAGATCATTT
scaffold1_916604	219.514	TCCCAAAGGACTCTCAGCTTGGACTCATCTCCTTTAAAATCCTGGTTATTCCTTTCAAACCACAATCTCTAAATGATGGTCTTCACTGCATTTGCCCGAAGACCCCCCTTTGAAAGGGCCCCCCCTGTTGTTACGAAAGAAGCCTTATGA[T/A]CTGTTTTTGGGGGAAATCAAGCACACATTGAATGTTTAAAGGGGGAGCTATGACCAGCATAAGAATGGAAAAGGGCAGCCAAAGAAAAGATGGTCTTGATCTTCTTCCCCATTTTTGCAGAGAATGCACTGGCTGTGAGTGATATAGCCA
scaffold1_1438986	223.96	TGTCCGCTATAGCTGCTTGGGCTGCACGGTCTTCTGATTCCATTCAACCAGAGCTTCTTTCACTTTTTGCATCTGGTCTCAAGGAGAAAGAAACATTGAGGAGGGGACACCTTCGGTGTCTACATGTTATCTCTAAAAATTCTGATGTGG[T/G]TGGACAGGTTAGAAAGTTGAATTCCGTGGATTTTCTTCCTTCTCTTCATTTATTAATGAGTTTTCTCATATGGAACTCCTGTAACTTTTGTCTCTTGTAAAAAATATATTGCAGATATCGGGTTTGTTGGTGCCTCTTATCCAACTTGTG
scaffold1_2141392	230.533	GATGTGTTTTAGTAGACCATGTGGAAGTACAGATCGAACTCACAACCTCTATACGTCAATTACCGCTTAATTATACTCACTTTGACGTTTTTAGGTTCATATTAATGTATATTTTTTTAGCTTGTTTTTAATAATTTGTTCTTGAGTTTC[A/G]GTTTTTTATTTCCTTTTCATTCTTGATTTTACGATATAATTGAAGCATTTTCATAGCTTAGTTTAGACATTTTTACGACTTAAAAAGTTTTATAATCTAACCTTAAATAGAGAAATTCTAAAAATCCTAAGAGTTCCCTAACTACAGTCA
scaffold1_2554399	236.877	TAATCATCTAAAGGCATAAACCCCTTGAAAATTGAAATATGCTTTCACATGTGACTAAAATGACAGGAAAGCTGGTTATAATGGATATAAAACGTTACCTTAATTCCAAGTGTGAGCCTGGACAATCATTCTTCATCATCCCATCTTCTA[G/T]CTCAGTTTTAGGAGGAGATGAATCCAATACTTCATTTCTTAAAGATTCAGCATCCAACGGCTGCCTCACAATGCTATCACCTTCTGATAACTGGCTTCTATTTATGCAACATAACTGAGCCATATTTCCATTAACTCTATCTTCACAGTG
scaffold1_3795356	243.936	TGAAGACATAAAGTACTCTAAAAAAATTACTAGCTTTTTCTTTGGTTTCTCATATGTTCTCACTTGAATTATATGCAACTTATAGGAGATTGATGTTCCTTGCAAGAAAGAGTTAGTTCTCCTCAAGTTGTCAATGTTTAATTGATTACT[T/G]TTAGTTTCTTCATCAAGTCTTTGTCAAGACTTTGTACAAGACAAACTTGTCAAATATATAATAATTATCATGATAATCATGATCATAATAATAATATTACTTTTCTGTAAGGAAGAAAAAAAAAAGAACAAGAATCTTCTGTATCTTTGA
scaffold1_3410098	248.614	AGATAGTTACCTTAATTGGTTGGTTCTTCGTGACCGTTGTTATTAATAAATGATGTTAAATATAAAGAAAAATTGAGGTTGGTGTGGGTCTTACTTTGACATTGACGTGTGGTTAATAGTTTTTTATTAAATTATAAATTTAGTTTAATG[C/T]ATTTTTTTCTCTACTTAATTTATATTCTTTTCATAAATTTCAATTATCTTCTTCAATTTTGAATTCTACTATTTTTAGTCCTTTGCTTACCTAGTTTGATATATCAAATGATCAACTCGACGAAAATGATAATAAGATTTAAAATATTTT
scaffold1_3586861	253.341	CAAGATAGAACAGATTTCGGTTATTATTTTTGAATCACATCCTTCCTTCATGAATCCCCAACTCCATCCACACACACACACAAACAATGCTTTAAAAGAAATCGAACAAAACATATACTTTCTATCATTGCAGCGAAAAAACTTAAAAAA[T/G]AAATCCTGTTTGGAAGGTGGGAAAATATTTGAAATGCCAAGAAAGAAGAGAGAAGCTGGATTTGAAGGTCATACCTGAAGATATAGCTTGGAGGCTTCAAAAAGAAGAAAGCTCCATCTCTAAAACCAGAAAAATGTGTACTAGTAAAAC
scaffold1_3560304	255.649	GAAAATTGGGACAAGAAAGGAAAAACTTTTTTGAGATATGTTTCCAAATTTTCTATTCAATTTTGAGAATGTTCCAAAAAAAAAGGAGAAACAAAAAACCTACAAAATGCTTACATTTCTTAAGGAAATTGAAAACGAGAAACAAGAAAC[G/A]GAAACTTTACCAAATGTGTCCTAAACTGTCAGCTTTTGAAATATATGGACCAAATAAAAATCTAGTCTTAAATTAAGGGACTAAAAAGTATACTTCTACCCTATTTTGTAGTTGATGTTGAATAAATAATTGTCGATTTTTGCCATCAAA
scaffold1_5386846	275.343	TGATTAAACTAAAAGTTTACGAATGTGATTGTTAAAACCCGAGGGGTGGTTTTTTTTAATGTCATTCAAAAGATTTGCGAGGTTTGAGTGAGTTAAACCAATTTACCATCTATTAGAACAAAAATCTTGGTCTCCTTGGATAACTATTTT[G/C]TTTTTATTTTTTGTTTTTATTTTCGCACCCATGTGTTTCTTTGTTTTGTTATCTACTTTTTAAAAACGTTTTTTAGAGGTCGGAGGCATCTTGCTCCTTGCTTAAATGTTCAAGGTTCAACCCCACATCCCAACATTTGTTATACAAAAA
scaffold224_412471	0	GAGAGAAAATATGTCTAGGGATAGATTAGTGAGAAAAATTTTGTGTAAAGAGAAGATAGTGCAAGAAAGTACGTGAAGAGTGTAATTAGGAAAAAAATGTATGTTGTAAGATTGAGAATGAAATGTTTAACTTTAAACTAACTATCAATT[C/T]CTTCTTCGAAAAACACTTCTAAGTGCTTCTAAGTTGTAGCCACCGGAATTAGGAAGTGTTTTTAACTATCTAAAAGCACTTTGTTAAAATTATAGCCTCACTTGATTGCTGCTTTTTCCTCAGGTGCATCATGGAGGTGCTGGAACAACA
scaffold224_471849	1.246	CCTTGCTCCCGAAGTGGCACATTCATGTGGTTAATGGTTTGAGTAAAGTGACTTTGTTCGTGCACTGCAAGTCAAAGGATGATGATCTAGGTGTTCATAATCTCGTTACTCGTGGAGATGAGTTTCAGTGGACGTTTCAGGTCAACTTTT[G/T]GGCAACGACACTCTATTGGTGCTATTTGAAGAAGCCGAATGCCGATGTGTCGTTTGAATCATTCTGGGTAGAGCAAACTCATATGTGGCTTCAATACCGGTGCACTGATAAAAATTGTATTTGGACTGCCAAAGATGATGGAATCTACTT
scaffold224_366919	2.16	ATTTACATACTTTCTTTCCCTCGCAAACTTCTCCTTTGGTAACTATTTAATAGTAAGCAAGGTTGGTGATATTTCTAAGTTTAGAGTCCACCATTGCATGAAGAAGAAGAAACAGAGCCTTTTGACTTGCACTTTAGGGTGCCTCCATTA[A/T]CCATTGGGTTTTCACCCATCACGCCAGGAAGATCGATAGGGAAGTACTCCTCATTTCTTACACGCCTGGAAATTATCGTAATAGAACCTTCTTTAAAGAACGTGATTCTCGAAGTTGCCATGATTGTACAAGGATAAGAGACGACGAGCA
scaffold174_1293203	15.274	GTCCAACAAATACATTGCCTCTAATACTATTAAAAATATTTTAGAAATTTTTCGTATAATCCTTTTCTCTCGATTCCTTCATCCCAATAGTGTTTTATTACCCAAAATTTTTGGCGTTTATCAATCCCATAACTACTCCTAAAATTGCAT[G/C]CCAACCACCAAAACAAATTATCTCTCTCTTTTGGACCATTATATATTTCCTGCAACAATCGAATAAGATAATACTTAATTGTTGAAGGGCATAAAAAGGTTAACATTTAACCTAAAAAAGAATGTTTATTTACATTTTCTAGATATGCTG
scaffold174_1276891	16.351	ATGGATATCTGAAACTAACTTCAACGTAGTTGAGGCACTTATTTTCGACTAAACTCAAATTTTCATTTGTACATGTTATACTTAGACATATATCTCGATACAATATTATAGGCTTAATCTTCATATGTTTGTGAATTTGGGGTGGACATA[A/G]TAAATCAACTTTTATATTATATTATAAAAACTATTAATGAAATATGAAAAAAAGTTGCATAGATATAGTTTGATATTGATATTTTTATTAACATTTTCATAAAAGTTAAAATATCGACACTTTTATCTAACATCAAATTTTTTAGCTTTA
scaffold174_816794	19.174	GAAGGAAGGAAATAGGGGATGGATAGAGTACAAGTAAATATTTTCAATTACGTCACCCAATTAAATATTTTCAATCATGATTGTGTTTCGCTTTCTTTTCCATTAGTTAGGTTTCGGGTTAATTTTAATTTTCATCGCTCCTTAATTTTA[A/G]CAAAAAATTATTATATCACTATCAAGAGTAAAACTTTACTATATATGAATGGAAAATTCTTGAATCGACTTTGATTAGAAATATTGATAAAGATTTTTTTTTAAACAAAATCAGCCCCTCCCCCCACCCCCAATTTAAGAAATCTAACAA
scaffold174_671796	20.013	CCTTTACCATATCATTTCATGATAAATTTTGGTCCAAGTACAAATTACACAACAAAATTACGTCATTAAAATTGAGACTAATTAAGATTAACAACTGACTTTAAATTAAATTAAAAAATATTAAAAAATTTGGCTAATTAAATAGCAAGC[A/G]TGGTCGATCATGTTGGAGAGAGTAAGGAAATAAAGGAAAGAAAATTACCTTATAAACAGGTCCAAAACCACCTTGTCCTAGCTTACAATCGTCTGCGAAATTACTTGTGGCAGAAACTATAGTTTCAAAGTCAAAAAACTGCAATTCAGG
scaffold174_628924	21.305	AAACAATGTGTCATTGTCATATTTATTGTCTTGTTTGCACATTGAATGTGACTGCAAATCTCCCTTGGAGATTTTCATTCCGAGGTCTAATTTGACTGTGAAATCTTATCACATACTCCACCCCCTATTTCCGCACAGCATTCTTGCTTC[A/C]TCTCTATTTGCATACCATGGAAACTCAATTTATAAATATTGTTTTTACCCCCAAAACTTCACTGAACTCTCCATTACAATTTATATCTTTCTCACCCTCATGCTCATTTTTCATGTCGGAGTCACCATTGTTTCACTTTTCTTCTTTCCA
scaffold174_487790	22.997	GAGATAGAACAATGAATTGTCTATCGAAGTAACAGTCACAGGTTTTCAACTTCTTTATCTAACAAAAACAAAATTAAAAGTTTAAAACCAATACATGAGGTGTGGTTTCTTACAACTAATTAATATATATACACACACACACTTCAAAAA[T/A]TTTTTTTCCAAAACATTGATATTATTATAATTGTCATTGTTATTAGCTTTAAATTGTGTTTGAAAATAGATATTTTTCATTTTCGGGAGCTTTCAGAAGATATTTGAACTTAAAAGTTACTCTAAAATTGCTTGGAAATGCTGTTTGAAC
scaffold174_472551	23.813	TTAAATTTTGGAGTTTCTTAAAACTGAAAAACCGAGAAATAAAGATCATTAATTTGTGAAATGTATACGTTTAATAAGAAAACCAAGACAACGTTATCAAACATTCTCTATATTAATTGTCATTAATTGAGAGTTTAGGAAATAGTTTTT[C/T]TTCGTCTTTTTCTTGAAAAGTTTGGTTAGGCTAAGGTTAACTATTATCATTTATTATAAATATGCGAGTAGAGAATACTTATAATTAATAAGAGACTTCATAGGGATCGGACAGCTACAGGTACTTTGGTGTCTTTGAAGTCTCAAGTTT
scaffold174_732818	27.48	CAACTCTAACAGAACATGGGAACATTCCCCCATCTTCTTGTTACGATTCAACCTTTGTCTATTTGTCTAAAATATAAACTTCGAAGCATGTTCGATGGATTTCTTATGACAAAAATATACCAGTTTCGATAGCCATTTCCCTGTCCATCC[T/C]AAGTTTCAATAGACATTTCACTTGCTTAAGTGTGGACAATAGCTGTATCCTCAGAGCTTATCGAATCTCAGATGTGATGAGTTCCAGTCACAATCTATAACAGTCGTGACATTCGAATGCCTGACATGTCTGTGTCTCATTCCAGAATGT
scaffold174_291546	30.192	GTTAGTCAATTAGGCAGCTTTAACACACACGCATATATGTATAACTGTACTGTTCGAGGTTTATTTCTTTCGTTCTAATGAACAGTTTGGATATACAGATCCGGAAAGAAAGCTAATACTAAGTTGGGAAAAACGCTTGCACATAATCCA[A/C]GGGATAATTCAAGGACTACTCTACCTTCACAACTACTCAAGACTACGAATAATTCATCGAGATTTAAAAGTTAGCAACATCTTGCTCGATGATGAGATGAATGCAAAAATATCAGATTTCGGCATGGTCAGAATCTTTAAGCCTATGGAG
scaffold174_275400	31.424	GGAAGGTCAAAAAATGAAATCCTACGTAAAGGATTTTGTGGCTTCATTATTATCACTCACTGATGTCATCAACTTCACCAGCACTAAGATCACCAAAAGCTTCTTCTCTTTCTTCTTCTTCTTCATCTTCATCAGTTTCCATTTCATCTC[C/T]CGATTCCTGATCATCGCTGTCGTCCTCGTCCTCGTAAATAATCGGCACAATGGCATCATTGTCATCCACCTCCTCATCAAGAACCTGCCAAAAAAACTCATTCAGCTCGAAAAAGGTCTCTGAAATTCCAATGAAGCAATGTTGAGTTGA
scaffold125_724312	34.044	CCGGGACCGGGAGTTGCTCCGGCATGTGCACGAGTCGTTCAAGACGATCGGATCGTATTAGGGCTTGTTTGTCGCCGGAAATTTGATCGGAGAGAGCTTCATCGCCGGGTACGAACTACGAATTGATTGTTATGTGCTTTGTTCTTGAAT[T/G]GTGGAAATCTCGTTTCTCTGCTCTGTTTTCAGAATTTCGTCGCGAATTTCTGTTATCAGGAACTGAAAATTTTATGATCTGGAGGATGATTTAATGCTGTAAATCGATTAAAAGAAGAAAAAAAAATCTGAGCTGATTATCGGATTTAAA
scaffold125_393405	38.047	TAAAAAAAATTATTGTTCAATACTTGCCTTTTGAACTATCCAATAGTTGAAAAATACCGAGTCCTAAATTAAAATGTTGATTCATGAGTGTGAGTTGAACTAATTTTTAGGTAGAAAAAGACTAAATTGATATCAATAAATAGTGTATTA[G/T]AATAGAAAATCTAAAGTCTCATAGTTAAAAGAAAAAGAGATCGATCATTTGAAGTCATAATTCACAAATTTATGTTGTCCCGATCAATGCCAATGCATTTGAATAATATTAACAACAGAAATCTCTCCTCTTAAATTTGTACCTATACTT
scaffold125_376642	38.707	TTTAAATGATAAATAAGGAAAAATTTAGTTATAATTTCTTCAATGGCAGACAATTAAATTACGGAATCAAACAGTAAAGGGGGAAAGGAGGGGAAAAAAAAGAAAAAAAGAAAAAAAAGAAGAAAGAAGAGAAGATTGGCCCTACAAAAA[C/A]CAAGCATAAAAATAATAGAGCCTAAGAAACAGACCGTAATGATGATTAATAATGTGACACATCCAAATTAAAGTAATAATAACTTCTTTTTAGCCAAATATATCAACATCATTAATTTGGTTATTAATATTTTAAAATTATCAAATTTAT
scaffold125_390910	39.09	AAGTTCATTTCTCCGAGCCTTCTTCTCATATAAAGAGGGTCAAACCTTAATTAAAAGTATGCAATACCATGCACCCAACTTCTAGCTGACTACTTTGTTTTGCCACCACGTTGGCGTTAGGGTTCAACCATACTTCACCGTTCATGTCAG[C/T]TCATCCAGAATCTAGCAACAACATTATAAATGTCCACGTAGCAAACGATTTTGGTGTAATTATGGCTAGACCAAGAATGCAATTTAAGTGTATAATTACAAGAAAATTTCGACACAATTTTGCCTTTATTACCATTTTATCACTTTTTTC
scaffold125_453882	39.946	AATGTAAATATCTCTACCTCAATGAGATTTCTAATATTGGGATGTAATTCTCTTAAATTTTCAAACCTCTTAATTACAACAGTTATTACATGTAAGTTATTCCCAAAATACAATCCACTTCACGAATAGTAAAAGAAGAAAAACAGAAAA[G/T]TTCAGACAAAATTTCCGCTATTAAAAGCACCTTAACACAAAAACATCATCAAAATTTCAGTGGCCAAAACTAATTTATCAGAAACGAAATAGAGACGGTGAATTAATGGAAGCGGACAGCACAAACCGAGAGGAAATTTAATTTTCCGGA
scaffold125_801859	43.591	AAAAAACATAACAAATATTAAAATTAAAAAATAAATATTTTACCATTTTTAAATGTTAAGGACAACGGTATCCGAGTATCAACACAATGGTATGATATTGTTCACTTTGGACATAACTCTCACGACTTTGTTTTTTGTTTCACCTAAAAG[A/G]CCTAGAAACGAGAGCTACCACTTCTTTGTTCAGCACTCAAACAATGGTACCTCAAATATCTCCACAATGGTATGATACTATCCGCTTTGGGCATAACCTTCACGACTTTGCTTTTGGTTTCACCCAAAAGGCTTGATACCAATGAAGATA
scaffold125_781343	43.874	GAGAGAGAGCAAGGTGAGCTTGAGTGTAAGAGACATAGATTGAGAGGCGGCGTATCGTGCCTAGGTTCAGTGGGGACCATAAATAGTCTTTTTTCTCATCTGTGCCGCGAGTGGACGGGCGTAGCAGCTCCTTGAGTGATTCTCTAAGGC[C/A]TATCGTAATTTCACTCTGCTCGCTTGTTTTCCTATGAAAAAAATGGTTGAGATCAAGATTGGGAGGTGAGAAAAATTTCTAGTGCATTCTTAAACTATAGAGTAAACCTTAATTTGATACCTCAAACTTTTGAAATGTTTGCAATTAAAA
scaffold125_801883	44.126	TAAAAAATAAATATTTTACCATTTTTAAATGTTAAGGACAACGGTATCCGAGTATCAACACAATGGTATGATATTGTTCACTTTGGACATAACTCTCACGACTTTGTTTTTTGTTTCACCTAAAAGACCTAGAAACGAGAGCTACCACTT[C/A]TTTGTTCAGCACTCAAACAATGGTACCTCAAATATCTCCACAATGGTATGATACTATCCGCTTTGGGCATAACCTTCACGACTTTGCTTTTGGTTTCACCCAAAAGGCTTGATACCAATGAAGATAATTATCCTCTTATATACCCATGAT
scaffold125_801904	44.455	TTTTTAAATGTTAAGGACAACGGTATCCGAGTATCAACACAATGGTATGATATTGTTCACTTTGGACATAACTCTCACGACTTTGTTTTTTGTTTCACCTAAAAGACCTAGAAACGAGAGCTACCACTTCTTTGTTCAGCACTCAAACAA[T/C]GGTACCTCAAATATCTCCACAATGGTATGATACTATCCGCTTTGGGCATAACCTTCACGACTTTGCTTTTGGTTTCACCCAAAAGGCTTGATACCAATGAAGATAATTATCCTCTTATATACCCATGATCATTCCATTCATAGTCAATAT
scaffold125_781279	44.922	AGTTGTTTGCCAGGAAAGTTCGACTTACTTAGAGAGAAAGAGAGGGCTCTCTTCCTTATGTACAGAGAGAGAGCAAGGTGAGCTTGAGTGTAAGAGACATAGATTGAGAGGCGGCGTATCGTGCCTAGGTTCAGTGGGGACCATAAATAG[T/C]CTTTTTTCTCATCTGTGCCGCGAGTGGACGGGCGTAGCAGCTCCTTGAGTGATTCTCTAAGGCCTATCGTAATTTCACTCTGCTCGCTTGTTTTCCTATGAAAAAAATGGTTGAGATCAAGATTGGGAGGTGAGAAAAATTTCTAGTGCA
scaffold125_947503	45.604	ATAATTGTAGGTTGATAATAAGAGCATAGACATTTAAAATGTTAATATATTCTTATTCATGTGCTATACTTAGAATTGATAATTTGTGGTTTTTTCTTATTATTATAAAAATTGCATGTTAAATGTCACCATGAAAAAGAATAAAATGGT[T/A]ATTCTTAATTTTTCTTTTCCTAATGTCATCGTTTGGTGTTTGATAACAGTTTTGAGTTGGGTTTCTTGTTTTTGTTTTCGTTTTTCTTTTGTTTTTTTTTAAAGTTATGTTCATGATATTGATCAATAAATTTATTTATTTTATAATTTA
scaffold125_984694	46.96	AATGGCTATGTACATGGTGGATATCTTGCAGGTTTGAAGAACACCAACCACATCTAACTTGGTTTCATTGGAGACTTTAATTACCTACTAATATATAGTTTTCTTATGACATTCTCTCTATGACTGGCCTTTTGAACAGGCATAGACACA[A/T]GCAATGCCCTGTTGGAAGAAATGAGAAAAGAGAAGGAAAGAAAAAGTGAGGGTCAATCATTCTTGTTAGAGCCCTTGCTAGCATTAACAGGATCATTAACTTTAACACAGACAGAGGCAGTCTCAGGCCTTCACAAATGTGATCTTCCAA
scaffold125_984665	47.282	TCACCGGAGAACACACAAGCGAAAGATTTAATGGCTATGTACATGGTGGATATCTTGCAGGTTTGAAGAACACCAACCACATCTAACTTGGTTTCATTGGAGACTTTAATTACCTACTAATATATAGTTTTCTTATGACATTCTCTCTAT[G/A]ACTGGCCTTTTGAACAGGCATAGACACAAGCAATGCCCTGTTGGAAGAAATGAGAAAAGAGAAGGAAAGAAAAAGTGAGGGTCAATCATTCTTGTTAGAGCCCTTGCTAGCATTAACAGGATCATTAACTTTAACACAGACAGAGGCAGT
scaffold125_1010352	47.546	GATATGAAGAGATGAAGTAGTTTGACTCATATGCCAAAAGGATTAGGTGAGTTGAGTAATATTCAAACTTTGAATTTATTTGTATTAGGAAAGGGAGAGGATAATGGTGGTGGGTTAAGTGAGTTGAATGGACTAAACAAGTTAAGGGGA[T/C]CATTACTTATCGAAGGATTGCAATTTTGTTTAACTGTTGATCTACAAAAGAACGCTAAGTTGTTGCAGCTAAAATCGGGTCTTCAAGAGCTAATGTTAGATTGGAAGTGGGAGGACGATTCATTTAAGGAGTCTACAATCAATTCCTTGG
scaffold125_1045640	48.755	GAATTACCGGAAGATACGAGAAACTTGATCAACCTTAGGCATCTTAGTATATGCGGATGCAAGGCTTTGACTCATATGCCAAAAGGACTAGGTGAGCTGACTCATCTTCAAAGATTGGATGTATTTATGTTAGGAAAGGATAATAATGGT[A/G]GTGGATTAAGAGAGTTGGATGGACTTAACAAGTTAAGTGGATTATTAAAGATTGAAGGATTGCAATTTTGTTCAACTGTTGATCTACAAACGAACGCTAAGTTCTTGCAACGGAAGTCAGGTCTTCAATATTTGCAGTTAGAGTGGAACG
scaffold125_1045357	49.339	ATTGCCGCAAGATATCCAAAACTTGATCCACCTTCAGCGTCTTGATCTTGGTCGGAATAGCAATATAGAATTTCTCCCGGATTCTATTACTGAGTTGTATGAATTAAAAACACTCATCCTTGAAGAATGTACAAAATTAAAAGAATTGCC[G/T]AGAGATGTCCAAAATTTGATTAATCTTAGGCATCTCGATCTTTCAAATACTGCTATAGAATTCCTTCCGAGTTCTATTACTCAATTAAAAAATTTGGAAACACTTCTCCTTTATCTTTGTGATAAATTAAAAGAATTACCGGAAGATACG
scaffold125_1073407	49.618	ATGCAATCAATACTTAAGATTAGTTATAACCACCTCTCGTCTGATTTAAAGCAGTGTTTTACATATTGTGCTTTATTCCCTAAAGATTATGATATTCAAAAGCATGGAGTGATAAAGCATTGGGTCGCACAAGGTTTCATTCAACCACAT[G/A]GTACAAAGGCAATCGAAGATGTTGGTGATGATTATTTCATGGAGTTACTATGGAGGTCGTTCTTTCAAGATATAAAAAATGATGAATTTGGAGAGATTAAACAGTACAAGATGCACGACTTCATGCATGATCTTGCAAGTTCAATAGTTG
scaffold125_1073374	49.802	GAACTTTCAAAGGCTACACAACAAAAAGATGAGATGCAATCAATACTTAAGATTAGTTATAACCACCTCTCGTCTGATTTAAAGCAGTGTTTTACATATTGTGCTTTATTCCCTAAAGATTATGATATTCAAAAGCATGGAGTGATAAAG[C/T]ATTGGGTCGCACAAGGTTTCATTCAACCACATGGTACAAAGGCAATCGAAGATGTTGGTGATGATTATTTCATGGAGTTACTATGGAGGTCGTTCTTTCAAGATATAAAAAATGATGAATTTGGAGAGATTAAACAGTACAAGATGCACG
scaffold125_1817265	55.136	ACGACGTAGTTGTGTTGACAGAGAGTAACTTCGAGAAAGAGGTCGGCCAAGATAGAGGAGCTCTAGTCGAGTTCTACGCTCCCTGGTAAAAATCTGTCGACTTCGCATTCTGATCCTTGATTCTCAGTTATGGAGTTCATAGTGTTATTT[A/C]TGATCGCTTGCTTGTAGATCTGTATGTTTATGCTGGAAGAGAATATAAAGAGGAATCCGTTAACGATCAATGGCGGAATTCTTTTCTTTTGTTGGGAATATTTTTAGATATCTATTCAGGGGTTCTTCCTATGTCGCGTCGGTCATTTTT
scaffold125_1850982	57.967	ATCTCTCCTAAATCTAATTGGGTAAAATTACCAGCCACATTATGACAGCCTTCTGATTTACATAAATTAAAATTGGGGAAAAAATCAAAATTTGGTACAGCGACTATAGAGATTGAAGATCGAATATCCGACTTTAAAGAAAAGAGTAAA[A/G]ATATTTTAATGGTTGAGCTAGACTCATGTTAATAAAATATAGTCATGTAAAACTTTTTATAGTGACAAATCACCAACAACTGTTATAGCTATCTTCTATATTTGAGAATTTATTCTAATCAGGATCTAACAATTTTTTTTTTATACGAAG
scaffold125_1850994	58.468	TCTAATTGGGTAAAATTACCAGCCACATTATGACAGCCTTCTGATTTACATAAATTAAAATTGGGGAAAAAATCAAAATTTGGTACAGCGACTATAGAGATTGAAGATCGAATATCCGACTTTAAAGAAAAGAGTAAAAATATTTTAATG[G/A]TTGAGCTAGACTCATGTTAATAAAATATAGTCATGTAAAACTTTTTATAGTGACAAATCACCAACAACTGTTATAGCTATCTTCTATATTTGAGAATTTATTCTAATCAGGATCTAACAATTTTTTTTTTATACGAAGCAAGACCATAAT
scaffold125_1826619	58.652	CCTTCAAACATAAATTATACACATGACGAAAACTATTTAGTATAAAATAATAGTTCAATTTATGAAAAATATTGAGTGTAGTGTTGTGTTGTGATAGAAAAAATGATATTAAAAATAAAATTAAGGGACTAAAATAATCACTTTTTAAAA[T/G]TACAACCTACCAAACGAATATTCTGAAAGTACAGTCATTAAAGTTAATTACTAAAGTTAGAAAATATAGAGACGAAAATGTAATATTTTAACCTAGATTTTACTTTGACTGGGTACGAAAAGCATCCAACTAAATCATCAGTAAAACATG
scaffold125_1930980	59.936	AATTAGATGATACATTTTCAGAAAGGTAAGCGCATAAATATTCTTCTAGAATCTAGATTTATATTATATATAACGTGTTTGAATTGACTTGAGAATTGAGCACTTTGTTTCATGCATCTTTTCAACATAATTATGCTTCTTACTGGTTAT[C/T]AGGAATGTATTTTGGTTTATCATTTAAAATGTATTCCTGTAGAAATTCAGTTATGTCTTGCTTCTCCATACGAACTAAGATAACCTTGGATTTTCTGTCACGGGCATGAGAATGTGTTTTTTTTGGATAAGAAACTAGGGCTTTCATTAA
scaffold125_1930988	60.161	GATACATTTTCAGAAAGGTAAGCGCATAAATATTCTTCTAGAATCTAGATTTATATTATATATAACGTGTTTGAATTGACTTGAGAATTGAGCACTTTGTTTCATGCATCTTTTCAACATAATTATGCTTCTTACTGGTTATCAGGAATG[T/C]ATTTTGGTTTATCATTTAAAATGTATTCCTGTAGAAATTCAGTTATGTCTTGCTTCTCCATACGAACTAAGATAACCTTGGATTTTCTGTCACGGGCATGAGAATGTGTTTTTTTTGGATAAGAAACTAGGGCTTTCATTAAGACAGCTC
scaffold125_1965500	60.523	GGACATAATATATGGTACATTTCAATCTTCTACATGTAAATGTACCAAGACCATACAAGTCTTTTTTCCTTTTTTTTTTTTTACCAAAATTAAATACATTAAAATAAATTGAATAAAAAGGTTGAAATGTCAGTTCCGGAGCCGGTTTGG[G/T]TTACAAAATCTGCTGCATTTTATTTCCGGTGGTTTGGAAGTTCCCAAATAAAATTATTTTAATACTAAAAAAAAAACCGGTGGTTTGACAGTAGACCCAGTCGTTGGGGCTATTGCGTGTAGTCTACGTGACTTAGTCAATGATGGACCA
scaffold125_1977760	60.772	ATCACATGTATTCATGATTGGTTGCATCAAAAGCAGAGTTAGTTCTAAGGTCATAGGATGCACCAAGTAAGATGTGTGCTCGTTTAGTGTGAGTGATATTGGACGATTGAATTATACGATCTACTTGGTGTAAGAGTGTGATGAAGGTCA[A/T]ATTAGATTGTAATGAATGAAAATGAATTTGATGTGGTGCTCTACTGACTACACTCCGAAGTTTAAATTAGAACCCAGTTGGGAAGAGTTAAAAAGAGAGCAAGCGTATGGTGCAAGACATTTGCATACATTTGAGAAGGGTTATTTGACT
scaffold125_2070047	61.721	ACAAACCCTCGGTGCATATAAAAACAGGTAAGGAGAAAGAGGATCTTCTTGTCTGAGATCTCTAGTAGGAAGTATATGGACCCGTTACTCGCCATTCAGAAGAAACGAGAAGGAGACGGATGAAACACACCGCATAATCAACTCCACCCA[A/G]TCACTGGCAAAAACCCATCCGCAACGTCATTTGCTCAATAAAACTCAACCCTATCGTAGACCTTGCTCATGTCCAATTTCAAAGCTGCCCAACCCACCTTGCCAGATTTTTTATTTCGAATGGAGTGCACACATTCGTTCCTAAGAATCT
scaffold125_2260950	63.022	ATGTACAATTACATTAATAAAAAATAATTTAATGACACGTTAATTTTTTTTAATAAAATTTTACAAATTGACATAATTGAGGTTTTTTAATTCATCAGGGATAATTTTTCAAAATATATATTAATGACCAAATTGAAAATTATCTAAAAG[G/A]TTATGGACCACGTTAGTGTAGCCTGAAAAATATTAATTTTCAAGAAAATTATAAATAAACTTTTCTTTAATGAAATTTTTATTTTTTCAAATGTATATTCAAGTAACTTGCTTAATTCACTCCAACGAAAGATTAGTATAAAATAGATTT
scaffold125_2456526	65.819	TTATTTTATACAAAAAATGCATCTTAAGTGATTAGGCGGAGACAAGATTCAAACATATGGTCTTCAAGTTATTGGTCTAAAGGGTCGACCAATTCCTCTACCTCGCTTTCCACCTTATCTTTCTTTCATTATTCCTAACCTTGGAGTTGC[A/C]TGGCCGGTCTCCAACACATGCTTGGTAAGTTATGCTAGCTCAACTAGTCGACACATATATTTTCAATTAAAATATTAGAAGTTCGACTCCTCACTCCCACATGAGATTTATCTCCATTGAAGGTTCAACGCAATGCAATTGAAAGTGTAA
scaffold125_2456514	66.076	AAAGGCATTATTTTATTTTATACAAAAAATGCATCTTAAGTGATTAGGCGGAGACAAGATTCAAACATATGGTCTTCAAGTTATTGGTCTAAAGGGTCGACCAATTCCTCTACCTCGCTTTCCACCTTATCTTTCTTTCATTATTCCTAA[C/T]CTTGGAGTTGCATGGCCGGTCTCCAACACATGCTTGGTAAGTTATGCTAGCTCAACTAGTCGACACATATATTTTCAATTAAAATATTAGAAGTTCGACTCCTCACTCCCACATGAGATTTATCTCCATTGAAGGTTCAACGCAATGCAA
scaffold125_2573293	66.934	CCACGGCAGAGTCGTCGAAGGAAAAGGACTTCCGAACTGAATTTTCATCTCTGTCCTCATCGAATCGGAGAATTCCCGTCTGCAACTGCAACTCAGGGGGCTCAGAATCGACGGAGAGCTTGTCTTCTCCGGCGACTCGGGATTTTTCAG[T/C]GAGTGGCGAGGAGTTAAGTACGGAACTGACGAGAGCCTTTGTTGAATTCAGAACCAGAGGTCTCCTCCTCTCCACCATGGATTCCTAAATCAAGAAAAGCACCCAATAACTCTATGAATTCAGCGAAGGATCGGCAAATTCATTATCCTT
scaffold125_2570940	67.43	GGGGAGTATCTGATAAAATATCATCACATGAGGAACAAGAAGGTGACAAGTATTTTATCGGACTGTACGAAATATGGAATATCACAGATAACCACTATGCTGGCATACAATGCTTGGAAATCTGAAATATCAAATGTTCTTCCAAGTAGA[A/G]GAAAGGACTTGAGAGGATCTCTGGAAAATTGTTGATTTTTGGGTCTCCTCTAAGGAGCACCTTATCTAAATCTACCTTAATTCTATTATTGCCAATTGGAGAGTGTTTTGGTAGCTCCTAAGCTATTGCAAGGAATTTCCCCTCATAATT
scaffold125_2630226	68.213	CCGTCCGAGATCGCATGCTCATATTGAAGTACTTATAATCATGCAAACATACTATAAGCTCTGTTTCTATGGATTGAGCAATCGTAGTGAAATGTTTTGAGTGTATCTACTGCCCCCGATAACTTAAAGATAGTAAAAATCTGGTGAGGA[T/C]TTTAACTTATAAGACTATGAAAATCAAACTAAAGAAATGGGAATCCAATATGGACCGGATATTGAGATGTTTTTCCTCTATTACTCTTGATGTCTTAGAGATTGTACAGATCTCGTGAATATTTTAAGACTGTGAAAATCAACTTCTCAA
scaffold125_2634824	69.103	ACTAATTTGTATAAATATGCTTATTTTGTAAGGAAAAATGAAGATTTATGATCACAATGCGTCAGACACATTGCAAGGCCAGAATTTCCAGCTTACTGGAGGAATGAGCCAGCCAAGTTACTTTGAAAGTTCCAGCTTCACAATGCTTCA[G/A]CCACATTCGATGTCTAGATTGTCAAAACGGGAATAACCACTTTTGACCAAGTAATTGGTACAAGATTTGGTTTTACTCCTAATATCTCTACAACAAGTGGTTGCCAACTTCCCTTGAATTTCTCAAATCCTTGTTACTTCCATGGCCTAT
scaffold125_2753861	69.901	TTAATGCCGGGTAAATTGCTATAATCTTATTGAACTATCATTCGACTAACTTCATTGTATTGAATAAATGGTCTTTCATAGTTTGTATATGTAAAAGTTTTCTCCCAGTTTATTTTGATTTTAACTTTTTGGTCTGTGTTTAATTTAAAC[C/T]TTACACCTAATATAGGTTTCAGGTGAAGAAGAAACAGTTCTTTCGCAACTTTATGACAATCATATTGTTTGGTGCTTTTGGAAGTGTGATATCGTTTGTCATTATATCACTAGGTATATATTATTGCATCTCGGGTATTTCATGGCATCC
scaffold125_2765729	70.712	GAGTCCATCAAAGCCTATTTCCAGATTGGAAACTGGGCTATCACCATATGTCCGATCTTCTGTTCCTTTGTCATCTCCTAACAAATCTACGAATGGCTCCAAAAGATCCGAGGACCTTTCGGATGGAATACCGTAATCTTTGAGTATACA[T/C]GACGAAGCTGACATAGCAGTCTCCCTCTCGAGAACAGCAATGTAGTTCTCTTCGAATTCGAAAACCAAGTATTTGTCCTTGCAGGCTGAAAAAATGTCACAGACCATCATTGGAAAAGGGCAGAGTTGTGCCAAAAATGAGTTGAGATTG
scaffold125_2765669	71.733	CACATCTGCAGGGTAAAAATTTTGATCAAGTAGCAATATTTTCTGTGACTATGCCCAAAGGAGTCCATCAAAGCCTATTTCCAGATTGGAAACTGGGCTATCACCATATGTCCGATCTTCTGTTCCTTTGTCATCTCCTAACAAATCTAC[G/C]AATGGCTCCAAAAGATCCGAGGACCTTTCGGATGGAATACCGTAATCTTTGAGTATACATGACGAAGCTGACATAGCAGTCTCCCTCTCGAGAACAGCAATGTAGTTCTCTTCGAATTCGAAAACCAAGTATTTGTCCTTGCAGGCTGAA
scaffold125_3217478	74.551	CAGAAGACTTTTGGTCCTGCGATTTAATTTAGTCTTTAAACTTTAATATATAGTAATTTAAAGTTTTGTCAAAATGCGCATAGTTCAATGGTAATTGACATATATAGTCAAGAGGTCATGAGTTCGATCCCCCACCACACATATTGTACT[A/G]AAAAAAGAAAATTGTTATATAATAAAATTTGATAGGTAATTTTAATAAAAAAATTTCTTATGATAAAGATTAAATTGTTATAAATTTTATACTACATAGATTAAATTGTTACGGACTAAAATATGTGGAAAATTTTTCCTCCACCCGACT
scaffold29_253192	78.89	CATGACAATTCTCCCCTCAAACAGAGGACAAACAAGCCTTCGTTGACATAATCATTGATCTATCCACTCTCTATCACATCAATAGCTTCATCTATATCCAAGTCAATTATTATATGGACCATAACATTTGTTTGATAAAGCTCATATCAT[G/A]TGGTAAGATAACCAACTATGACCCATCTTTGCTGCACTCTATACAATTCATCTCTCAAATAAAGAAATATTGAGTCTCTCCTCAAATAGGAAGTTGATAACATAGAAATGAGAGGCAGCGACAAAAAATAACATAAAAATTAAAAATTAA
scaffold125_3248328	82.509	ATCAATTAAGGTATGCTTGGATATTTCAAAATGAAGAAAATCACAACTATATATAGTTGTGTAAACATGAAACTCCTCACACAAGAATTAAGTTCAACTTTAACAACATGGAGAAAAACTTCTCATTTGAAGTATAACTTCAACTTTAAC[A/G]TGTAACTTTAACAATATGTAATTTTAACAAAATAAAGTTACATAACACAAGATTGAAACAAAAACAACTTATGAAATAAATAATGAATTTATTACAAATATAAAATAAGTTTCAAATTCTTAATACACAAATTTAATTTCCGGACGTCAA
scaffold29_493323	85.246	TCACTTCGTTAAGGCAAAAGAGGCCAAGAACTACATACTTACAAAAAGAGAGGGAACAAGAGAGAGAAACAGAGAGAAATGATGAAAAAATGATGAGGTTAATCAAACCTTAAGAATCCGTTTCCGATCTTCAGGATTGAGCAGCGCGAG[T/A]TTGCGAGCGAGAGGCAATAATGCTCGGCGGGGAACAGAAGAATTAGGGACGCCGACGATTGCGAGAAGGCCAGGTCCACTGGGACCTAGAGCTTGAAGAATCGATTCGTTTATCGATTTGATCCGTTCGTTGTGCGGCATTGAAGATGAA
scaffold29_2039796	96.673	TCCATCCCCTTAATTTCTTTTCTTTCTGCGTCGCATCCCTAGAAATCGCTTTCTGCGCCGCATCCTACCCCAAGAATGAAGAGATGAAGAAAAAACTCTCAAATCCTCCCCCAAATCTCAATCCCCAAACTTTTGTGGCTTCACGACTTC[C/T]TGCATCAATCCCTCCTCAAATCTCAATCCCTCACCTCCTCTGGCGTTTGTTCATGCCGGTGGTTTGGCTCGTGGCTTGTGCATCAAATCCCCCTCGCTAAATCTCCCTCAAGGTTTGTTGATTTGTTATTTGTCTTTGGAATTTTTGCGT
scaffold29_2550622	99.471	TAATCTTAATACAGATTGATGTATGGTTGGCTGTGTATTATTAGTAAAAGTGCTATTTCTTTACCACAAAATCTTTCTTTCTGTTATCTCAAAATAATAATAAGAATGATAATAAATAAATCTTAAGGACCAAAATCGAGAGTATAGAGA[C/T]CGAAACAGTATTTAAACAAAATTTTATTTAAATTACTTGAATTGAGTGAAAATTTTTCTTATTATTATTCCAACGTACATGTAAAAATAGTCCACTATTGAATTTGGTTATCAATATTTTGAAAGAGATCACATTTGATAGAATTAAATT
scaffold29_2550608	99.653	AAATAGGAAGATCATAATCTTAATACAGATTGATGTATGGTTGGCTGTGTATTATTAGTAAAAGTGCTATTTCTTTACCACAAAATCTTTCTTTCTGTTATCTCAAAATAATAATAAGAATGATAATAAATAAATCTTAAGGACCAAAAT[C/G]GAGAGTATAGAGACCGAAACAGTATTTAAACAAAATTTTATTTAAATTACTTGAATTGAGTGAAAATTTTTCTTATTATTATTCCAACGTACATGTAAAAATAGTCCACTATTGAATTTGGTTATCAATATTTTGAAAGAGATCACATTT
scaffold29_2629245	100.942	AAAGTTAGTTATTTTATTTGATTAAATTCAATTTCTATTCTATTCTATTAGCATTACAACTTTGACTACAAATTTTTGTTATGGTCAAATTTTATTGGGAAGGTAGTAGAGATGGAATCACTTTTGAGAAAAAAGTGTTTTTAAATAAAA[T/A]AATAATAATATCTTTTTCTGAACACTCTTGAATAAAAAGAATTTATTAAAAATCGTATCGTTTCGAAGAAGAGATGAGAGATGATTACCTAAAAAGTAACTTTAAAGTGATTGGGATGTACTTAAAAAAAATTAATAGAAAAAAGTGCCA
scaffold29_2118500	105.043	GCAAAAATATCATTAGAGTAAAATGAGAAATATAAAGCTCAAAGTGTAATCCCAAACTTTTAAATAATCGAACAGATGTAATATGGTTTGTGTCTGTTGATGCTAGAATTCTGCCTCTTGGGATTTCACCGAATTCGCACCAATCTTCGA[A/G]AACAAAGGGATTGATGAGACCTTCAAAACAGTTCAACACAAGGATCAGTGTGGCTTTTGCCACATGGGCTCTGATGCCTAAGTTAATATCGGAGTAGTTGGGTATAAAAAGTAAGGTGCATACCCCTGTGGTTTGGCTTACCCTTGTATT
scaffold29_2121853	105.412	TCCGATGCCTAAGTTAGTATCGGAGTAGTCGGGTATAAAGAGTAGGGTTGTTAGGCATATCCCTGGGTTTGGCTTACCCTTGTATTTATAATGGTCGACTCCTAATCCCTTCAGGATCGGCTGAACTCTAATCCTCCTAGGGTTTACATT[C/T]GTTGAATCCTTGATCACAGAATGTGCCTCACACTGCACTATTCAGGGCTGAGACCAAGTCAACTCGGACTGGGCTTGCACGGGAGTCGAGAATCACTAGAGTGGTTCTCGGCCACTCGGACTGCTCGGCGTCGACCCCGGGTTGGCCACG
scaffold98_492897	107.612	GCTTCTCCAAAGTCTTCCAACCAAAGGAGTCCGATCCATAAATCTTACAATCACCTTTCTTCAGAGAGAGAAAGGTTCATTACAAAGACGCCATTCCCACTTGGCTAACAAAGCCCTATTTTTCTGTTGTATACCACCAATCCCCAAGCC[C/A]CCTGCCTCCAATGGAGAGGAAGAAATTTTCCATTGGACTAAATGTTTCAAGGGAGCCTTCGAGTTACCTTCCCAATAGAAGTTCCACATCCTTTTTCTATTTTGCAATAGGAAATTCGCCTTTAGACGGTCTTAGCTCTTTGTTTAGGAA
scaffold61_583296	112.226	TCAATAACCTTGAAACTATTGTCTCTTGCAACGTTCTGTCGTCCTGTTATTCATTTGTTTTGATTCTTCTAGATAATATTCATACTCAACTCTGTATATTTTTTAATTGTTGGTATCTGCTTTTATCATTAAAATATAAACCAAAAATCC[T/C]TGTGGATACGATCTCGTTACGTACTACAATTGACTATTCATGTATACTTGCATGCATTGTCGACATAGTTGTGTGGACGCAACAGAGTGATTCATTGTTTGGGTGTTAAACATGAGTGAAATTCATTTACGAGTGGAAACACGTGAGAGA
scaffold192_56473	115.203	TTTCACAATAAAAATGGACCAGAAAAGCATATCAGATTGAAAATTTCAAAATAAAAATAGCAACCGCTCAAGATTTAAAGAAAATGGGAAAGAAAAACTTTGAGCTCAAATGGGAAAATAGAAACAACAAAACTTTATTAAACTTATTGT[G/C]AAAAACAATTAAATGAAACACAACGTACCAGTGGTCTAGTGGTAGAATGGTACCCTGCCACGGTAAAGACCGGGTTCGATTCCTGGCTTGTGCAGAAATTTGATATCCAGCCATGAAAAAATCTGTGCCGTACGTGATCGTTGGTCTATC
scaffold75_1717472	115.777	GATGACGGGAGTTCCTGCCACCTGAGAGTACGTGAGTGGAGGTTGGGCACGAGAAGTGGCAGCATCCCTCATCGGAGAGCGGATTGGTGAAAGTTGAGATCGTGACTGCTGGGAGCGGGTTTGGGCCATTGGCTCAGATTGCAAAAGGTG[A/C]GACTAACTTCTAGATGTGTTCTTCCCCACAGACGACGCCAGATGTTTGAACTCGAAATTGCTGAGCTCGATTACGAAGTAGATCGATACGTCTTGGACAAGCTGCGGCCAACTGCCCATTGCCCAGCGCTCCCTGCGAGTACTCTTGAAA
scaffold75_262147	123.829	CTTGTTCCATTGCTGTGGGAAGGGGAGCAAACGACTACTTACGGGAGGCGCAAGTGAGACTCAACGGTGAGGAGCAATTTTCGACGGCAAAGAGTAACAATCTACAGCGGTGACCTTCGATTCGGTGGCAGGGAGCGAATATACGGCAGC[G/A]TCGACAATATCGAAGGTTTTTTACATCTTCCCTTATATTCGCTCGTTTTCATCTTCTTTTAATTTGATCAGTAATTTTCTTCTGGTTTGAGTTTGGATTATTTATCGATTTGGCTCTTTTTCATCAAGAATGAGTTTGAGTTTCTACTTT
scaffold75_280548	124.905	ATTTTCGTAAAACGACTATCCTTCCTTTCATGGCTCCGACTTTTTTATAGAGCTGTATATTTTCAAGGTCTAACTCCCGATTCTCCATCTCAAGCTTAATCTGATTATGTAGCAATTTTCTTATTTCTGTCAAGTCCCTCTCTGCCTTTA[T/C]GGTTTGTTGTTTCTACTGATTCACTTCCTATAGCAGTTATTCATTCTTTTGGTGGAGCAACAAGTTTTCTTCCTTTAGGTTGGTACTCTCATCTACCGTCTGCAGTTGGATAGACGTCATCTGCTCATCTTCATCCCTCTTCCTTTTCTT
scaffold75_280587	125.057	CTTTTTTATAGAGCTGTATATTTTCAAGGTCTAACTCCCGATTCTCCATCTCAAGCTTAATCTGATTATGTAGCAATTTTCTTATTTCTGTCAAGTCCCTCTCTGCCTTTATGGTTTGTTGTTTCTACTGATTCACTTCCTATAGCAGTT[A/G]TTCATTCTTTTGGTGGAGCAACAAGTTTTCTTCCTTTAGGTTGGTACTCTCATCTACCGTCTGCAGTTGGATAGACGTCATCTGCTCATCTTCATCCCTCTTCCTTTTCTTAACTGTATGCACTGCTCAATGAGCTTCGTACCATGACTT
scaffold43_477154	128.315	TTCTTTTTCCAAACCTGTATATTTAAGCTAGAAATAAGAGAGTTTAACGCACTTTTTAGCTAAAGCATTCAAGACCTGGGACTTTAGCTCGAAGTTTGGTTTATAAGATTTTTCATGATGTTTAAGAGCTAAAACCGACACACTTTATCA[T/A]ATTTTTATATAAAATCACCCAAATAAACACTAGAATAACTCTCTGTTGGAGAGTTATCAACAAGCAAGATTTTAAGTTTGGGGGTGTGATAACTCTCCAAAAGAGAGTTATTCTAGTAAATAATTGGGTAATTTTGTACAAAGAAATGTC
scaffold43_610801	128.68	AAAAAGAAACTTGTTTTGGTTGTTTCTAAAATTTATATACAAATTTGAGAATATTCTCCAAAAAAACAAAACAAACAAGAAACATAGAGCCCGTTTGGTAACGTTCTCGTCCCCTGTTTCTTGTTTGTTGTTTCCCGTTTCCTATTTCCT[T/G]TTTCTTGTTTCTAATTCTTTTTGAACTAGAAACACGTTTAATAACCATTTCTGTTTCTTGTTTCTTGGAAAATATCAAGAGAAACAAAAATATTTTTTATAACTATTTCTTGTTTCTTGTTTTTATTTTTTTAAGTACAACTTGTGGAGT
scaffold43_716847	129.792	ATAGTGTATTATAATATTTAGAAGCTAGAGGACTTTTGTTGGGACCTCTAGGGATATTTTTGGGGAGAGTTTTGTATTCCAATCCTTAAATAATTATTAGTGAATTACCCACATCTAAATGGAAGACTGGACGTTGCCCTTAGTGGTGAA[C/A]CAGTATAATTTGCTGTGTCGTTATTCTTGTGCTTTTACAGTTTTCTTCCTATTTTCATATATTTTGGTTATGTTTGGATATTTCTGTGGAAGGGGAAATTATTGAAGGTTTTCAATTTCCCAACATATGTTGCCCTTGTTTTTTAACATA
scaffold2_196203	134.568	GTGTTCCAAGTCGGAGCTAGGACCGAGTTCGAGCTTGACCAAGGTTTGACGTTGTGCAATTCTTTGCATAAACATTTGGCGTCGTCTGTGGGGAAGCCAACTTAGAATCTAGAGCCCAGGGTGGCATAGATGACTTGTAATATGACAGAG[G/A]TGATCAAGATCCTCCCCTTCATCCTGATGATGATAACGTGAATGTCGGGGATAACGGAAGGGTCGACTATAGCCGTCAAGAGGACGACCTGAGGAAAGTCCTCATCGAGAAAACAAAGAACTCCGCCTCAAAGGGCGCGGATGTTTCACC
scaffold2_257748	136.892	TCTTATCCAACATTACAAACTTACAATCATTGGTCCATCCAACCCAAATTTTTCTTCCCATCTTTTTCTTAGGTTGAAGAGACCTAATTTCGGGCTATTTAGCCTTCAACAAACGTATTAATATAACTTCTTAATTGTAATAAATTTAGT[A/G]TCTAACTTGAACCTAGTTCAACAGTTAAGGTTTGAAAGCACACAGGTTACCATTATTTAAGTTTATCAAGATCATTTGCTAGTTCTATTTTAAAAAATATATATCTATATTTGTAATTATTATTTAAAATATGTTAGATATGCAATATCT
scaffold2_1298027	144.574	ACCAGTTCTCAGGCCGAAGGATACCGACCGACCAGACGATTGACAGAAGGATACTAGTCGACCAGTTCTCGAACAGAAAGGCAAACAGATTGAAGTTTCGGATCAACAGGGTGACGAGATCCGATCAGATGACGAACAGAGGGATACTGG[T/C]CGACCAGTTCTCGGGCTGAAAGACAAACCGATTGAAGGTCCGGATCAACAGGGTGACAAGATGGCCGCCTTAGAAGAGAGGGTAGAGGGAATGCACCGAAGTATGTCCCTGCTTCTGCAAAAACTCGAGCAACATGAGGTGGAACAACCA
scaffold2_1300621	145.033	ACAAAATACTCTCAATACTAAGGGACTCAATTGCAGCCAACTACAACAAAAGAAAATGGGGCTATGACAGTCAGCCCATAAAAAGCGACAACTGAAAAGTTCTCTCAATGCTAAGAGACTTCATGATAGCCAACTACAACAAAAGAGAAT[A/G]GGGGATAGGAAAGTCAGCATAATTAAGACGACAATCAATAATGACCAAAACGAGGCTATTCCACAAAAATAGTCAACCCATGAAGACAAAATACTCTCAAAGCAGAACTTTGACAATCTTCAACTTTGAGAGTAGGGGCTATTGTTATGG
scaffold2_1291975	145.553	TGATTCAAATTTGCACATGCTCTTCCTCAAAGATAATTTTTTTGATGAGTATGGATCAACAGCAACAACACCCTTATAACCGCCATAACGAATCTGAAAAGCAGATGGGGTGAATGCTTTCAAACCACATTTTGCAGATACTTTTTTGGC[G/A]AAATCGCTTGATATCTTTCCAATTCCATCAGAAAACACATACTTTACTTCCCCATGTTGAACCTCTATGTCAGGAATAATTTCCCTTTCATGTCTAGCAACCGAAAGTGTCTCGGTCGATGAGCCAAATGATTGGCCCAATCTAGCAGCA
scaffold2_1300486	145.81	AAAGGTAAAACCATTGGCAAAAGCCAAGTAGGTTGGAGACCTAAGAGTAAACCAAGAGACTTAACTACAGCAAACTACGAGAAAAAGGTATGGGGACTATAACAAGCCAACCCATAAAAACGACAACTGATAACAACAAAATACTCTCAA[T/C]ACTAAGGGACTCAATTGCAGCCAACTACAACAAAAGAAAATGGGGCTATGACAGTCAGCCCATAAAAAGCGACAACTGAAAAGTTCTCTCAATGCTAAGAGACTTCATGATAGCCAACTACAACAAAAGAGAATAGGGGATAGGAAAGTC
scaffold2_2418604	160.246	AAGCAACCAAACAACTTCCATGTACAATCTCCCATTCATTTTAGGTATTCAACAGATTATGATGAAATAAAACAAAATGACCAAATTGGTGGGATTTGTCACGTGGGTTTTACAATTCAAAGCAACACGAAAACAAACAAACCCAGAAAA[A/T]GGGAAAGAGGGGTTACTTTGCGAGCATAAACATCGGCGAGAATGGCACCCCAGCCGCCATTGGAGAAGCTGAACTGAGTAATAGAAGATCCAAAAAGAACAAACTGAGGTCTGGAAGGTCCTACCATGTCCGTTTCTCTCAATCAGAGCA
scaffold2_2763333	162.84	AATTTTTCAAATAATTATAAATTAAAAAAGAAATTACAAATTTAATGTAAATTACAAAATAAAATTTAAAAAAATGTAAATAAAATAATAAGTCTTAAATAGGTTCATTTCAAAAAGTATTGACTAAAGTAGGGTAGTTTGGTCAAAGTC[A/C]AAACTCGTGTACAATGTACACGTTTTAGACGTAGAAGATGACGTGGAATAATCGTGTACACACGATTTATCCTAAAGCATGTACATTGTACAAAAGTACTCAACTCGTGTACATCGTACACGATTTACCTAAAGTCGTGTACCATGTACA
scaffold2_2948526	165.322	CTTGATATGATCATCTAGTATGTTGCTTTAGATAATTTAGGGCATGTTTTGGTAATGTTTCGGTTTATTGTTTCTCGTTTTCAATTTTTTTAAGAAATCTAAGCGTTTGCAACTAATTATGATTCTTGTTTCTCCTTTTTTGGGAACATT[C/T]CCGAAATTGTACAGAAATTTTAAAATCAACCAAAACAAGTTTATTATTTCTCGATCCTATTTCTAGTTTGTTCCAAAACATAAATAGAAAGATTGTTTTATCATACTTGGATTAATGGATATTGGGCTATGTAATTTTTTTTTAATGATA
scaffold2_2944290	165.54	TTTATGAAATGGTGTTTTCTTGTTCAGGCTGGTAGGGGGGCTAATGATGACTATGTGCTTGGAAGTAGACTGTTGGAGAATGGAAACTTGGGCCATGAATTTGATGGTCAATCATCATCCAACAATTTTGAAATCAATTCTTCATCAGGT[C/T]TGATGGCAACTGGGATGGAGGAAAATTTACTTGAGGATGGTAGCACGAAGGATACTGTTCCATTTGACTTTCATCTTATGAATGAGCCTTATGGGGTCCCCTGCATGGTGGAAATTTTTCGATTCCTCTGTTCATTGTTAAATCTAGTTG
scaffold2_3228589	167.511	ATTTTACGCAAAGAGAACCCATCCAGGAGATAAGGAGACATTGCTTGGCATTTTTCCTGAGTACTAAACCGCCCCAGAGGGTAGACCAAATGAAAACCTTTCTTTTTTCCTTTTTTGGGTATCCATCCTTATGCCTTCCCAAGCTTCTGG[T/G]TTGGTGCATTTAAGCACAAAACTGTCTTTAGATCATCCCCAAACAACCCCATATATTTTTTGAGGTTCTATCAGTATCATGCCTGTCCACTTTGAGATAAAGGTTCTTATGTCATTATTATCTTTTAATAATAAAATGTTATCACATGAA
scaffold2_3314879	168.712	CTTACCAAAGCGATGATCAATAACTAGTTCGAGAGGATGATTGGGAGCCACCACCTGGGGCTGAGACACGGCCACTCTTATGAAAGTAGCAGGACTTTTCGCGATTCGCGAAAGCATGTCATTTTAAATGGGTGATTTGTTTTCTTAAAA[T/C]TTGAACTACAGAAGTTGAGGGCTGTTTGAGAACTGTTTTGGAAAACAGTTTCAGTTTTAAAGAATGTTTTGTGTCTTTACAGCTTTTATGCTCTCTTGTTTTCCAAAATTTGAAGCCATAAGGTGAAAAAATTGGTAATAAATCATAATC
scaffold2_3314844	169.054	GCTTGCGTCAGATTAGCTAATTGGTGAGACAGTAACTTACCAAAGCGATGATCAATAACTAGTTCGAGAGGATGATTGGGAGCCACCACCTGGGGCTGAGACACGGCCACTCTTATGAAAGTAGCAGGACTTTTCGCGATTCGCGAAAGC[A/G]TGTCATTTTAAATGGGTGATTTGTTTTCTTAAAATTTGAACTACAGAAGTTGAGGGCTGTTTGAGAACTGTTTTGGAAAACAGTTTCAGTTTTAAAGAATGTTTTGTGTCTTTACAGCTTTTATGCTCTCTTGTTTTCCAAAATTTGAAG
scaffold2_3416900	172.286	GGACATTTTGTAGAGTAAGGGTCAGAATTTAGCCATTTACTTAAAACTTCCTAAAATAAAGTAATTTAATAGCTTTACAATGGGCGGCCAACTTCTAATGCTTTAGGGAATCTGGCCCAATTTTAGTCTAGACTTCTCATAAATTTTTTT[A/T]TTATTGGGAAATTCTGAGTAATGGCTACGTACCTGACACATGAAAAATGATCAAAGACTTTATAATTTATACAGATGGTCGAATTTGGATTTTTGAAAATTATGGAAGGTGTAATTTCATCCATTGTCCCTGGGCTCATGCTACTTGCAT
scaffold2_3685450	173.874	AATATTTTTATTTTCTCTAAAGGAACTTTCCACCTATGTTCTTCCTATTCTACGTTCCCTTACAAAAAACGTCCAATTTAGAGGAATGGTTCATGATATTTTAAAGAAGGAAGAGATTTTTACTGAAGTTGAACGAACACTATACTATTA[A/T]TCCTGTTGTGAAACAAACTATTATTGTAAAAATCGGTGAATACAACCAACTACCATTAAGAATTTAATCTTTGAACCAAAATCAAGCAAGGAAAAAGCCTTTTAAAAGATTAATTTAAAGTCATCTTTGTGAATGATTTTAACAAAAATA
scaffold2_3751754	175.058	TCCCAATTATTAATATTCCGCTAATCTTAAGCACTGTTTTGCAAAAAACAACTTATTCTACTTCATTTCTAGATCTTGTATTGTCATGTGTATAAAAAACTTAACAGCAACTTATTCTGTTTTAGTTTTTCTCTTTGAAAATTAAGCTTA[G/C]GGACTCTACTTCGACCCATGAACTATAAAAAATAGAGCTTCCAAAGTGACGAATCATTTGTCGTTGAAAGATAAACTGCATCGTTAAAATTGATTAGTGACGAAAGATCTTTCGTCGAATCCAACATTACTTAAAGCTTGTTGTTAAAGT
scaffold2_3778412	176.04	TAAGGTGGACTAAAGATAGTTAACATGCATAATTATTAGTATTAGAAACAGTAAATTTAATTATTTGATGAATGGGTTAATGATAATATCTCAAATTAAGGTCAATACTTAGATTGTGGCAAGTTTGAAGAATAAGGAAAATAATTAGGA[C/G]TAAAAATCTAGAAGTTTTAGTGATTAATTATATTTAATTATGTAGCACTGGAGATGACATTACTGCCCAAGAAACCCAAGTCCAAAGCCATTCTAGCAAGTGAAAGAAAGGGTCATGCATGGAATTTTCAAACAATATTAAATATATTTT
scaffold2_3730532	176.282	TGTATGGATTGAACGTAGTCCTCTACTCTGTTACCTTGGAAGTAATGGGAGGGCAAGAACCATTCATGGTTTGATTCAAATGGTCAAGAAGATCAAAATTAGTGGTTCGAATGTAAAGCAATTAGTTTCCTTGGAACATGAAGTATGAAT[A/G]ATTTAAGCTATTATGTTGACTTGGTTTCTCCAAGGCTATTACATTCTAACTTTATTGTTGTAATGTTCTTTGTGAATTTATATTAGGCGTAGGAAGTCTCTGGAAAAATTGAGGCCTCCTTCTGTGACTGAGCTTCTGTTGTCAAACGAT
scaffold2_3730533	176.347	GTATGGATTGAACGTAGTCCTCTACTCTGTTACCTTGGAAGTAATGGGAGGGCAAGAACCATTCATGGTTTGATTCAAATGGTCAAGAAGATCAAAATTAGTGGTTCGAATGTAAAGCAATTAGTTTCCTTGGAACATGAAGTATGAATA[A/G]TTTAAGCTATTATGTTGACTTGGTTTCTCCAAGGCTATTACATTCTAACTTTATTGTTGTAATGTTCTTTGTGAATTTATATTAGGCGTAGGAAGTCTCTGGAAAAATTGAGGCCTCCTTCTGTGACTGAGCTTCTGTTGTCAAACGATG
scaffold2_3911252	177.624	TTTAATTAAATTAATGGCGCAGATCTTCGCGATTCTGAACGAGATGCCGGCGAGTTCAGGGAAGTACCAGTTCGCGATGGCGATGGCGGAGAAGATAATGGAGGAGAACGCGCGTGGCGGCCAGATCGAGCTCTTGGAGGTCAATCGGAC[G/A]GCACTGGCGAACGGCTTCGCGCGGACTTCTTCTCTCCTCTACGAATCGCTCAATCAAACGCGCCGCCTCGAGGAACGGAGAAACGCCAAGCCCTGGCCGTCGCGGATCGTCGGATATCTCCCCTTCGGATCCTACGTCACTCCCTATCTC
scaffold2_3910745	177.751	CAAGAAAATTTAATTTAACCCTTTAATTTGAGGGTAATATTAATTTAGTCCTTTTAACTTTTGAAGTTTTGAATTTAATTTCTCTTAGATAATTTAAAATTTACAAATAATTTTACCTGTTAGACTTTAAATGTTAATTTTAAATCTTAA[T/G]TTAATTAACTAATATGGTAAACCAAATGAAAAAATATAATTAGGAGGAAAAATAAGAGAAGTGAGATTTAAATTAGAACAATACTTAATTAAAAGCACAAATATCAAAATCAAATTTAAAAAATACAGAGAGAGACCTTCGACCTTCGTG
scaffold2_3930415	178.032	GGTAAGCTTATGAGCTTGACAATAGGTGAGCTAATGAGCTCGGTCATATCTTGCCACGTGGTACGTCATATTTTTGCCTCCAACATTTGTCCCAAAACTTTGGTAAGTTGGAAAGTTAACTTGTTAAAAGACTGTTTCATAGGTCATACT[A/G]ATACATGGCGAAATCTATGAGAAGTTTGGTCATGCTCTCTTTTCTGTAAGGTCTTGTCGTCAAGACTTGAGCTAATTTTTAGAAGTTTCGACTCACTTCTGTAAAGTCTTGTCGTCAATTTTATTTTTTTATCACAATTTTAACCTAACA
scaffold2_3934944	178.921	AGGTAAAAAATCGTATATTGACATATATATATAGGAAAGCATAGTTTAACTGGTTAAGACTGCGATTTATTTTATTTTGGTAATGCACGTCTTTCGTACGTGCGTTTAAACTCTTTTAGGACTTTAGCCGACTTGTCTCTTATCCTATGC[C/T]GAATTATACGACTCAACATTGTCTCTACTTTAGGCCAAGTCCCCTCTAAACGCTTCGTCGTTTCATTTCTCAACATCTTGGTTCTTGGTCACTCGACTGTCCCACTCCTACAATGATCAGGACTTTACCGAGATGAATTATGACCTTTAA
scaffold2_3975145	179.445	TCAACTCGGGTTCGCTATGCCCTTTCGATAGGAGATATGAAATATGTCTCTGAGCTTTTAGGCCGCCGCCATCGTCTTATTTTGATGGCAAAAGGCCTAGAGGGATTTAGCAATAGGAATAGCAGAGTGTCAGCCCCAAAATCATGTTTA[C/T]TAAATTTAGCACCAAAAGAAGGTCTCTATAACAACTGTTTTGTCTGTACAATTGATGAGAACCTAATTCCATGTTGTGTAGTTATCGACTCGACTCACGTTCACATAGAAATGGATGAGATAGGTACATGCAATCCCCTAGAAACCCAAG
scaffold2_4717728	185.333	GTTTTGAGATGCAACTCTATGAATATTGAAATGGTATTATAGTCCAAAAGCTCAAACGATTTTTATTTTGAGGGCATGCTAAGGATCTCACATTGGTTTATAATAAATATGGACTAGTTCTTTCATTGTTAATTGGTTTTGAAATAGAAC[T/C]GATAGTTTTATACCACCCCTTTTAATAATGAAAATTGTTTGAACGCTGGCCACGACACTTAATATTTAAGCCCACATGCAAAAAGGAGTGTCCGAGAATCCTACGTTTTTCTTCACTATAGCACTAAAACATGTAGTTTTTGGGTTTGGC
scaffold2_5016346	187.469	ACCGGGCAAAGGAACCCTGCCACCAAAATGCAACACCCAATCAATTGTTTCCCCCAAAACTAATCCTGTCACCAAAACCAAACCTGAAAACAATCTCATTAAACCAGTACTGAGGCTGGAAGTGAAAATAAATGTAGGACCTCTAGAGCT[C/T]GTTTAGTAACGTTCTTGTTTCTTGTTTTACGTTTCCAATTTTCTTAAGAAATCTAAGTATTTTGCAACTAATGTTTCTTGTTTCTTCTTTTTTTAGAACACTTTCAAAATTGTATAGAAATTTTGGAAACAACCAAAACAAGTTTCTTTC
scaffold2_5130169	189.96	CATTTAGAATTATGTCAGTTTATTCCATGATCTGTCACATGCTTGAGGACAATAATTTCCTGAATGGTCTTGTATGCTATCATTTTGTCCATTATCTTTATAATTATTTACTTCTTTTTCCGCATCAATTGAATCTAGCTATTTTAGTCT[T/C]GGTACTTTTTTAAATACAATATCATAATTATTGAGGTTGAAATTTGAATCTAATCTCAACGATTAGGCTAATACTTGAGTTTACATGTAACATTCTTTTTAATATTAATTATTTTCTTTAATCTAAAAATAAATAAATAGAAAGGAGTGC
scaffold2_5178823	191.964	CTCGTGTGTATAGATTTTATGTAATGAGATTATTTTTATAGATGAATTTATATATTTTTTTTAATATAAGAGTAAGTGTTTGAACTCACAATCTTTTGATTGGATATATGTCAAGTTGAAGTATTACTTTGGTACGAGTGAATTTCTATT[A/G]CCTTCTATTATTTTTAATAGATAAGTAAATTCAACTAATTCATTGAAAATGAACTACATTGTGTCTCAATCAGATTAAGACACCCCACGTTTGAACGAGAAAAAATCCAAATGAAAAGCCATGTAGGGCTCCCGCGGGGCAGTGTTTAGA
scaffold2_5225044	193.008	GTCGCACCGCCAGCAGTCGTCGATCGGGTTGCCGGAGAGGCAGGAGAAAGCTTCATCCTTGGATTCCAGGGATAGCATTTGTCTTCTCGATATGGACGCATTGACTCTCCTGAGAAGGGGAAAAGAAAGGAATTGATGTCAGATTGCGCG[A/T]AAACAGAGGATTTTGTTTCTGTTTGGATGGAAAAGAAAGGAAAACGGGGGAAAATCTTCAGGTCTCTGTTGTTGCAGAAACAGAGTGATGTTTGGATGGTGAGAAAATGCAGGAAAATAAAGGAAAATGCGAGAAAATCCTAGATGGGTT
scaffold2_5327454	193.686	TATTAATATCTCTCATTTTTAACTTATTTAGAAATGATAAAATACATCATTGTTAACTTAGATAGTTTTTGTGAATTTTTATTTTTGTAAATTTTTCAGAAATATCTATTGACATTTATATTTTCATCGACATTTTCATAAAATTGAAAC[T/C]TTGACATTTACATCAAGATCGACATTTAAAACATTGGACAACACACATCTACCTCTTTGCAAGTGGTATCGATACTATTATTATTATTAATTTTTTTATATTCCTGAGTGTCCGGGCCAGCTTACGCGCATCTCGACTAATTTCACGGGC
scaffold2_5586926	195.127	AGTTATCAAATCAGTTTTAAACAACTTCTAAGAAAGGAAAAAACTGATAATAGAGAACGAAATAGTTATTAAAGTAGTTGGATTATTGTTTTTAAATTATTGAAAACAAAAAACAAAAAAATGTTAACAACGTTGAAGGTAAGTCGTGAA[A/G]CTTCAAGCATCCACCTTTAGTTTTTTGTCTATGTTTGAAAACGTTTGATAGAACGCCTTAAAATACTTGTAAGCTGTGTCCACATCCTCTTTCCCGCAAACCTCTCTGATGCTGCAAATATTCACAAACCAAGGTTTATTATGTTTATGA
scaffold2_5557495	196.506	TTTCAATTTCAGTAGTCTCAACTTTAATTGCTTTTGTTTTTTTAGTTTTGCCTTCCTTTGCCTTCCTTTAATGTATTCAAAGGAAGTCATGGCATTGGAAATGTTAGAAGTGAAAAGGGGAGTCAGGAACTTAACTTTTCCATGGGCTCT[A/T]TAGATCAAATGAAGAGGAAAGGAAATCTACATATGTCCATTCTTAAGGTCCCGTTTGATAACCATTTTATTTTTTGTTTTCTGTTTTTGAAAATTAAGCTTACCACCACTACTTTCACTTATGTATTCCTTTGTCTTATTATCAACTTTT
scaffold2_5535457	197.558	TCAAGATGACCTCCCTATCTAGAAGAGGGTTGAAGAAAAAATCTCAGAGAGGAAGAAAGGAAGAAGCAACAGGAAACTGAGGAATCTAGTCCCCATGATGAACTGAGTGTAATTCATGCTCAAAGTGTTAGAAGGCTTTACTCAGTTCTA[G/A]GCTGGAATGCTAGGAGGAAGTGAAGATTGATTTTTGGCCTGCATTGTCATTTTCCAGGAGTCAAAGTTGGGAAGGTTGATAGATTACAATCTCTTTGTACTAGTTCTTCTGGGCGGGGGTTCCTTAGGATGTTTGTTGTGCCCTTTTTGA
scaffold2_6115979	204.169	ACTAAGTCTATGAACTTTTAGTTTTGTGTTTAATATATTTTTTTGTCAATCATTTATTTATTTTAGTTTAACATTTATACCACAACATGCCTTAACTGACATGAAATTACATCATTTTGAAATAACAGTTAAGTGTTAGCGTGACAGATT[C/T]AATGTACGGACTTATTATCCATAAAATTTAAGGTTAAATTTAAATTTAGTCCTTAAACTTGTAGAATCGTATCTAAAAGGTCTCTAAATTTTTTTAAAAATGTCTAACAAGTACATATTTATTAAATTTTATGTCTAATTGATCATGAAC
scaffold2_6534765	210.569	TTTTGGTGGGTTTTATGATGACATCAATCCCACCCTGTCATGACGTTGCTCTCAACCAAATCTGCCCTTTTCATCTTTTATTTTATTTTCTCTTTTCGAAAAAGATACCGACCATTTCATTAAGTAGTACGTGAGAAACATATCAAAGAA[G/A]GGTTAAATGAAAGCTTCCAGTTAAATGGTACGGCGGAGATATCATAATAACAAAAAAAAATTGAGATTTAGATCAGGAGTTAAGTTGATCAAAGCAGAAACTTTATTTTACCCTTTTGCCTTTGCAGAATTATAATTGAGAAGCCAAATT
scaffold2_6992020	218.275	GGTCAGGTCATCGTCACCTCGAAAATTCAGGTTTCGATAAATGCAACTCGTAACGCTTCGAAGTAGAAGTTGTTTAGTGTTCGAAGTTGGTTTGAGTTGTTCCTAAAATAACTATTTTCTTTTTTCTAGTGTATCTAAATCATAATACAC[A/G]CTTAATTTGAAGCAGAGTTGATTAGTCCTCAAAACAACCATTTTCTTAAATGTCTATAATAGAAAATGTGAAATCTAGATGATGATACATGCTTAGTTCAAAGCAGGGGTTGATTCATCATCAAAATAATCTTTTCTTATCAAGTGTCGA
scaffold2_7318520	221.195	TATGGACCTTCTTACTGTTGGCTCGATGTGGTTATTACCTATAATGGGAACGTTTTTTCTGACGGCAGTTGTGCTGTGGCTGCTCGTTGACTTTGTAGGAATATGGGATATAACTGAGTTTGTGCTTGTTACCTGTTACAAAGAGTAAAA[G/C]CATATGTGAAACTTTTGAGTAACATTCAGAGGCCATTCACTCAGTGAAGTGTGGGTTTTGATTTCCAAAACTTTGTGTTCCATGATGTAGTTTGTAGCTCGGAAATGTGTTACGTTAAGTCATTTGAGCGGAATGGTTGCTGGTTAATGT
scaffold2_8831794	241.893	GTATTTCAATCTCTGTTTGAATGAAAAGAAAGTGACGAAAATCAAAATCAAAAAATAAGAGAAGAGAAAGAAAATAGAAAAACGAGAGTAAAAATAAATAAAGAAATAAACGGGAGTGAGATATGATATTATATGGAAAAAAAATGGAAT[C/T]GGAGAAGTTTGAAAATAGAAGAGAAATAAATGGAGGAGGGGGAGATAAAGGGAAGAGAGAAGGGATATCATTGTAATTTTATTGTTCTTTTAATTGAATAAAATATTGATTTAGGTTAGAGAAGAAAATTCGGAAAGATTAGGTGATTAG
scaffold2_8932419	243.139	ACTAGTGGTAGGTGGGTAAGCTCCATTTTCCTGGCGCTTGTTTAAGGCGGTATGGTATCTCCATACTTCTTTATTAATGTATTTTTTTTTCAATACATGTTGGGTGGGGAATCGAAATCACAACCTCTTAACTGGAATATGTGTCAATTA[T/C]CGGTGTATGCTTGCTTTAACAATCTACTAAAGTGTTGATTCTTATGAAATTTAAGTGGTAGTGGTTTGTAAATGTAAACAATACCGGGTTATAAAAATTTGTATAAATTAATAAATAAACATTCTACATTTTTTTAAATAGATTTACGAT
scaffold216_1817022	0	GAGATCTAGACACATAAGAAATAAAAGAAAACAACAACATAACTAGAGCAAAAAAATAGCATAATATAAGAAATATAAAATACATAAAAATCGAAAAAGAAAAGTAACAACTCAATTAGGAAAATAAATGACAAGCAGATGTTATCACAA[T/G]ATCTAAAATAACCAAATATTAGATTTTGGAACATACATGTAAAAAATGATATAGTTATAGAAAATAGTAACAGTGATAATTTCCTCCTTGAGTCTTGCATGGTGACTGAAAATGTTTTGAGGTCAAATATATGAGAATGATGTGTGTTAA
scaffold216_1920598	4.417	TCTTGTTTTTATCGCTCTATTTAGTGTCATTTTTTACCCTTAGCAACATGTAAGGCTTCAAAGAGAATGAGTTCAAACCATCAAGGCCACCTACCTAAGATCTAATATTCTATAAATTTATTTGATAACCAAATATATTAGGGTTAGATA[A/G]TTGTCTTGTGAAATTACTCAAGGTGCGAACCACCTAGCTCAAGCACTCACGGATATAAAAATAAAATTGGGAAAAATAAAAAGCATGTTAGGGCAACTAACAGAGCCACACGTGGTTCTGTCCAATATAATATGATTTCAGGTGGATAAA
scaffold216_1503169	9.926	ACATCGTATGGTGATTGAGCAGCTGAGTTGAGTTTTCTATGTATTGTAATTCTGAAGAGCACAATAAAGTTGGCGTCTAGTCTATTTTGGAAAATTTTGTAAGGCACTCTCCTATAATGGAAACTTCAGTCCAAATCTACCATAAATCCC[A/T]ACACATTTAAATTCATGTGTAGCTATTTAATCAAATTGGATAAGCTGTCGATAATGAACTTAACTCAGTAATAATTGACACTCGTCTCTAATCAAAAGGTTATGATTTCAAATCAAATATATTAAAAATAATCAAATCAAGTGTAATGAT
scaffold216_1503240	10.263	GGCGTCTAGTCTATTTTGGAAAATTTTGTAAGGCACTCTCCTATAATGGAAACTTCAGTCCAAATCTACCATAAATCCCAACACATTTAAATTCATGTGTAGCTATTTAATCAAATTGGATAAGCTGTCGATAATGAACTTAACTCAGTA[A/G]TAATTGACACTCGTCTCTAATCAAAAGGTTATGATTTCAAATCAAATATATTAAAAATAATCAAATCAAGTGTAATGATTTTGTCTCTAAATCATTACATTTGTCTCTATAAAAAATCATGAGTTCGAATTTATTATATTTTACTAAAAA
scaffold216_1496218	10.349	AACCCTCCGGTGAACTTAATACCAAAAACCCTTGAGTACAGGAAAGCAAAGCTACGACTCCTAGTTATCAAAAAAATAAAAATAAAAATTGCTTACCGACTTTGAACCATGCTTCGGCTCCATACCACAAATGAAATGCATGTTTGCTTG[G/T]AGTGATGTTGTTTGGCTAATACTATCTCCATATTTATGCAGGGTGGCGGTTCTGGTACTCAGCAAGTTGTCATCGAAGGGCCCTTATGTGAGGATTATTATAAAATTAGGGAACTTCTGTATTCACAATTTTATTTGCTGTAGTTTGCGA
scaffold216_1496151	10.615	TTGGGATCTCTTGGTCATACTGGCTTAGAGGTCTCAACTTCGAACCTCCGGTGAACTTAATACCAAAAACCCTCCGGTGAACTTAATACCAAAAACCCTTGAGTACAGGAAAGCAAAGCTACGACTCCTAGTTATCAAAAAAATAAAAAT[A/G]AAAATTGCTTACCGACTTTGAACCATGCTTCGGCTCCATACCACAAATGAAATGCATGTTTGCTTGGAGTGATGTTGTTTGGCTAATACTATCTCCATATTTATGCAGGGTGGCGGTTCTGGTACTCAGCAAGTTGTCATCGAAGGGCCC
scaffold216_1520587	10.844	TTAAAAATAATTCATATTAATATTACGTATAGATTAATGACATTTTTGATTTTATCAATTTTTTTTGTAATATGATAAAAATGTGCGGATATTTAATACCATGTTCTCATATTGTATGTGAAGAAATCATCATAAAGGGACCCCGCCCTC[G/A]ATCATCATGATGCCACAGCTTAAGCTGCTTCTTCTGCGAGACTCCAATGCAGAGGTAAAAAACCTCCTTTTCAGTGTAAGAAAATGAATATTCTTGAAGTGTTGTGCGACCATAGAACTTAGAAGTAAGGTAAGGTAATAAAACAACCTA
scaffold216_1525295	11.08	AAGGTAGCATCATTCTTTAGACAAGCCTACGGCATCATAGCTTTTTCCCCTTTCTCCCTTTTTTTCTTTTTCTTTTGAGGTATACAGCATCATAACTAGTATTGGGAATGAGCAAACTTTTGCTTGAACCGATGACAATGACAAATTAAA[T/C]GTTTATTTTGTTAACATACCTATTAAAACCAACATATACGTGCCCAAATGTGCCCCGACCCAGTAGCTTCCCCTTCTTCCAACGTGAACCTGGGCTTGCTGGAGTCTCTGTCCTTCCTGGACTCCTAGGCACTGAAGGAGATGTCACTGC
scaffold216_1512532	11.309	AAATAGCAGCTTGGAAGACCAACTTGCCTGCAAAGATCACAATCGCCCACTTCCATGGCAAATAAGGATTCGTGTTGCTGCAGATATCTGCTCAGCTCTTATATTTCTCCATTACAGCAAGCCTTGCATTGTCCATGGAGATATAAAGCC[A/C]AGCAAAATCCTACTTGATGCCAACTTTATTGCCAAACTTGGAGGCCTGGGCATCTCTCGCTTGATCCCACGAGAAGAAAATGCCTTTAATTCTGCCTTCGCGTATGATATGTCAAAAGAAAATAATCCATATATTGATCCCGAATACCTT
scaffold216_1300336	14.243	AAGATGGAGTTCGAGTTCACAGCCTAGTCCTTCCAGGACTTCCTTCCAGCACCAATGTCTACTTCTCTCGCCCGGGAGAGGTGAGTACAAGATTGTGTTTCTATCCTCATCTAACTAAAATTAAGAAATTCCGTGAGCTCAAGCTGTAGC[G/A]TATGGTGAATTTTATCTTTTCAATTCATTCTGAAACGAGACTGGTTGGTTTTTTCCTTCTCCAACACTTACCCTGGCTTGCATCACAGGTTTACACTCTCAAACATGATATCATAAATGTGCAATGCCTCATGCCTGGCTTGTTATTGGC
scaffold216_536226	20.886	GGTTTATCACTAACGAAGGTGCTCTTATTTATTTTATTTAAACTTTTATGGCTTTATTTGATGATTGTCTTTGAAATTTACATCCCATATGCTTCACCGAATAAATTGGAATTTCTATATCTCCGCATGTTGATATATTACTGTTTTCTT[C/T]TTGGCTTCAAAGAGTTTTGATGATCGCATTACTTGAATTTGTTTGATCTTTACACATTTCTTACTGCATTTAATGGTGATCTGATTGCTTAAACTTCCAGGTGTTCCTGCTTCAGTGCAAGTTGAGAGTCTCCACTGTTTTTCTTATCTT
scaffold216_303840	24.375	TAAAAGAAATGAAAATGTATTGAACCCCTTAATTATGTTGGAAAAATTGAGCTAATTTCTCGGTCTTACTTTAATTATTTGTTTAATTTTGTTTTAGAGTTGAGGACGAATGGAATTCTGCGGTCCACGTCAATAACAAATTTCAACATA[T/A]TCCATTTTAGAATTATTTTAAGTAAAGATATTAGTTTTTCTTTCTTTTAGAATTCAAATGAATCCTAAAAGAGAGGAAGAAAAACTTGCGAAATGAAAAAATAAAAAAATAAAAACAAATCCCTTCAAGGAATTTAGGGTAAAAACTGTG
scaffold216_172266	26.514	TTGGTTAACCCACTTGATGGGTAATTATTTTTTTCACCTCCTCTGTAGATGTTTAGTAGTTGAAAATCATTCTAGTACTATTAGTAGCTTTAGCTGAAGCAGGACTGTTTCCTTTTTAGCTTTATATTTTCTAGTTAATTCTTCACCAAC[A/C]TTATTTTCTTACCAGTATCTGTTAAGTATTTTCTCACCTAATGAATATATTATTATTTTTTATTTGCTCATCAAACCTAATGTTCACTCAATTTAATAAAATCAGTGATTCTTATAACAGAATCAATTTTACTTAGTATACTTACCCCCT
scaffold216_155002	27.667	CGGGGTGCAAGGTGAATGATGGGATTACAGATATTGGTGAATCTCCTGCTATTAGTCACTTATCAGCTGCTGACGTGTCAGATATAAAAAGCAATTCTAGAGGTGACTTGATGCCTAAAAACCAGGTTAGTTACTCTTCTGCTAAATTTT[A/G]CTCGATTCTAACTTTTATGAATCTATTCTTCATCCTCAAACCAAGAATAATCCATTTTATTTTTAATTGATGTCTTCACTCCCCAAGCTTGTTATAATCATCGTAAGAGAGAAGTGAAGAAGGAAACATATAGAGTTTCATGCAATGTGA
scaffold201_1757839	48.263	GGAGGCATCTTTAGACTTTACCGCCCGAAAGTTGCTATCAGTGGATTAGATTAAATTGGTCTTTTCGACAACGATAAATTAAATTACTTGAACTTGAACCTCATTTTTGGGTGTGAAAACTGAAAAGTGGGAAGAATAAGAACCTGTTTT[C/T]CATTTTCTCTCCGTTTTTCTTCTTCTTCTTCTTCTTCCGCTTGGAGCTTCATCATACGATAACTTTTTTTCAAAACTGAGATTAAAGTTGAATAATGAATGATTGTGATGCTACTTTTGATGGGTGGAGTGGAGGAGTCTTGTAATTCAA
scaffold37_212385	51.528	CCTGCGCGTTTTGGTAGGCCTGTAACAGCGCCGCCTCCGTGATTCGGAACCCGTTGTCGCTCGAGCAGTGGATCGGCACGATCTCGATCCCAGTCCTCCATTTCAAATCTCTATCGAATCTGTCCAACAGAATATCTGTTTATTTAATAC[C/G]CTACCTCTCTAATTTTGTGATGGAATCATATGAATATCGATAGACTCACCCTGGATAGTATGGGGTAGGCAGGAGGAATGCATCGTCAGGTTCGGCCAAGCAGAACATAAGAGTCTCGTTGGCTGACGTGGCGCCGGCAGTGAGGACTAT
scaffold37_280278	53.635	TCAAAAAATAGTATAATATTATATTAAAAACAAATTCTATTTAATTCTGATGACTCCGCTATTTTGTTTCTTCTTCTTCCTTTTGCCATAGCTAAATGTTTAAAATTTAAATCTCCAAAATTGAAAACTAAAGGGGTGTGTTTAGTATGG[A/G]AATATTGAAAATGAAGGTGTGGGAAGTTTCCAAAAGCTCTTGAATGACAATATCTACGATTTAATAAGTAATTTGATAATTCTATTTCATAGTGTAAACTAAGGGGTGTGTTTTATGAAAATTATTTAGAAAAATCAGAGGGACGAAGCC
scaffold37_429058	54.754	GTGATTGTTACCTTTGTACATAAATGCCTTCCACTTTCTAGTTGCCTTAGGAATTGATCACACTGGTGAATGCGTTGGTAAAGAATATTGAAATCTCCAAATCGTTGATAGAAAAGAAAGGTTGAGGTCTTAGTTTTATAGAAATGTGAA[A/T]ATAGTGATTTTGATGGAAAATTTGTGAAAACTAAGAAATTTATGAATTTTTTTAATTGATATAATTCATGTAAATCTTATTAGTAGTATTTATGTTTATACCGGTGATTTCATGAATAATTTGTTAGTATATTGAAAATATAGAAATATT
scaffold37_1080202	61.753	CTTCTGTCACGGGTGGCTGTAAAGATAATGTAGCTGATGAAAGTAAATTCATTAGGGATGGGTAGGACCACGAACTGTTGTTCTTCAATGAGTCGTCAGCTAGCTCAAGGTTCCCGCCTGGAGACTGATTAGAGTTGACGGTATCTGCAG[A/G]TGCACACAAATCTTTAGAAGGTGAACTTGAACCGGTGCTCATCATGGGCTCATTTTCAGCATCACAAATTGCAACATGATCTTTCTGCTCGGAGTTGCTATTCCTGATAACACCCATGGCAAAACGAACAGAATTTGTACCTCCAATCCT
scaffold37_1109667	62.372	AGTTCAGCCACCTGAAGGGTAAGTCGAGCATCTCACACATCGAGCTACACTGATTAGAAGACAATCCTTTAGAAATCCACCTTCGACATAATCCCACGACAACACATCGTAATTTCCAGAACCTTAAAGAGTCGTTGGAGGCTTGTCGAA[C/G]GCACAGTCGGAAGCTCCACCTATAAATAAAGACCTCTCTCCTCATTTCCAAGTACACAAAATTATATTATCTCTCGGATATAACTTGACCATTCACTGACTTGGACGTCGAAGTATTTTCTCTATTACAGATCCTCTACTTGCTAGCTCC
scaffold37_1823656	75.041	TTTTGTCAATTTTCTTGTATAATGATGAAAATATCGATTTACCCTTCATATCGATGTCGAACCCATGAAAACATCGATATGTCGATGAAAATATTGACGTATCGACGGATATTTAAAACCATGGTTCGAGACTAATAAATAATTGGAGCT[A/G]GAATATTGCATTTTTATGAGTAAAACACCAGGCAAAGATCCCTACATGTTGGTGTGTGAGCCATTCAACATTTTGACTAGTTTTTTGTTTTACTTTAATTAGTTAATTATTATTAATACACGGACTGCTAGAGGCTTTCTAGCTAAACAA
scaffold37_2363558	82.529	GTTGGAAAAATGGGGAATTTCTGCCTCAACCACGTGTACATGGCACTCCCATTATCCTTCTTGGTTGTTGGATTTTGTAAAAGGGGACTTCCCTTCAATCTAATTAGCCCATGTGGCTTAATTTAATGTAACTTCTAATTTAAAAAAAAA[T/A]TAAAAATCTATTGATTTCCCAAAACGAGTATAGTGCAGCGATAGTTAATATATATGTCCAACTAAGAGGTTATAAGTTCAAACTCTCTTCCTCACATGTTTTACTAAAAAAATAAAGATAAGTACTTTAACCACTTGAGCTAAACTCAAG
scaffold37_2370509	82.864	CTCCTCGCATGGAGATCATATCCGACCAAAAAGTTCATCTGAGCCAAATTCCCAAAAATGGCCAACTCCGACGACGGCGCAAATGTCAAGCAACTCACATTTTCGGCGACCTCCCCAAACGTGTTCAACGGCAGCAACTTCACGGACGCA[C/G]AGCCGCCGAAATGGGCGGTGATGGTCGGAATATGCCCATCGCGGATCTCGTTTGTGGCGTAGCACAGTTCCAGAATCCCAGCCGGATCCTCCGCACGCTTTGCTCGGATGACTTTGGTCAAAGTCGAAACGACGCCGTCGTATAAGTTCT
scaffold37_2424451	83.438	CTTATTTCGTTTTAAATTTCTAAAAAGAGTTGTTTTGATCCATTTTTGCTTTTCAATCTCTTTTTTTTTATCACAATTTCAACACAAATATCATTTTCAATAAATTTCTTGAAGTAGGGTTGTTGATGCTATATTCCACCAAACACTGCA[A/G]GTCGGTCACATGCTAATCGGAATGAGCTGTCAATGTGTGACCTTCGAAATAGTAGGACCTACACAAAGAACAAAACTTCGACATCCAAGTTAGTGTGAGCACAAGTTGTAGCAAGTCATTCTCGGAGCAGAATATTATACATGAAATATT
scaffold37_2792617	95.209	TTCTAGAGGGGGGAGAAGAAGAATATGGAAACGGAAAGTAAAAAAGGAAAATAAATAAATTTTCTGATGAATTTGAGACTCAAAAGAGTTGGGGTTCTTCCCTTATATATAGTGTTTGGAGACGATCTCCTGTATTCAGGGACTCTATGC[G/T]TCGAAATTTTGAATTTTCCTAATATCTTTTTTCTTTTATTATTTTTCATTAAATGCATAAAATAATTTTCTTCCCCTCTTCTATAGGCTAAATTACAACCCAAAAAAAAAAATCCTTAAATTTTGTCCATTCTTTATTATTGTCTATCTA
scaffold37_2945663	96.481	ACTAAAAAGTTACTGACCATAAAGAATAAAGGAAAAAGGTATGTACTGACCAAAATGACTTTGAATTGGTCTATGATAAAAAGCCTATTTTACTAATAAGTGAGCTATACAAAAATATGGATGGAAACGAACAAGTTAGATAATGGAAGA[G/A]TGATTAGCCTCGAAGAAAAGAGACCTATGTTTTAGAGGAGCATTTCTCGGATTTTTGTAAATTAAGTTTTTTGTCGGTGCCAAATACGTCAAGATAGTGACGTTTTCTTAGTACAATAAGAGTGGGGCGGGAGATTCGAACTCATGATCT
scaffold11_493496	106.92	AGAATCCTACGTACATCAAAAAATATATGAGTGATATACTCCCTTTTAAGTATATTACATAAGTTATATGCTTAAAAGGGAGTATATCACTTATATTAAAAGGAAGTTATATCACTCATATCATGATATACTTAATATTAGATATATTAA[T/C]ATGAACTGATTTTTGCATTTTTTTGTTTGAACTGAGCTTTTTGTTTTTACCATATTTGGAAATCAGAAAAGTAGTTGTTACATTTGCATTAACCATTATCTTCAAGCAGCCTTCATTTTTTTTCTTCTATATATTTGCAGGTTTGTCAAT
scaffold11_528183	107.34	AGAACTCTGAAGACCAGATTAGAAAAGCTCAAAGGGTTGTGGGCAGAGGAACTTCCCAACGCATTACGGGCATACAGAATGACACCTTGTACTTCGACAGGAGAAACGCCATTCTCATTATCATTTGGCTCTGAAGCGGTAGTGCCAGTC[A/C]AAGTTGGACTCCCCTCTCCAACGGTAGAGCAGTTCACTCTACTTGACAACGACGAATCCGTAAAGCTCAACCTCGACCTATTAGAAGAACATCGAGAAATAGCACGGCTACAAATGGCTGAATACAAAAATCGAATAGCTCGATACTACA
scaffold11_527624	107.641	AACGCTCGATGAAGCCGACTACGTCATGGGAGAGATACATGAGGGTGTTTGTGGGAGCCATTCTGGAGCACGATCCCTATGTCACAAAATAGTTCGACAAGGGTACTACTGGTCGACCATGCTGAATGACACGAAGCAATTCAGCAAAAA[A/C]TGCGACAAATGCCAACGGTTTGCAACCGTACCTAGACAACCGCCAGAGCCTCTAACAAGCATAATGAGTCATTGGTCCTTTGCTAAGTGGGGAATAGACCTTATAGGGCCTCTCCCACTAGGAAAGGGCCAGACCAAATTTGCAGTAGTG
scaffold11_517004	107.954	GCTTGAACAATACGAGATTAATCATTCAAACTCATTAATCGAGTTAATCAACATTCGTTAACTGCTGGTCACTCCACTAAAGACCCACATCTGCACTCTTCTCACTGCAGAATATTTTCGTGTGCACGAATGTACGACCATTAATGACAA[T/G]TCAATCCTTCACGAGTGCTCGTAACTTTAGCTTGGTCAAATTACCGTTTTACCCCTGAGTTACATCTTGCTCCTTAAATACCACTGCTCCTCCAATGAATAACCTGGTTATGGTCCGACAAATAATCGGAAGTCCCTTTCGGATCAGTGA
scaffold11_513625	108.332	TTATAAAAATTATATATAAAAACAAAGGAAAATAACAAAAAACGAAATATTTATCAAGTTAAAGGAATCGAACTTTTTGTTCTGTGCTAATAACAATTTAGATCGCAATTTCTTATGATGAGTTATGCAATTAATGATAGTTTAATAAAA[T/G]AACCTAGAAATTACTAGACCCTACACCAATACTTACCCGCAACTTTGATGGTTTCAATAATTATTTCCTTTCTAGAATTACATTTCTTACAAGCAATCTAGCTAAGAAAATAAATTTTTGTATCAAAGGGATATATTTGATAGTCATTAT
scaffold11_513670	108.758	AATATTTATCAAGTTAAAGGAATCGAACTTTTTGTTCTGTGCTAATAACAATTTAGATCGCAATTTCTTATGATGAGTTATGCAATTAATGATAGTTTAATAAAATAACCTAGAAATTACTAGACCCTACACCAATACTTACCCGCAACT[T/C]TGATGGTTTCAATAATTATTTCCTTTCTAGAATTACATTTCTTACAAGCAATCTAGCTAAGAAAATAAATTTTTGTATCAAAGGGATATATTTGATAGTCATTATAACTTAAAGATAATTTTTTTTCAACAAAAGAAAAATAATAATAAT
scaffold11_528200	109.339	ATTAGAAAAGCTCAAAGGGTTGTGGGCAGAGGAACTTCCCAACGCATTACGGGCATACAGAATGACACCTTGTACTTCGACAGGAGAAACGCCATTCTCATTATCATTTGGCTCTGAAGCGGTAGTGCCAGTCAAAGTTGGACTCCCCTC[T/C]CCAACGGTAGAGCAGTTCACTCTACTTGACAACGACGAATCCGTAAAGCTCAACCTCGACCTATTAGAAGAACATCGAGAAATAGCACGGCTACAAATGGCTGAATACAAAAATCGAATAGCTCGATACTACAACTTGAAGGTCAAGCAA
scaffold11_528215	109.573	AGGGTTGTGGGCAGAGGAACTTCCCAACGCATTACGGGCATACAGAATGACACCTTGTACTTCGACAGGAGAAACGCCATTCTCATTATCATTTGGCTCTGAAGCGGTAGTGCCAGTCAAAGTTGGACTCCCCTCTCCAACGGTAGAGCA[G/A]TTCACTCTACTTGACAACGACGAATCCGTAAAGCTCAACCTCGACCTATTAGAAGAACATCGAGAAATAGCACGGCTACAAATGGCTGAATACAAAAATCGAATAGCTCGATACTACAACTTGAAGGTCAAGCAACGTGACTTTAAAGAA
scaffold11_531496	109.817	CCCTCGTCCATCTCTCTTATCTTTCTCATTTTTTAAATCTCTTTGTTTTTGCTAGATGAGAGAGGGAACCACAAAATAATTGTATAGAATACCCCCACTGGCATGTCTCCACATGAACGACTTGTATGGAGTCGTTTGTAACTATTACAA[C/A]GCAAGTCGTATCCATAGTGTTACCAGGATAAGGTACCTAACCTTATCCATGTACTATAGACCATTTAGGTTATTGCTGGAACAGTATCCACTTTTATATCGAATATATACTGTACATCAAATATATATACTATATATTAAATATATACTG
scaffold11_1035103	120.204	CTCGAAATGATGTCCGACATCATTTCCCTTGAATAACGGTCACGCTCGTCATTAAAGACCTATTTTGTTGTAATGATGATAAGAGATAGTAATTCACATTATTTTTTTATAAAACATATATTCATGATGGTACACATGCACGAGTTCACA[C/T]AAACGAACTTTTAAAAACATTGAAAACATACCTCAATTATCAAACACACGTTGATAGCTAACCGAAAGAAATTCCTATAGCCGAGCCACTTACATTGATATAGCTAACCCAAAAATATTAGAAGCTAATGATATTGGCATAGGATTCTAA
scaffold11_1039611	120.448	TATTACACAAAATTAAACTCATATGTAATCTTTTTGCATATGTTACATAGGTAACTTTAACATGTATAAAGTTACACATTAAGAAAATAAAGAAACAACTTTTGCATTTAAATAAATAACTCCAAAATTAAAAGAATTAACCACAAACAT[G/A]TTCACAACTTATATGTGAATAAGTTTCTTTAAATTACACGTTCTTTCACACATTTAAATCCAACATTTACTTATATTTTCTTTACTCTGATTTCTGACTTAAGTGTCGAAGTGTATTAGACGAGACACCGCACAGAAGTCGAGTTTTCTG
scaffold11_1873221	127.384	CCTATTTACAACATCAACTTCCTTTTAAAAACTCATAAACTTAATTAACATTTCTTTTTCATCTTTCTTTTTCTTTTCCAACAGCCAGCTCTCCACCAAAATCAACCATATAACACATACCTAAAACTTACCTCCTCAGTAAAGTTGTTT[G/A]TTAAGCCCGAAAATCCAACCTTTACTCTAAGAAATTTTTGAGCATTACAACAACCCACAAATATGTTTCAACTTCAAATTTTCTCCATCTCCTTCCACAAATTTTCTTAATCACAATATTAGTTACTTACCAAATTTGAAAACCCATAGC
scaffold11_1740884	127.61	TTTTTTTTTCTTTTTTTTTTCTTTTGGCCAGACATAATCTTTTTTACAAACAAAATATGGTGCAATCACATATAAAACGTTGATCATACGTAAGTTGCCTTTTGCCACCTTGAGCGTTGTTCCAAATTATTTCTTTGTCGATGTTACTTC[A/G]GTATAATGATGAAACTGATCCCAAGCAAAACTCATCAAAGGAGACTGATATCTTGAGACTACTTGTCAGGTCGCTAACTTCCCAATTCTCAAAACTACTATCCTCAGTCTTGAAATCACATTTACTCAAAAGAAAAGAAAAGACAAATGA
scaffold11_1740877	127.651	TTTTCTCTTTTTTTTTCTTTTTTTTTTCTTTTGGCCAGACATAATCTTTTTTACAAACAAAATATGGTGCAATCACATATAAAACGTTGATCATACGTAAGTTGCCTTTTGCCACCTTGAGCGTTGTTCCAAATTATTTCTTTGTCGATG[T/C]TACTTCAGTATAATGATGAAACTGATCCCAAGCAAAACTCATCAAAGGAGACTGATATCTTGAGACTACTTGTCAGGTCGCTAACTTCCCAATTCTCAAAACTACTATCCTCAGTCTTGAAATCACATTTACTCAAAAGAAAAGAAAAGA
scaffold11_1881369	128.274	GGTCACTATTTTGGCCATTTTTTTGATGTTGCAGTGGGCATTGCTCCAATCATTACCAAACTAATACCTATTATATTTAGTACTTCAGGTCGTGGATCAATACAGGATCGAGGAGAAGGGACTGAACGTCAAATGAAGCTTGGGTTAACG[G/A]GGTCGCTATTAAGGTAGAGACATGATCCACGCGGAGATTGCAGCCCTCAAAACCCAATTAAATGCAGTCTATCTGCCCTCGAAATTGGAAGAAATTTTGGTTTAAAAAAGAAATGAGTCAGTTGTTTGCACGAGTCACCTTCCTCTAAGC
scaffold11_1881345	128.479	TGTCATGTTTCAGCATTAAACACCGGTCACTATTTTGGCCATTTTTTTGATGTTGCAGTGGGCATTGCTCCAATCATTACCAAACTAATACCTATTATATTTAGTACTTCAGGTCGTGGATCAATACAGGATCGAGGAGAAGGGACTGAA[C/T]GTCAAATGAAGCTTGGGTTAACGGGGTCGCTATTAAGGTAGAGACATGATCCACGCGGAGATTGCAGCCCTCAAAACCCAATTAAATGCAGTCTATCTGCCCTCGAAATTGGAAGAAATTTTGGTTTAAAAAAGAAATGAGTCAGTTGTT
scaffold11_1896180	128.78	GCAAACTTGTCCTTTCCATAATGTCTTAAATAGGGAAAGCATCTACCACCGAAGACTTTAATGCTATCATAGCTAGGCTCCTGTTCAAATGTTCAAATAGTTGTTTGTATGGATTATCTAAATGGACAGCATTTTTAGGCATCCTATTTA[T/A]AAGATACACAGCAGTTAAAAGATACACAGCAGTTAAGAAAGAATAAACCCAATATTTTTATAGGTACATTAGCTTGAAAGAGTAAAGATAGGCCGGTTTCAACTATATGCCTATGTTTTCTTTCTACTATCCCATTTTGTTGAGGCGTAT
scaffold11_1935134	129.527	ATGAACATGAATCATAAAATTGTCTGCAAGTCAAAGATTTCATCCACAATTCTAAAAGACATTAAAAAAAGAAAAATAAAACCCTTTACTATTGTACAAATTGTATCCACTCAGCGAACCCTTGTTTTGGTTTATAGTGAGGGTTCTCCT[T/C]TTTAAATACAAAGGACCCAAGAGAGAAATTCACAAGAAAGAGAGATAATAAATTAAGGAGATCACAAGAGAGAGGAAATAATAATGGAGTGGAAGAGAGTTGGGTTGGTAGCGATTGTGGGGATTTTGCTGGTGGCCGCTCTAGTCGAGT
scaffold11_2818814	133.298	CAAAAATTGAAATGAAATGAAAAAATATTTTGTAATAGGTTTCATTATTTAGTAGAATATATTGAGGAGTAAATTTGGGGATTATGAGAATAATCGAATATTTTTTAATAAATTTCATTCTTTAGTAGAATATATTAAGGAGTAAATTAG[G/A]GGATTATGAGAATAATTTATATATGTCTCACAATAATTTAATGTTTACAAAATCAAATTTGTAACATTAATCTTTTGCATTTAAATAAAAGACTAATTATAATAAATATAAATGTCATAAATAAGTGCAAAATTGGCATTTGAAAAAAGT
scaffold11_2800654	133.629	AACCGGGACAGTATATATACTAGGTATATATTTGATATACCCATGATATACGAGGTATATATTTGATATACCCTGATATATAAGTGGATAATGTCCGGTGAATAACCTAAAGGGTCTATAGTATATGAATAAGGCTGGGTACCTTATCCT[G/A]GCAACACTATGGATATGACCCACTCTATAAAGGTTACAGACGACTCGATCCAAGTCGTTCGTGTGGAGACATGCTAGTGGGGGTATACTATACAATGAGTTTGTATAAGACCGGACCACGAAATAGTCAATGTTTAGATGTAACACCGTT
scaffold11_3741422	137.856	GGTTGCAGCATCATGGGTGATAGATATCAAGCACACTATTATTATGAAGGGGTCCTGAAGTTCAATGGAGAGAATTTCAGTTTTTGGAAGATCCAGGTAAAGGATCTTCTTACATGCAAGAAGATACACAAGACTTTGGGAGAGAGACCA[T/C]AGGGATGGTAGACAAGGATTGGAATGAGATGGATGAGCAGGCCGTTGCCAACATTAGAATGGCGTTATCAATGAATGTTTGTAGTTTGGTGGCGAAAGAGACTACAGCGAAAGATTTGTTGAAGGACTTGCAAGACAGGTATGAAAAACC
scaffold158_3846	138.508	CCGAAGCTTTTTCTACATCCATATGATCTACTAAAGTCGATCGGTATTGCCCATATAATGAAAGCAGATCTTGGTCCATAGAGTCCCAAGAAGGTAAGAACTCCAACCTGTCCGATACTTCTTCGGCCAAATACAATATACAAGTAGGAC[C/T]TGCACTATGAGCAAGTTGTGCGAAAAACCACTTCTTTTTTCCGGTTTCGCAACAACTTGGGCGAAATATGGTTCTACCGGGAAACCATGGATTTTTGAGTTTTCGCCATTGGTTACTGGTCAAACCACTAGAATGGAATGAGATAAGAAT
scaffold11_4400345	139.343	CGGCGCCATAGAGTAGTGTCGTGGCACTACTACAACACTAGAGCAGCCACAACAACACCATGGCGCTGCATAGCGCTGCGGCGCTCTAGTGCAGCGTCGCGGCGCTGCTGCCCAGAAACACAGCGCCATGGCGCTGCTGCATAACGTCAT[G/C]GCACTGCCGTCATAGTCAGCTTCATCTTCTTTGCTTTTTCTTTCAAAAATTTGTCCAATCTGACGCCACCAACACTTTTCAGTCGACCCGGACTTATAAGCTCGATACAGAAACAAAATGCCCAAAACAATGGGCCTTTACATGATCAAA
scaffold129_27877	142.57	TAAATCTCCAATTCTTCTGGCTTCTTTTGCCTTCTTCTTCCACCTCAAATGAGAGGTGAGCCTCTCTATTTATAGAGTTTCGATGGGTCTTATATGGGTTATGGGCTTGGGCCCAGTCCCTTCATGGGTTTTGATCCAATTAGTTGATTT[C/T]ATCGGACGACCATAAGAGAGACACATGACACAATTTGATTTGTTTATTTAAAAATTAATTTAGGATACGTGTAAATTTGTGATTGGTCCTAAATATAATTTTAATTTTGTGACGTGTCATTTAGCGGTTAGCCAAAATTTCTCCGTCAAC
scaffold11_4200856	144.977	GTTAAAACCCCAAACAACAACATTTCATCGCATTTTCCTTCCTAAATCACAATTGCATATTTGAACCATTTCGCTGCATTACTTGATTTTGAAAAGCAACAAGTCCCTGAGGATTCGACCTTGGATTACTTCCGAGTATTACTTGTGACC[A/G]TGTGCACTTGCACTAGTCTCTGATCTTTTTAAAGGTAGAGAAAATCCCAACAACTGTCTTCATCAATGCAGCGAGCATCTTTTCCATTTCAGCCATTTTTTCATCCATAGTGCTTGCATCAGTCATCATAACAGAGACAATGTCAGGATT
scaffold69_293980	153.045	TTCTCAGCCTCAGAGGTCAACAATATCCCCTGAACCACAGATTTCAACGCTCGCCCAGCCGTAGACCCAACGCACACCAAGAATCCAAAGAAATGAAACAACGGCTCGCTATTACTGGCCAAAACAATCCCAAACACCACAGGCAAAAGC[G/A]CAAGATAAACCTCAGCAGACTCCTTCTTACAAGTAATCAAGAAAGCAAAAATCGCAGTGAAAAACGGCGTCGTAGCGCCGATTGCTTGATTAAACGAAACCGGAAGGTAGCGAAGAGAAGTATTGCCGCAGACGACGGAGAAGCAGAAAA
scaffold69_288782	153.44	CCCACTCCTTGGAAGAGCCATTCTCTCAATACCCTTCCCTTTGGAGTCCCTATCCAAACCCGTCTCCAACGACACTTGTCGACCGAAACTCCGCTCTTGTCGTGGTGGTGGCGGCCGCAGCCTGTTGTGTTTGATCTTCAGCCGCCTCTC[G/A]GGGGCCTCGGCTGAAGCCGGGGCCGCCTTTGGCCCGACATGCTCTTCTTCTTCCTCCTCTTCTGGGATGTCAACGAAATGAGGGGTGGAATGAGAGATGGGAAGAGGGGTTTGTTTTTTGTCCATTTTGGTGTTGTTTTCTTTGGTTCAA
scaffold155_85675	157.319	CGTCATCGGAGATTCTAAAGTTTTCTATCTCCTCGAGCTCGGACTCTAACCTACGAGCTAAATCGGATCCTAGGTTACTGCTAATAGAGGACGAGAAGAGAGTGGGTTTCCTCTTCTTCTGGTGTAAGCTTTCCGTACGGAACACCGCCC[T/C]TTTCAAGCACCAGAACCCGCTGCTTTGCATCGAATTAAACCACATGCTCCACCGCTTGTGCGGGCCCCCGTCAATTCCTTTGAGTTTCCGACGATCAAGACAATTCCCGTGAAACTCTTGCGTCGACGGCTTTCGCGCAAGTTGCAACAT
scaffold155_71047	158.066	AAATAATCATTTCTGTCTCTAACCTCAAAATATCTATTTTAGTACTTAATTTTTTTTAAGTAATTATTTTGGTTATTGCTTAATCAATCAAGGTTGGAAGTATAACGATGAAAAATAGTTATTTTGAGAGTACGAAGACTAGAATAAAAT[A/G]AAGTTCAACTGTTCATCAAAATAATATTTGAATTGAAAAAAAAAAGAATAAAATACTTTGTTTCTCTTCTGCTCTGTGTTCTCTCACTCTACCTCTTTTTCCACGTTCAACTCGAATCTGCAGCAGACGAAGCCCTGTTTGTCAGCGGTA
scaffold155_71058	158.075	TCTGTCTCTAACCTCAAAATATCTATTTTAGTACTTAATTTTTTTTAAGTAATTATTTTGGTTATTGCTTAATCAATCAAGGTTGGAAGTATAACGATGAAAAATAGTTATTTTGAGAGTACGAAGACTAGAATAAAATAAAGTTCAACT[G/A]TTCATCAAAATAATATTTGAATTGAAAAAAAAAAGAATAAAATACTTTGTTTCTCTTCTGCTCTGTGTTCTCTCACTCTACCTCTTTTTCCACGTTCAACTCGAATCTGCAGCAGACGAAGCCCTGTTTGTCAGCGGTACGCATACCCTT
scaffold155_99560	158.704	GATTATGAATCACCTTATTGGCAGGATGATCAAATCTCCTTCATGCCAGACATTGATTCTCCAAAGCAAATCTCCCACCCCTGCAAGCAAGAAGTTGATCATCATCTTCACTTTCCCATGTTCGACAACGACGCTTTCGCCCCTCAACAG[T/C]GCCCCGAGCTTACCTCCAACGTCCCGTCATGCAGCTACGATCTCCAACGACCGAACGCCCCCTCCCTGTCAACTCAAACATTCTCTCATGCTTTAGATTACCAGCTGATGGATTGGCGAGCAATGGACCGATACGTCGCGTCGCAGCTCA
scaffold155_242927	161.164	TAGAAACAGAGGGTGAAGTGTCACGTCAGGGGGTCGTAGGATACCCCAACATTCTCTATCCCTCCGTGCACTATAAAAGTAGAGCGTGACAGCTCCTAAGTGATTCTCTAGAGCATATCGCAGTTCGAACACAAGGTGTTAGTGCCTTGG[C/G]CACTGACTATCTCTTGTATGATTGCCAACGTATACTTGACCCCTTAAATCAATGTGATGGTCTTGGCCCGATTCTCATTAACTCGATCCACATGCTTGATTGGATCTTGAACACGTGTCGTCTTAGATTTACTCAATAATAATCATATTA
scaffold155_242913	161.304	TGAGAGAGTGTGGATAGAAACAGAGGGTGAAGTGTCACGTCAGGGGGTCGTAGGATACCCCAACATTCTCTATCCCTCCGTGCACTATAAAAGTAGAGCGTGACAGCTCCTAAGTGATTCTCTAGAGCATATCGCAGTTCGAACACAAGG[T/C]GTTAGTGCCTTGGCCACTGACTATCTCTTGTATGATTGCCAACGTATACTTGACCCCTTAAATCAATGTGATGGTCTTGGCCCGATTCTCATTAACTCGATCCACATGCTTGATTGGATCTTGAACACGTGTCGTCTTAGATTTACTCAA
scaffold155_316280	162.247	AGAGACTTGATTGATGTATGTGAGAAACATACACAAAAAAAAGGAGGCCTATATAAAAGCACTCCAATTAAGAGATATAGTAGATGTATCGTAAGTAAAAAGAAGATTAGATTTTGTAGACCAAAGAGAAGCAGTGACTGTGATGTCCTC[C/T]CAAATGTTGGTTGTAGTCTTCGAAACACCTGTAAATGTTCCGTGATTTCTTTCTAACCAAGTATGCCAAAGAATAGCACTTATAGCATTGCTCAATAATACAGACTTTTGGTTAGAGAGAGGAATGTTAAGGTTTTGTGTGATGAATAAA
scaffold155_445819	162.527	AAGAGGTTGCATAGCATAAATTTATCGAGTAGACGAAAAAGGCCGCAAATTTATCGAGATAAACGAATCTGTGGCAACTTTCAACCCATTCCAAGCCGACAAAGCTATACTCCATGTTCGCAACTCAGAACAAGCAAGACTAATGAGGGA[T/A]TTGAGCTTGTTGGAATAAACACACCCTGAGAAAAATAGATATCATGGAAGCTGCCATTAAAGTCAAAGATAATTTTCGTGATTTCATCTCAGCTTCCATTGAAATCAAAGACGCCACCAGGAAATATTTCATCGTGAATACTGTAGCTCC
scaffold155_468911	163.016	TAAATTTTAAAATAAAATACAGCAAAAATCTCATAAACAAAATACAATGTTAAAATTAATTTGAACTTGGACAAGCTGTCGTCACGTATGCAATAGAATATAAAAATTGGAATTTTAATAGTGTGAAATAACTAAGAATCCATAAATCAC[G/C]AATTTCATTCTACATATGTTTTTGTCTACTTATATGCCACTTAAAAAACTAAAATAACCGTAAATATAAAATGTTATCAAATACCAAGGAAAAATGAAATCATGATCTAGACTCTAGACTCTAGACTCTAGACTCAACAACAACTTCAAT
scaffold187_352865	176.675	TAGTCTTAATTTATCAATTAAAAATTAAAATAAGATAGATTAAATAAGTAATTTAACTTAAGATTCAATGGAATTCCATTGTTCGAATTTTCTTTTAATCGAATATATATAACAAACAGTGGAATTCATTTGAAATCTCCCAACATCCTG[T/C]GCAACGACCAAATCCATCCTTAATTTTTTTTTATTTTTTTTAACAAAACCATTAATCTTATTTTAAGTTGCCTTCCATTTTGAGAATTTTCTAGCTTTTCTCTTGCCTGTCCATGAGTTAATTTTCCTTGAATCTCTCCCTCAAAGAACA
scaffold187_455804	179.382	CGGATCGGCTAGGACGAGCTAGACTGAGCTCCGAATGCCGAGCAGAGGATCTGCAAAACAAAGTAGATACTCCGATGTTAAAGTCAGTAAACGTTCAAGTCAACTCGAGAGAGAATTAGTTTGGTCGCGTACATCAAAATGAAGCGGAAT[A/G]GTTCTATTTGTAGGCAAAGTCCCAACAAGGCCCCAATGACTCTTTAAGGTTGCCATGGAGTGCGGCGTGATGTTGCGGAGTTTGTCGGAGAATAGGCTGAGTCGAAATGATCTTAGTCATACATTTGATCGGCTCGACCATCGCATAATG
scaffold156_898142	191.924	ATTGTAACTTTTAATTATTGGGTCTCAGGTATAGAGCTCCAGAGGTGCTGCTTCAGTCCTATCTTTATGGTCCTAAAGTTGGTGAGGAACTTTTTAGCTGCTCCAAATAAAACTTAAACCAATTGATGCTTACTACTTCCATTCTTTTTC[C/T]AGATATGTGGGCAATGGGTGCTATCATGGCAGAGTTGTTTACCCTTCGTCCTCTTTTTCCTGGGGCAAGGTATGCCCACCAACTTTGTCTCTCATGCCTTTCATTCTACATGCCAGGAGAAATTGCCAGCTTATTACAAGAGTTTGTTTT
scaffold156_898130	192.062	TGGTAATATTATATTGTAACTTTTAATTATTGGGTCTCAGGTATAGAGCTCCAGAGGTGCTGCTTCAGTCCTATCTTTATGGTCCTAAAGTTGGTGAGGAACTTTTTAGCTGCTCCAAATAAAACTTAAACCAATTGATGCTTACTACTT[C/A]CATTCTTTTTCCAGATATGTGGGCAATGGGTGCTATCATGGCAGAGTTGTTTACCCTTCGTCCTCTTTTTCCTGGGGCAAGGTATGCCCACCAACTTTGTCTCTCATGCCTTTCATTCTACATGCCAGGAGAAATTGCCAGCTTATTACA
scaffold156_900134	192.081	GATCTTGAAGTTCCATAGTTTATATTAGGCTCCTTTTTGGTTTTTTGTGTAACTTCAGATAAAAGTATAGAATTCTAAATATTGCCCATCGAATTACCCCTCCTACAGACATAGAAAAATGGTGATGATTTTGGCAAACAATTGTATCTA[G/A]ACTATAGAATTCATATCAATAGTGGCCACTGGCTTTTTTGTTTTGAAGTAAGCACACAATACAAAGTTGTTAATATTTTTGTGAATTCTCACCCAAGTGTTGGCTGAGAACTATCAAATGTATTGGGTCATTGTGTTTTTTTTTTTGGTT
scaffold156_914217	192.529	GAAGCTAGCAAAAGATACTCACGAACATTGAAAATACACGACTAAAATGAGATTTAAACTTTTTTTTTTTTTTTTACTTTCTTTTGGTATAAGTATTAAAAAAAACAGAGAGACAGAATGTTGGCTTCATTTGGCTTTATTCCATCCCTT[G/A]AAACCTCTCTTTAAGCAAAGAATGCTTGGAATAGAGGGACAACAAAACCAACTCTCTCTTTCTCTCTCTAAAAGTGGGAGTGCCACGTGGCAGAAAATGGAGAAGGGAAGCACCAACTTTTGGTAAAGTTAGGGGTGAGACGAGAGATCT
scaffold156_892700	193.139	CATCTCCGCCCCAAAAAAATTATTGAACGAGGTTGTCACAATGTAGCTACAACTAATAATCCTTGGTCGATGTAGATTTCAAAAATCTTTATGTCCTAATAACTACTTGATATAAATTTAAGGTAATTTTGTGGTTCTCTAGTAAATCTA[T/C]TGTGGTTCTCCTTGGACCTTACACGTTTTATGTTATTGTTAGGTCTTTAGTGAACTAACAAGTTGGATAGAGTATGTGGGCATAATACATCTTTTAAAAAAATAATTGTTTGCCCACAATTATTTTATTCACCCGACATAATCCTCCGTG
scaffold156_367246	199.521	TTTCTTAACTCATCGATACCAGTCCTGTTTTCATGAGTTGTCAACTTAATTCAGAGACTATTTAAAACCAAACGTGGAGGACAAAAATGTCTATTTTAAAATTTCAAGGACCAAATAGATACAAAATTCAAAATTGACTCGTCTAAACGT[A/G]TATTTTACCTTTATTTTTAATAAATGACAGCTCCGCAAAATATCAACTTCCATCTCCATTTTATAAACGTGACAATTTAGAGCCTAAATAATTTGAAAAAAAAAAGGTGGTTGGAAAATTAAATTTGCCACATAATTTGGTTGGAAATTT
scaffold63_398645	0	GAGTGCACCAGCTGATGGAAAAACCATGGGTGAGGTTATGTTTAGAGGCAACACTGTGATGAGTGGATATTTGAAGGATCTCAAAGCCACACAGGAAGCTTTTAATGGTGGGTGGTTTCGGAGTGGGGATTTAGGGGTCAGACATCCTGA[T/C]GGTTACATAGAACTCAAGGATCGTTCAAAGGACATTATAATTTCTGGGGGAGAAAATATTAGTTCAATTGAAGTTGAGTCTGTGCTTTATAGTCATCCATCGATTCTTGAAGTTGCTATTGTGGGAAGACCTGATGACCACTGGGGAGAA
scaffold63_382088	2.083	TCCTCCAAACCACACATTTTAATTGGGTGAGAAAGATTTGGGTTGTCCCCTCCATGCCCCTTCATTTTCTTCAAAATTAGGGGTTTTTTTTTTTTTTTGTTGACTCAATTTTTTTTTTACAATATTCTTTTTGACATTAATAAAATAATT[C/A]TGAGGTGGGGTATGCTGCTTTCATTTTATTTTTGGATTTATTGAAAATCAAGCTTTTTCCAATTACATGAAATAAGTGTGGCCTTTGTTTAATGGACGGGAAATAATCCAAATAAAAATTCAATGGGAAAATTGTGAAATGAAAATAAAT
scaffold63_491741	7.223	CGGTCATCGTGATCAGCAGTCAGTAGCATGGTTGCTGGGTACTGCACAAATTGATCAGGATGCTGCTCCCAAGGCCTCCTCACATTGTGGAGGGGGGAATACCTGGAAACAGTAACAGAATTAGAACAAACAGCAAATAAAAAGACCAAT[C/T]ATCAAGCTCAAAGCATTGAAGTTAAGCGAGTCGTCGCAAGTGCAATCTTTCTTTTTGTAATGTTTTGAGCAATAGGTCAGAAAACAGAAACAAGCCAATTATTATGTTACTAATTAGGTAGTCAATAAGCATTTTCAGCCGAGAGAAATT
scaffold63_806328	10.336	TAGTAATTAATTTAATTACCTCTCTTAACATTAGGGTCCTTGGAATCACTCTGCAAGCAAAACCCACACGATCATATTATATATATACACGTAGTAATTAGTAAATCAGTAAAAATTCTGTATATATGATACATAAATATTATGAGTGAG[C/A]GAAAGAGAGAGAAGGGGCTACCCTAACACGTGGCAACCACCATCATGCACAGCTTGGGAGACTAAGCCCATGAGGCCGATGCTGCCTCCTCCATAAACCAAGTCAATATTCCTTTCCACCTGTACTTCAATTTCTAATTAATATTAACAC
scaffold63_824963	10.846	CTTCTCTCGCTGAATGGAGATCCAACAAAGTCTGGTTGGGGGCGCAGAGATTTCAACTGCTTGCTAAGAAGAAAAATTGTTTCTTGACATTCGGCCAACTTCTCTGCAGCAGCAGCCAACTCTATCTCCTAATGTAACAAAAGAATTTCC[G/A]AGTTCAATACTAGAAAGTTCAAAAACTATTTCATTACTCCACAATTAAAACAAGCTATTCCTCAACGATATTTGTAGATAACATTTAGGAATGAACACACAGCGCACAGCAAAATATTGCAACAGTGTTTCCAGAAAAGCTTCGATGAAC
scaffold63_833126	11.794	ATTAATAAGAAAAAGAAAAATCGAAGCTCCCCTTGAGAAGTTTAATTTAACAGGGCCAAGCTCCAAGTCTACGGGGCCACATCTTTTTTAAAATTTTTTTATTACCCAATTAAAACGGATTACCCTTTAAAAAGTGGTAAGCGCTAATCA[A/G]CCCATTCAGGCAAAGGCCTCAAAAAACTAAGATATTAATTACGCAAAATAAAGAAAAGAGTTATTTTTTAATCCACTTTACAGCACTTGCCACGAATACGATGGAGAGAGATTATGTGTATGGTAATTGGAAGATAAATCTAAGCAGAGG
scaffold63_1603583	18.448	CTTCTTCAACAAGAGATTCAAGGGTGGATCATAAAGGCCAGAACTCTAAAACTCTCCTTATTTAATCACTTTTGAGATAATGAAGAAGTTATGTACATGGAAAACCAACACTGACTAAGTTGACGATCATTCGTTGAGCCAGTCTAGACC[G/A]AAGCATTTCTCAGCGACTTGAATGTACAAATGAGGCAGATGACTCTTCAAATCCTCCCATAACCACGATACCTCTTCTTCGCAGACTACGTGACAGAGAGATTGCAAGCTCTCAACTGAATTGGGTAGTCTCCAGATCTGTGAGCATTCT
scaffold63_2165152	25.363	TGACCAGTGAGCCCTTTGTTGGTAGAGAGCTTTCTGCACATATTTCCAATTAAAGGATTGAATTAGTTTCTATTTTTGTAACTTAAAATGTACCATTTGATAAGTATACCTCTTATCTACGAAAGTACTCTAGAATATTACCATTTGTGT[A/T]AAAGGTACTAAATATCATTTTAAAAGTTTCAATATTATTATTCACCTTTCCTAAATATTCCAAAAATACCATTTGAGTAAACCTCTCTTAATATTTTGAACGAAAAGTCGATGTTGCAAAATCTGGAATGATGTAGCAATTAATATCCCA
scaffold63_2112564	26.758	AGGTTCGCCACCCTACTGCTGTCGAAACCACGTTCCCCTCTGTCCGGTCGTACAGTGTGTGACACCCTACCACCTCTAACCGTCGTCCTTCCTGATCGGCCCACCGAGGCTATAAAATGAATGACCATGATCCTCACCAGAGTGAAAAAC[C/A]TGTCACTATTACTTGAGGTGTCTTTTCCTACAAATATTCCTATTACAAACTTGATCGTCGGAATGTATTAGGCGGACACCACACCGGCGTCGAGTTCTTTGGTTTCAAGTCTAGTAGATCTCAGGTCGGACTGCTCATCCTGACACCACG
scaffold63_2157667	28.058	CGCCTCTCGTCTCGGATTCCGCAAACGCGGTGAGTGAGTTGTTTCTTATGTAAATTTCTCGTCTATTCCAAACTTTGATGGTTTCGTGTTGATTAAAATGGCTTAATTGCTCATAAATCAATGTTGACGGTTCGAATTTCAAATTGATTG[A/G]TGATGACTGTAATTAATAATTAGAATTGGTGCCAATGGGAATGTGATGATGGTATGATTTTCACTGAGAAATTCAATTGAATACTGAATTTGTGGAAATGGAGCAGGGCTACTGAAACTTGGGCGAGATGTTAGGGCTTGCGAATACGAG
scaffold63_2137083	28.317	AATCTGTTGCGCACGGTTTTCTCCTCATCTGTGGACTCGAGAGATTTCGATTATCAGCAGCGCCCCGTGATTCTTCCTCTCTACATCTCGACTACGAATTCCACTCATCACCGCGTCTTGAACCGTGATCATCGTTTCCGGCACCTGCAG[A/G]AATTGGACCAGCCCCACTCCTCAACTGCTCGAATGAGGCTGCACGATGACCTCCTTACCAACGGGTTCGTCTTTCAGAGTTTTTCGGCTTTTGGTTCTGTTATTAGATCGTTTACATGTTTATCAACAATTTGAGGGTTCTGGGACGTCG
scaffold63_2259175	30.545	ACTTTTTCCTTTAGAGTCTAAGAATGAAGATCTAAATCGAATTGGGCTAACGAGCCAAATTGTTAGGTTGGTTGGACTCCGCCTAGCGTTGAGGTACTGAGCCAGAATGTCAAGGCGCTTGGGGCATAACTTTAATGGTGTTATGGAGAA[C/T]GAAAATGACCCAAAACGAGACAAGGAGTTCTTGCTAACTTAAGCATCGGAGCCCGTGTGACTAGAGTCACACCGGTTTAGCTCGATTTGATTTTGCAGGTACTAGTCCCGGATCAACAAGTTTGGTGGATGCGAGGTAGTGAACCGGAGG
scaffold63_2265925	30.986	CAAGATTTGTTAACAAGGCAGAGAATTTGTCGAGGCCACGGTCGGAGTAAGGATTCTTCTTGTTTCTGGACCTTCTGGGAGTGGAATTGGGGCTGCTGCCATTTGGGGCCAATGATTCGTGAGCCATTACTGATGGGGAAGAAACAAAAG[A/T]TGACCTTTTTATGAACAGAGCTGCCGTCTGGAAGAAGGGGTTTGGGGATTGGAATGTGCGCAAAATGGAGAAGAAAAATGAGGATTCATATAAAGAAATTTAGACCCATTTAATCATTTAATGGTGGGGTGAGAAGACCAGATCCAAGCT
scaffold63_2344010	31.894	TCTTTCAATTCATTGCTGGTCAATATTAAAAAAAAAATGATGTTGCCACCTACCAATATTTAAAAAATTATTTATAAAGTAAAATCATAGTGTGAATACTCCAAATAAATTGTTTAGAAGTTTGGCTAGATGTAACAACGAGTATCCAAA[C/A]TATATAGGGATAAAAATAAAGTTAAATATAAGTTTACTCTTTTAGCGAGTCTTTAAACTTTAAAACTTTCCAGTTTGAGTTTAAAATGTTTAATAGATCTCTAGTTTATTCGACATTTATTTTTTTAAAATTAATGGATCTAAAAAACAT
scaffold63_2343956	32.211	AGAGTGTAGTACCACCAAGGGAGAAATTTTTTGTACTCTGGAAAAAAAAAATACTCTTTCAATTCATTGCTGGTCAATATTAAAAAAAAAATGATGTTGCCACCTACCAATATTTAAAAAATTATTTATAAAGTAAAATCATAGTGTGAA[T/C]ACTCCAAATAAATTGTTTAGAAGTTTGGCTAGATGTAACAACGAGTATCCAAACTATATAGGGATAAAAATAAAGTTAAATATAAGTTTACTCTTTTAGCGAGTCTTTAAACTTTAAAACTTTCCAGTTTGAGTTTAAAATGTTTAATAG
scaffold63_2480277	33.516	AATTGGGATGTTGAGACCTGCTAGATCTAGTCCAACTTTCGTAGATAAAAATACTAAAGAAGAGATCGAAGCGACCAAGAAATGATACTTGAAGTAGAAAAGAATTGCTCATTAATATAAAATATGAGACGCTTTAAGTTCTAAGTTCAT[G/A]GCATCATGACACCATAAGTGAGTGCTATGACTCCGTCTTCTCATAAAATAATTGCATTGAACTGGGTCCAGCCAGGGTGCTTTCTAGTGTGGCACTATCCCCTTGGTTCTTCCTCAATTCTTTGTGCTATAAGTGTATCGACACTACTCT
scaffold63_2531796	34.34	CAACGACCCCTCCCCTCCTCCGCCACCGCCGACGCCGCCTCCGCTTCTCCCCGATGTGTCGACTTTGTTGTTGGCCGTGCCGTTGCTATTACTACTATTATTTCTCAGGGGATCCCTCTCCATCAGGCTTTTAAATAACTGCAATCGAGC[T/A]AACCTAACCCAAGTTAGTTTCTTTAATAACCATGGTTAAGCTACAAAAAGTAGAGCAAAGGGGAAATTGAGATTGGGTTGGATTTGGCATCAACCCCCACATGGGTTTAATAGAAAAAGAAAACGAGATACCAACAACAAAACAGGCAAA
scaffold63_2572817	35.021	GGAATTGCTTGTTAATTAACATAAGGTAGGTAAAGTAAAGTAAAAGAAAAGAAAAGAAGATTCCTACCATTAAATCATCGAATTTGACTCTGCTGAGGTGGGTAGAAATATATCTATTTATATATTTATTGGAAGGCGTGGAGCTGAAAC[A/G]GAGATATATCTAACTTTAAATTTTTATTTTATCCGAAAACGAGAATTAAAAAAGTTGAATATTATTTATTGAAAGAAAGAAAAAGTTGGAGATTAGATCCATTAAACTTAAAGCAAGATTTTAGAAACCAAGCTGATGGAAATTTCCACA
scaffold63_2572816	35.282	TGGAATTGCTTGTTAATTAACATAAGGTAGGTAAAGTAAAGTAAAAGAAAAGAAAAGAAGATTCCTACCATTAAATCATCGAATTTGACTCTGCTGAGGTGGGTAGAAATATATCTATTTATATATTTATTGGAAGGCGTGGAGCTGAAA[C/A]AGAGATATATCTAACTTTAAATTTTTATTTTATCCGAAAACGAGAATTAAAAAAGTTGAATATTATTTATTGAAAGAAAGAAAAAGTTGGAGATTAGATCCATTAAACTTAAAGCAAGATTTTAGAAACCAAGCTGATGGAAATTTCCAC
scaffold63_2919433	39.253	TAAAAAGGCGTTAGAACTTTTGAGTCAGATGCATGCAACAGGGCTGCTGATCGATGAAATCACGTTGGCAACCGCAATGAAAGCTTCCAGTTACTTGATCAATTTGGAGCAAGGTAAACAAGTTCATGCTCATCCAATAAAATTAGGATT[C/G]AACGATGATTTATGGGTCAGTAGTAGTATTTTGGACATGTACATTAAATGTGGAGACATGTCAAATGCTCTTGAATTGTTCAATGAAATTAGCAGACCTGATGATGTTGTTTGGACGACTATAATCTCGGGTTATGTTGAAAATGGAGAC
scaffold63_3142908	41.674	ATAGCTGACTCATATACTATTATCTGTTGTTAGCTTGCTTAGTGTATGGATTGTGAGTTGTAAATAAAAGAAAATATATTCTGTTTCTGGATTTCTTTGATGTGTTTCTATATGGTGATATGTAGATCATGCTCTATTATTATTGTTAAA[C/G]GAACGCTATTATGCATTATTGCAGCGTCATTTCGAATGCAACAATAGTTTTTCTTCAATCGAACTGTATCCTTTCGTCACTAAACTGAGTGCTATAATTTTTGTTTACTCCATGCAAATACTCCATGCAAACAGATTACTTCCGTTTATG
scaffold63_3486614	50.282	AACCATTTGCTATTTCATTCAATCTCCCATTCCGCTCCCCCGAACCACCCGCCCAACCAGTCAAAATGCCAACGCAAAAAAGTAACATCCTTCTCTCGTGATGTTATCATCTTAGCTCTATTAGGGAGAAAAAGAATGGCTATATTACCA[T/C]GTTGCTGTGACCCAGCCGCTTTCAAGCATGGTTGAACCATGGTCCAACTGCACCACCATTCACATGCCCATTGCCGTGAATCCCCGAGCCATTCTGGATGAGCGAAGGGGGTAATCCAACAGCCATCGGTGGCGGTGCTGCAGTGTACAA
scaffold63_4955967	60.794	GCATAGCTCAATGGTAATTGACATATATCTCCGATCAAATGGTTATGAATTTGAATCTCCACCCCGTACTCAAGAAACAAATAATAATAAACACAATGGGAACAAAAGGGATTGAAAGGAACATTTAAAAAGAAATGTATTAGTTGGTGA[A/G]TTAGTGCTTTAATTTAATAACGGCACGGAAAGCTTACGAAATGTTTGGTGAAGCAGCAGCCAATTATGGCTTTCCACTCTCGGCCAACCAGCTCTGAATTGACAATTTGCCCCTTCAGATTATTATTTTATTTTATTTATTTTTGAAAAG
scaffold63_5179427	61.414	ACCATATATTAATATCACAGGACCAGTATGTATAACTAACTTCAATTCTAGTTTGCAAGAACTCACAACACTTCCAACAGTCTTGATGTGAGTTATTGTATATTTTTTCAAAAGTAGAAGAATTGTGAATTTGCATAACTCGTCTTGATA[C/G]TTTTAACAAATATCACTGTCTCACTTAACGCGGCGTACACGAAATCTGGCCTCTGTACAAGCTAGCACTTTTACGGGCAGATTGGCAATTCACAGAAGTTTGTACTATGTGCAAAACCAAGGGTTCAATGAAGGGTGCATTCAGTGAAAA
scaffold63_5605506	64.84	AAAATTTATAACTACTAAAATTCTAAATCTGGTTACAAAAATTGCCTCAACTAATCATTGTGAAGAATACTTAGCACCTCCCTTTATTATTAAAAAAACAGTAATAACAAAAAAAAAAACATAGGCATAATTATAACTTGACTACTCAAA[A/G]TATGATTGGCCTTAGATGTGGGGTCAAATCATTAAATAAATTGATAATTTTATCCTTAAAAAAATTGTAAAATTTTTAAGTCAACAGAAGAGCCTCAATGAAGAGTCGACCCGTGTCCATGCCACATGGGCCTTCATTAGGTGAAATTAC
scaffold63_5605500	64.924	TAAATTAAAATTTATAACTACTAAAATTCTAAATCTGGTTACAAAAATTGCCTCAACTAATCATTGTGAAGAATACTTAGCACCTCCCTTTATTATTAAAAAAACAGTAATAACAAAAAAAAAAACATAGGCATAATTATAACTTGACTA[C/T]TCAAAATATGATTGGCCTTAGATGTGGGGTCAAATCATTAAATAAATTGATAATTTTATCCTTAAAAAAATTGTAAAATTTTTAAGTCAACAGAAGAGCCTCAATGAAGAGTCGACCCGTGTCCATGCCACATGGGCCTTCATTAGGTGA
scaffold63_5462583	65.86	CGTATAATGAAAAGGGTTAGCGTTAGGGTTTAGAGGAGCGGTGCGACGAGAGAACGCCATTTGCATTGGCATGAGAAAGAACTCGGGAGAAGGAGAAAGGGTTTTGAAGTTGAAGTTGAAGTTGAAGTTGAAGGGATTATTATTATTTTT[C/T]AATTGATTAGAGATAAAGAAGGGAGCGTTTGGGGTTTCGTGGGGTATGGAATCGAAGTACATAATGATGAAATATAATTAAGTATTTTGGATTAATCGAAGATTTACTGAAGCTTTCATTTAATGCTTCTGCTTCCCATCCCCTGGCGCC
scaffold63_5351154	66.499	ATATATCAGTTTTAATATTATTTTGTTACCTTATCAACTTACTTATCAAAATATAGGTAAATGTTGACCTAATCATTATATATCGATAAACACATGAGAATTGTTTATAACTTATTTTTATTGATTTTAATTATTTTGATTTACTTCAAC[G/A]AGATATTTTATATTATAACTTTCACGTTCTATTCTTTGCATCCCTAAAATGTACTATACCAATTTCATCATATTTTAGGTTAATTATACCGGATTTCAAAAATTTTAGAGGAAATTCATCATATTAAGTATGTTTGCTAACATTAATTAT
scaffold63_5462017	67.063	TACACAAAGTCGTACGACGACCTTTGGGTTTGGCTGCCCCGGTCAGAAGCTCCATTCTTCGACTTGCAGTGCTCGTCTAAAATGTTCAGAAGATGGTGTCGCCTATTCAAACAATACAAAACATTAATAAAAGAAAAAAAATGCTGTTTC[G/T]AAGACATTAATTCATCAAAATTATAAAAACAAAAACAAACAAAAAAAAAAGAAGATGAAATCCTATGATAGAAGTTGATAAATAGAGACCTCAATTGATTGGGTATATTTTTAATCATTATGGTGGTGGTTTCTGAGGGGAGGATTTCGG
scaffold3_400160	75.339	AAAATCAGCCAAGGTCTGTATATTCCCTCTCCTTTGAGGAGACAAATTAAATTATTAATACTCAAAAAAAGAAAAAAATAAGAATATTAATAATACAAATTAGAATTTAGAACTGTCGTCTTCCTGCTAAGTTAAACTTCGGCACATCTC[G/A]TCGGCGCGTAGCCCAGCCGCGAGTTCTTCGTATCGTACAGTATGTGAAAATTTTGCTGCTGGTAATTTCCGATGATCGACAGCGCCGATTTTGGAGTCCCTAACATCGCCAAGCACGCGATATCCAATTGCTCGATTCTGATGAAGTAAT
scaffold3_1112735	79.72	TTTGATACGTTCTTTTACCTTTTTTTTAAACACACTTTTAACTTATTAGCCAAATTTAAAAAACAAAAAAATAAGTTTTAAAAAACTACTTTCCGTCCTCAAAACCTAGCTTATATTTGAAAAGAGTTTTTAGAGATATAGGTGGAAGCA[C/G]TGCTTATAAGTTTAATTTTAAAAAATAAAAAACTAAAAACAAAATGGTTATCAAATGGGTGTACAAATATTCTCATGTTGCTAGTGTGTTATTCTCCTATGTGGCTGATAGAGTATTATAAAATCTGTTGCAGAGATTTATCTTACAACA
scaffold3_1435095	82.855	CTCCCAAAACTATACACAATAAATAATGTTGTCTAGCTATATATAAACTACTCATTTCCGGCCAATTCTTCCTGAATTGAAAGTTTCAAATTATTGTCAAAGCGAACATAACTAGGTGGTAATTGACATATATCTCCAATCAAGAAGGTG[C/T]AAGTTCGATTTCTCCACGTATTATATTTAAAAAAGTCTCAAATTATTTGAATAAGCTGTGAACTTGAATATAGCTCAAAAGGTTGAAAGTTCGAAGCTTAATTCTACTGTTGTTTAATAAGCTGCTAACATAAACATGTTTTATTTTAGT
scaffold3_1435096	83.067	TCCCAAAACTATACACAATAAATAATGTTGTCTAGCTATATATAAACTACTCATTTCCGGCCAATTCTTCCTGAATTGAAAGTTTCAAATTATTGTCAAAGCGAACATAACTAGGTGGTAATTGACATATATCTCCAATCAAGAAGGTGC[A/G]AGTTCGATTTCTCCACGTATTATATTTAAAAAAGTCTCAAATTATTTGAATAAGCTGTGAACTTGAATATAGCTCAAAAGGTTGAAAGTTCGAAGCTTAATTCTACTGTTGTTTAATAAGCTGCTAACATAAACATGTTTTATTTTAGTT
scaffold3_1651087	84.647	AAAAAAAGAAGAAAAAGCACTTGGAATCCAATCCCTTCCATTTGTATATTTGAAAAGAAAGAGAAGGCATTGTTTGGTTTTGGTAGTCAAAATTAAGATTGGAATCATTTCAATATCAAAATATGAGAATTAAAATTATTTCAAAGTGTT[G/T]TCACTTCTTTGATTGTTTGGTTATGTTCAGGTTGACTTTTTTCTCCCTCATATATCTTGTATTAGAAATTCTTACCCACCACTCAACAATCACGTCTAGAGTTTCACTAGCTCAACAAATTAAATGAATACTTATGCCTTATGTTATTAA
scaffold3_1917905	85.995	AATACAATAAAGGAATAGAGAAAACACAATAAACGACACAAGAATTTATACTTATTTACCAAACTATGGTTACGTTCAGCCTTCTGCGATGTGCAGGTTCTAATATGATTTGCGGATAATACAACGTGCCTTACAAACGCTCAATAAAAC[T/C]CTCCTTAGATGCCACAATAATGACCACCTAATTTTTAAGTACTAAACCAATAGCTACTTAAGAATCCAAGAATGAAAACACCCCACCAAGACACGAGAATAAGTTGCTGGCAATGCTCTACAACTCAAACTTCGTTCTCTACCCTTCTAG
scaffold3_1918196	86.466	ACCCTTCTAGCCTAAAAACACAAAACTGCATATTTTATACATCGCGACAGCATCACGATGCTATGAACTTTCAAGTTCGTTTCACGCCCCATCATTTTGGCTCCATATTCCTAACAAATCGAATTCTAGATCAAAGATGATATGTGTTAT[G/A]TCGAAGAAGACAGACAAGTAAATGATTGTGTATGAGCATGGCCAATATTTATACGAGATGAATTCATTAAGATTTGATATGATAATTTCCATGAATCTTCTTTGATATTATAATTTCCATGAATCTTCTTTTCAGGGTCAAAATATGAGA
scaffold3_1918238	86.466	CGCGACAGCATCACGATGCTATGAACTTTCAAGTTCGTTTCACGCCCCATCATTTTGGCTCCATATTCCTAACAAATCGAATTCTAGATCAAAGATGATATGTGTTATGTCGAAGAAGACAGACAAGTAAATGATTGTGTATGAGCATGG[C/T]CAATATTTATACGAGATGAATTCATTAAGATTTGATATGATAATTTCCATGAATCTTCTTTGATATTATAATTTCCATGAATCTTCTTTTCAGGGTCAAAATATGAGAGGTGAATGATTGAGACCTTCTCCAATTCTTCGGTCATACAGA
scaffold3_1985087	87.076	GATTAATAGTCATTTTTTCGTTATTGTCAAATTGATTGATAATCAATATGTCAAGAATATTGTTTCGTATCAAGCATTTCTATAGAAGGAGAAATGGGTTATATCATTTTTTGGTGGATCCGTAAATTATTGGGCCGAGTTGGATTTGAA[C/G]AAACGTAGACATATTGCCAACGAGTTTACAATCCGTCCTCATTAACCGTTCGAGCATCGACTCGAGAAGAATCAATTTCGAACTTATTGATAATCCATTATCAACTTCCTTTCGTAGTACCCTACCTCCAGGGGAAGGCGAATCCATGCA
scaffold3_1985104	87.183	TCGTTATTGTCAAATTGATTGATAATCAATATGTCAAGAATATTGTTTCGTATCAAGCATTTCTATAGAAGGAGAAATGGGTTATATCATTTTTTGGTGGATCCGTAAATTATTGGGCCGAGTTGGATTTGAACAAACGTAGACATATTG[C/T]CAACGAGTTTACAATCCGTCCTCATTAACCGTTCGAGCATCGACTCGAGAAGAATCAATTTCGAACTTATTGATAATCCATTATCAACTTCCTTTCGTAGTACCCTACCTCCAGGGGAAGGCGAATCCATGCAGATAATTAGATTTAGAC
scaffold3_1985111	87.342	TGTCAAATTGATTGATAATCAATATGTCAAGAATATTGTTTCGTATCAAGCATTTCTATAGAAGGAGAAATGGGTTATATCATTTTTTGGTGGATCCGTAAATTATTGGGCCGAGTTGGATTTGAACAAACGTAGACATATTGCCAACGA[G/A]TTTACAATCCGTCCTCATTAACCGTTCGAGCATCGACTCGAGAAGAATCAATTTCGAACTTATTGATAATCCATTATCAACTTCCTTTCGTAGTACCCTACCTCCAGGGGAAGGCGAATCCATGCAGATAATTAGATTTAGACGAGTGTT
scaffold3_2047008	88.185	CATTACAAGGTAATTGAGGATAATAGTGTGGACAATATGAAACTAATTCGGAAGATCCAAAGCAAGGTGATATAAAAAGCATGAACAGGAGAACATGGTGTGGATTAATTCAGATAAACTGTTAGCATAGCGAAGCATGAAGAATAAGAA[C/G]ATATGAGAATTATGCACGAAGATGTTACGTGTTTGGAAAATTGATGGTTTGGTCGCTAACAACTTGGAAATCCACTGGTTCATCATTAAGGCAATGACGACGCAGAATCTCAATTGCCTTCACTAATGTTGATCTTGATGGTTTGTTCTC
scaffold3_2099548	88.322	AATGTTGTTGAGGAGATACCCAAAAAACTTTATCAACTTAAAACTCTCGTTTCTTCTAGAGTTAGCCTTGGGGTGGTCGAAGCCTCACCAGGATCGGTGAGGTGGCCGGTGGGCGAGTCGATCGTACTGCAGTTAGAATGATAATTTTGT[T/A]AGGGATACTTGGGAAAAATTTTGTATTTGAGTAAAATTACAATGAGTTACTGCTTCCTTTAATGTTACATAGATGATTAAAGTCTGGTAATGGCAGTTCTTGCCCCTTGCCTCGAATCCATTCCTCAATTGTAAAATGTGAATTTGGTAT
scaffold3_2207063	89.887	TTGAGATATGAAGGATTATATGTGTATATATAAAGTTTGGAGGTCAAATCTTATCCCTCTTTTGTCAAAATTTCATCCCTTATATTTTTAAGGCAACAAAGTATTAGAGATGAAGAAATAAGAGGCATGAAAAAAGATAAATACTGATCT[G/A]CCAAGTTAAAATATATACTATTGACTAAAAGATAGGAGATTCGAGTCTTGGTCTTCAAAGAAACACAAATATTTAATTGAGAGGCTCATGAATAAAACACAACGAAATGTAAAAATCGAGAATTTCATGTACCAATTTTTTTATTTTCCC
scaffold3_2350191	93.657	ACAAGCAATTGTTGCAAGTATGGTAGAAACGCTAATACGTTTATGTGATAACTTGAAGAAAGTGGTATAAGCCGTCAGTCTCAAGATTTCAATATTACATTGGATATATATAAAGACTGGAAAAGGATAAACAGAAGCAAACTTAAAACC[C/T]TAATGATCAATAAAAAACATTTACTGCTAGTTCAAACGTTCATCTTGTTAGAAATAACATTTCACTAGCTAACAGCTTCACATTTGAATACAGTGCTCATGTCACCCATATCCAACCAATGACACAATCATATTTAGCCATGATAAGGAT
scaffold3_2358977	93.928	TTTTATTATTTACGGTTTTATTTTACGACCATCTCGGCTTTCTCATATCTATCTTGATGCAGTCATTTTTCCTCATCTGTCTGATTTTTCCCTACAACATTTTTCGGGGCAAAATTTGCACATCATCTGAGCTTTTTTTCTTAATCTCCC[A/T]CTTCATAAGAGTGATTAGGAAGATGTCTTTCAAATTCAAAATGACATTTGGATTCTTAAGGTTACACAGCTGATTGTAAGTTTAGAACAAAAAGGTGCAAAAATGTTGACCAATTCAGCACTTGTTGTTGTGTGGCTTATTTGAATGCAA
scaffold3_2350205	94.007	CAAGTATGGTAGAAACGCTAATACGTTTATGTGATAACTTGAAGAAAGTGGTATAAGCCGTCAGTCTCAAGATTTCAATATTACATTGGATATATATAAAGACTGGAAAAGGATAAACAGAAGCAAACTTAAAACCCTAATGATCAATAA[A/T]AAACATTTACTGCTAGTTCAAACGTTCATCTTGTTAGAAATAACATTTCACTAGCTAACAGCTTCACATTTGAATACAGTGCTCATGTCACCCATATCCAACCAATGACACAATCATATTTAGCCATGATAAGGATGAGAAAATTAGAAA
scaffold3_2401155	94.849	GGACGGGTAAACCAAATATTTTCACATTTGAATAAAAATATATGGTATATACAAGACCAGCTTACTGATAAGAACAATGGGAAGCTATAAGTGCGTTTCATGTACTCATCACAGAAAAAGGTAAGAGGAGCTAAGGAATAGAGTTAGTTA[G/C]AAAGGGAGGGGCGGCTGGTTGGTTTTTGGTGTAATACAGACAATTAATTAGTCTATTAGGTAATGGTATACAAGGGTAATCTCGTATGGGAAGGGGAGCTAACTAGTCATCTGTACAGAATAAGGACTAGAGTTCTATAGGGAAGGGTAG
scaffold3_2568597	96.757	AGTCAAAATTACAGGGAAAAACGAAAATCTGCCGTTCTGCGACAAGGAAATCTCAAATCTCAGGCTTTGTATCCACATATATAATTGCCCAAAATTCTCGCCCAGCCCTTGAATTTTGTAACAGAACCCTCTCTTCCCTCCCTCGAATTT[C/T]CCCCTTTCCCTCACACTCTAACTTACGCCCAAAGCTTCTCCCTCTGATACCCTTTTTCGTCTCCGATTGTCGGTCGCCGGAGGTATTTTCAGCTGCCGTGAGCTTCTGAGAGGCCATCCTCAGGTGGGTCTTCATGGGTTTCATCTGATG
scaffold3_3338782	101.063	TTTGTAGGATATTAAATACTAGGTAGGAGGTTGCTGTAATTTGAACCAATTTTCTCTAAGCCTTTTGCTTAGTCTTTATTGTCTACTAGGCTAATCCATGATGATTGAAACTCTCACTATAATAATTTGGACACTAATTGTTAGTTGACC[C/A]TTTATAAACAATGTCAGTTTATTAGAATGATATCGGTTTTATAAATAGGTGCTTGACTTTCAGAAAATTGGATATCATTAGAAGGTAGAAATTAATGTCAGAATTGTCATTTTAGGATAATTTAATAAAAACGTTTTATCAGCAATGTAA
scaffold3_3334961	101.627	GGCTTGCATTATGCTCTTTAATTTTTGAGATTTTTGTAACCTTTTTGTATTTTTTGCAAAAGAATTATCTTAATCCCTGTACTTGAATTTCTTTTCATTTTCTCCAGGCATATTGCGTTCATGAGCATTCTTGGTTAACATGGAATTTGT[A/G]CAATCCTCCTGCTTTTAATGGGAATATGCATAAGAGGAAAGGGATTAATGATCCAAATATGACAGAGCATCAGCTGACATTAGCTGCCAAAGTCCCTTTCAATTTTACCCTCAATGTAATCATTCTTCTCATTCGATGTACTTTATGTTC
scaffold3_3293463	101.856	AGCCAATGTAAATAGCAAAGGACTTAGAGGGAATGGGTTCAAACCATGGTGGCCACCTACCCAAGATTTAATATCCTACTAGTTTCTTTGTCAACCAAATATAGTAGGGTTAGGCGGTTGGCCCATGAATAGTCGAGGTGCGCGTAAGCT[A/G]GCCCGGACACACGGTTATAAAAAAAAAAAAATATATATATATATATATATATATATATATATCAAGATTATAAGTTTCAAGTTGAAGATGAAAAGAAGGTTGCTCAAATGTTTCTTATTATACTTAGCACAAAGATATAACTCACCTGCA
scaffold3_3338852	102.2	AGTCTTTATTGTCTACTAGGCTAATCCATGATGATTGAAACTCTCACTATAATAATTTGGACACTAATTGTTAGTTGACCCTTTATAAACAATGTCAGTTTATTAGAATGATATCGGTTTTATAAATAGGTGCTTGACTTTCAGAAAATT[G/T]GATATCATTAGAAGGTAGAAATTAATGTCAGAATTGTCATTTTAGGATAATTTAATAAAAACGTTTTATCAGCAATGTAAAAATGCCCGTGGAAACAACAAACCAAGGCTCTTCCGAGTTCTAACTTGACCAACACTCTCCAGATTCCTT
scaffold3_3303435	102.542	GTTTATTGGACCAGTGTTTTTGTGTTACCTACTCGGGTGGTTCATGAGGTCAATAATATATTGCAGTCTTTTTTGTGGAAGGGTGGTGTTGATGCTTATAGGGGCGAAGGTTGTTTGCTGTTGAGTGAGGGTGGGGTTGGACTTTCACCA[C/G]TTGCTTTATTGGAATTGTGCGTCTATCATGAAGCTTCTTTGGCTTCTAATTACGCGTGATGGCTCTATTTGGGTTGATTGGATAGAGACTTATATTTTACGATGGTGTTGTTTGTGGGTCGCTACCACTTATTCGAAGTTTTCTGGGTGT
scaffold3_3731471	107.068	GAATCTCATCTGGATCCCAATAACATAACCAACATCTTTCAAACATTTTTCTTTTGTTTAGTTTACGCTGAATTTCAATTGGTCGAGTCTTGAGCGAGATGACTAGTTAAGCTAAGTGGAGTGAACTATTTAAGAACAAACATTTCGATG[C/T]TCAAGTTAGTCAAATGTTCGAATTCTTAGGTTGGTTCTAGACAGAATTGCATACTAAATTGAGAGAAGTGATGACGAAATTATAGGAGTTAGTGGAATTTTTGTGTTACGTGAATCATTGGTTTGATACTTAAGGTTGTTGAACTGTTCC
scaffold3_3902990	108.349	TTGCACTTTAGCATCTTCAAAGAAAATACGTAGCAAATCCTCGAGTTTTGTAGTCATAAGAGTATCGCAGATGGGGGAGTCGATTACTAAACGGTCATCTATATGTTGGTGGATTTCCACTCGCAAATGCTACATAGGGAATTAGGTTCC[G/T]TGATTTATACATCCCTTCATACAATAATTCTTAGAGCGAGTGGTCCTTGCTCTAGGCTAGCCATAAAACAACCTCATTTTGAATAGGTGACGAAACTCATTTTTTCACCTAACCACAAAACAACGTTGTTTTGATTCACTGTTTTTCCAA
scaffold3_3896731	109.359	TCAAATGCAAATTTTCACCAAGCAAGGATCCTCTATTTACAAGTTGGATGGCACGTAACGGGAAGAAGATTTACCCGACTGTTGGAAAGATGGGATGCTCTCAAGCACTCCAAAAGCATTGTCAGTAGAAATGTGCCTCTTCCTAGTTGA[C/A]ACTTGGACTCATTCCTTCGTGTTAGCAATGCTTGTGGTAACTGTATTGAATGCACTCCTAAAACCCTCCAGTAACTAGATTGCATGAAAACCCACATCAAATTTAAAAAGAAATTCACTGGCTTCGCCCCCTCTAAACAAAAGAAAAAGT
scaffold3_3896677	109.71	GTCAAAAACCCCTATTGTTCCATTAGCCCTCTTCCAAGTTGATAAGAACCCTCCTCAAATGCAAATTTTCACCAAGCAAGGATCCTCTATTTACAAGTTGGATGGCACGTAACGGGAAGAAGATTTACCCGACTGTTGGAAAGATGGGAT[G/C]CTCTCAAGCACTCCAAAAGCATTGTCAGTAGAAATGTGCCTCTTCCTAGTTGACACTTGGACTCATTCCTTCGTGTTAGCAATGCTTGTGGTAACTGTATTGAATGCACTCCTAAAACCCTCCAGTAACTAGATTGCATGAAAACCCACA
scaffold3_4063071	110.204	AGATAAGCTAGAAGATTACACTACCCCTACGAAGGTGGTACAAGTGATTTAAAGGAAATATCTAAAAATAATAGCTCTTAAAAGGCACATCATGGGTCAAAACATAGAACTAAAGTACTCCAATTTAAACCTACTCTAGAAGGATAAAAG[A/G]TGGTAAGTTATAAAAGAAATCTTAAATAAAATGTGGCTAATTAATTTGAAGTCTTCCAACTGTTCGTATCATTTTGGCTTCTCCACCATGCTACACTTTATCGTATTGCAAGAGGTGATTCTCTAAATGACCATTATTAAATGGAAGATT
scaffold3_4222279	112.6	CAAACTATGAATCCTATAAATTTATGTATACACACTTTAAATTAAACAAATTAATATTAAAATTTACATATATAAAGTCATGTTTTTTTTACTAAATAAACAGCTTCAAACAATCTCAATGGTTTGTTAGAGTCAGTATCACTCAGACTT[T/C]TTTGGTACAACATATGAGAATAAGGTTCGAATTGATGACTTTTTTAGTTGAGAATATATACCTTAATTATTGGACCTATATTCAATTGTCAACCAATATTACCTTATTTGAAAGTTAGATATGAAAAATAAATTATATTAATGTATGAGC
scaffold3_4886899	116.682	TTGATAATCTTACTATTGCTTCCGCATTATTTTTATCACTTTCATTTTCTCAACAGTGATATCATTTTTCTCAACAGCCGAAGACCTCGAAGTTCCTTCAACATGCAAAAAAGTCGAAGGCATCGATCTCATTGATTCGAGAACAAGCTC[A/G]CAAGCCCTTGAATTAAAGTTTACATCCGAGAGAATTAATCAGAGGATTATACATTAGAGATTGTAAACTACATGCATAATTACAACACAAGTTCATTAATACAAGTTTTCTATTTGAATTTCTCATCAAACAGTGAGATATGTCTTTGAC
scaffold3_4900583	118.316	ATCAGAGTAAGTACAAGCCGTTTCTCCCACTGATGCTTCTGCTTGTTTTGACTTTTTATTCTTCCAATTTTGCTTCTTTTTTAGAAGGAAGCAATCTTTCTTGAGGTGTCCTATCTTGTGACAGTAACTACACCTTATCTTGGGCTTTTC[A/T]TTATCATCTGGTTGAAGTCTCTCATCTTTTTAACTATTCTTAAACTTCCCTTTTACAAAGTGACCTTCAACATTAGTACTCTCCCTTTTTGTTGCCAACAACTCTAGTTCTTTAGTTTTGATGGTTGAAATAATAGCATCTGTTGTAAGA
scaffold3_5000478	120.005	AAGCCGAATCCGGTTAAAATGGAAAAAGAATCTTGTATACGATGCAACACTACCGTTATTTCCTTAGGAGCCGTTTGATAACCATTCCTGTTTTTAGTTTTTGGTTTTTCTATTTTCTGTTTTCTGTTTTTAAAAAACAAAAACCACATG[T/C]GTTTGATAACTATTTTAGTTTTAGTTTTTGAAAAATTGAAAATCAAACATATGTTTGATAACCATTTTTGGTTTTATGATTTTAGAAATTAAGAAAATTGAAATATATGTTAGAAATAGAAAATTCCATGTAAAATAGAGATGACAATGG
scaffold3_5060410	122.585	CCCAACTTTGCTTTTAAAAATGAGACTCTCCGTCCCGTTTGTCATCCATAAACATAGTTGAGGTAAAATATTTGCAAGCCTAAAAACTTTTAAGTAATTATAAATATAAAATATATTCATTAACCAACTATTAATTATGATACTGTTTGT[T/G]GTGGAGTAAATATACGCTGTATATATAAACTGAATAATACTGGCAAATAGATTACGACGTAACTGTGGCTACAAATGATACAAATTCAAACGACTTGATGAATATAGTCAGGATACGCTTCAATAACACTGACCTGAAGACAATTATTCG
scaffold3_5066863	123.194	ATCAGATAGTTTAACCCTCTAATAGTTTGAATCATGTCGTTTTTTTGAGTTACATTATTTAGATCGATAATCTCTCTCTCATAATATACACATTATTGTCTATTAATATTTCGATAAAATTGAAACCTTCATGGACGTGTCCCTATCAGA[A/G]AATCCTAGATTGTGGTGCATGAGCAAAGCTGAAGAAGTCGGCAAAGTCCCCACTAAGAAGTAATCTCCATATGTTGGAAAATGATTCCCCAATAATTAACTTCAAAACTATGGACCAACCAAACGCGGCTTAATAATAGTAATACCAAAT
scaffold136_1125551	124.559	TAAATCCTGCAAAACAAACGTAGTTATAAAAAATATTTCCAAATATCCTTATAAATTTTACTACAAGACAAACGTGGTTATTTGAAATTCTGAATATCTAAAATTCCATGTATATGAGATTTCAGACATCTGAAAATGTCGGGCATCTAC[G/A]TTCCAAAAAACAAACCACCCCTTAAAGATCTTCTCTATTTGATCTTAAATCTTTTAAAATATATACTTTATCCTTAGTAGTGTACATAAAATTCTCAATTAAATTCTTTCATAAAAAATATGTTAAATTTATAAATAAAAATTTCACGTC
scaffold136_1125592	124.807	AATATCCTTATAAATTTTACTACAAGACAAACGTGGTTATTTGAAATTCTGAATATCTAAAATTCCATGTATATGAGATTTCAGACATCTGAAAATGTCGGGCATCTACGTTCCAAAAAACAAACCACCCCTTAAAGATCTTCTCTATTT[G/C]ATCTTAAATCTTTTAAAATATATACTTTATCCTTAGTAGTGTACATAAAATTCTCAATTAAATTCTTTCATAAAAAATATGTTAAATTTATAAATAAAAATTTCACGTCATCATTTCTTGAAAAAAAAAAAGTATATATTTATATATTTC
scaffold136_1125518	125.032	GAAGATTACATAAATTTACAATATTCCGATAAATAAATCCTGCAAAACAAACGTAGTTATAAAAAATATTTCCAAATATCCTTATAAATTTTACTACAAGACAAACGTGGTTATTTGAAATTCTGAATATCTAAAATTCCATGTATATGA[G/A]ATTTCAGACATCTGAAAATGTCGGGCATCTACGTTCCAAAAAACAAACCACCCCTTAAAGATCTTCTCTATTTGATCTTAAATCTTTTAAAATATATACTTTATCCTTAGTAGTGTACATAAAATTCTCAATTAAATTCTTTCATAAAAA
scaffold136_978188	126.455	TACGAAGAAGAAATACCAATGTTCGTGTTGAGTTAGTTAGAAGTTTAGATTGTGTGGACTTAGTTAGAAGTTGTTTTAAAAGTTGTTTGGGTTATTTGTTTAAATTTACCAAATAAATCACCTTTTTGTTAAGAAAGTTAGGAGGTTAAT[C/A]CTAGATTTTGTTTCCTCTTGTAACCTATATATAGTATCTTTATTCCTCATCTTGATCATTAATTTGGGAAATAAATAATTTTATTTCTTCTCTCTTTGCTTGTGTATGTATCTCTGATATCTCTATCCTTAGTTCTTATAGTATCAGAGC
scaffold136_776705	128.784	CCCGGAAGTACCCGGTAAAGTCATTTAGCCTGTTATTGACTAGTTTCTTGGCAATAATGGTCTTAAAGGAGTCCGATGGACCCGATAAGCTAGTTTTGACATAGTTAAGCGGCAGGAACCTCCCGGTTGTACCTGGTTGACGTTTTAAGC[A/G]TGTTTTGGCCTCGTTATGGGTCAGAACTCATCCTGGTAAGGTCCTGGCTCATCGTAAGAGCGGGATGGCCGATTGGCAGAGAACCAAGATGGTTGAAGACAAGTTGCGACGTCGCGTTTAGATGACCTTGGCCTAGAGTAGAGGCAAGGT
scaffold136_773573	129.143	AGTTTGTGATCCAATCACATCTAGTAAGAATCAGAGGAATCGACCGATTGTGAAGCATGTGGTTACGATCATTCCAAATCGTCCAAAAGGTCACAACCAATTGTCTCCAACTGAGAGCCACAACACGCACAAAACGGGGAGACTTCCAGA[T/C]CTTTCTTGTATTTGATGAAATTCGATGGGAGAAAATTATGGTGAGCCTTCCACAAATATTTTAATTTTGTCCGGAATGCGTAGCTACCATATAGAATGCCATAAATTCTTTGTTTGGTCAATATTGCTGGTTGCTGTATTTATTTTCTGC
scaffold136_566943	130.085	TAGAAGTTCCAACGATACAAGATGAATCAGTCAAATTCATTAACCGAGTTAATCAACATTCATTAACTACAGGTCACTCCACTAAAGACCCGCAGTTACACTCTTCTCATTGCATAATATTTTCGTGTCCACGGATATGCGACCATTAGC[G/C]GCAAGTCAATCCTTCACGAGTCCTCGTAACTCTAGTTGGATCAAATTACCTTTTTACCCTGAGTTACATCTTGCTCCTTAAATACCACTGCTCCTCTAATTAACAACTGGGTATGGTCCAACCAATAATCGGCAGTCCCTCTCGGATCAG
scaffold136_467907	130.964	AACGAGAGGGATGGTGTTTGCACCACTCAAAATAGTGGAGTGTGTGTATTTGGTGGAGATGATAATGAGAGATCCGACTTCTACGGTATTATTAAGGAAGTGATTGAATTGAAGTACATTAAAGACAAACGAGTTCCTCTATTTAGGTGC[T/G]ATTGGTATGATATAAATCCTAAGAATAATCATGTTCGTCAAAATAATAACTTTACAAGCATAAACACGCGTCAGTTATGATATAAGGATGATTCGTTTATACTTGTTTCTCAAGCACAACAAGTATTTTATGTTGATGATATCCAATTAG
scaffold136_353287	131.453	AGTTATTGGTTGGACAATAATCGGGTTGTTCATTAGAGGAGTAGTGGTATTTAAGGAGCAAAATATAACTCGGGGGTAAAACAGTAATTTGACCCAGCTAGAGTTACGAGCACTCTTGAAGGATTGACTTGTCATTAATGGTCGTACATC[T/C]GAGGCACGAAAATAGTCTGCAGTGAGAAGAGTGCAGCTGCGAGTCATCATTTTCCACTTGGAACTCAGGTTCTTCATAAACTAGCTCACCCCCTAGGTTTGTGTCTCACTTTGCTGTACTTCTCACATTGGGGATTCCATGTTAGTCGGC
scaffold136_369089	131.509	TGAGTGAGTTATGGACTCCTGCCCGTGAGGGCTCGTCCTTTGATCTGTATGGGTGAGAGTGGCCCGAGTCGCCGACTCAACATTCCTACCATTTTGGGGACGAGACCGAGTGGGGAGCTGGGAACATAACTTCACAAGATGAAATTTACT[T/C]CTCCCCGACTTTAGGGGAGTAGATGAGTGTTCCCTTAAGCTGACAATTCAGCATTTTTTTGAATAAACAATCAATCAATTCGCCTTCACCTTCGGAATTGTGCGGGACTCTATATCACGGGAAAGGGTGGAAGAGAGATGGGGCAACTAC
scaffold136_369080	131.67	TCTCAATCCTGAGTGAGTTATGGACTCCTGCCCGTGAGGGCTCGTCCTTTGATCTGTATGGGTGAGAGTGGCCCGAGTCGCCGACTCAACATTCCTACCATTTTGGGGACGAGACCGAGTGGGGAGCTGGGAACATAACTTCACAAGATG[A/G]AATTTACTTCTCCCCGACTTTAGGGGAGTAGATGAGTGTTCCCTTAAGCTGACAATTCAGCATTTTTTTGAATAAACAATCAATCAATTCGCCTTCACCTTCGGAATTGTGCGGGACTCTATATCACGGGAAAGGGTGGAAGAGAGATGG
scaffold136_379586	132.639	ATTTCAAACTATACTGGTTACTGCAACAATGACAAAGGTATACTTAGATATTAATTTGACGTCATTGATTTCAATATGATAGATGTATTTTGTTTTATCCTGCTGAATGAGATTTTTCTTCAAATCAATGTATGGGTTGATATTTTAGAT[G/A]TAAGAAAAACCCTAACCTGGACATGCTTAATTTGATGGAACCCTGTTTGTTGTTGTTTCTGTAGAAGGGCATTAAATGTTCTTTGAATGCTTTTGACAATGTGTTCTATATGCGAAAGTGATTTCCTTTTCTAGTCAATAGCCGGTAGAT
scaffold46_267693	135.384	TCTACCTTTGCAATGAGAAAGACCTGGCGGTCATAGAGAGATTTGTGACACTATAACAAATTAATTTTAATTTTTGCCCTATTATGACTTGGTTTATAACAAATTTATTTTAATTTTGGCCATATTAGGTTTGTTCCACAAATATAGATG[T/C]AGTGGTTAATTCTCTCGTAACCAATTTGGATTGATTTCTTAGATTGAATCTTTCCATATCCTAACAATGAATCAACACCTGGTTGTTTATATATTTTACTTATATATATTTAGTTAGATGAGATTAAATTTAATTAATATAATTAAAATA
scaffold46_267695	135.388	TACCTTTGCAATGAGAAAGACCTGGCGGTCATAGAGAGATTTGTGACACTATAACAAATTAATTTTAATTTTTGCCCTATTATGACTTGGTTTATAACAAATTTATTTTAATTTTGGCCATATTAGGTTTGTTCCACAAATATAGATGTA[G/C]TGGTTAATTCTCTCGTAACCAATTTGGATTGATTTCTTAGATTGAATCTTTCCATATCCTAACAATGAATCAACACCTGGTTGTTTATATATTTTACTTATATATATTTAGTTAGATGAGATTAAATTTAATTAATATAATTAAAATATG
scaffold46_477139	136.245	TCTAAGGAATAATGTCCTAAGACACCTCAAGAAATTGAGGATATGAGACGCATACCCTATGCTTCAACAGTGGGCACCCTCATGTACGATATGTTGTGTACTAGGCCTGACATTTATGCTATGTACTAGGGATGGTCAGTAGGTATCAAT[C/T]CAACCTAGGATATGATCGTTGGACTGCTGTTAAGAAAATCCTCAAGTATCTTAGGAGAACGAGGGACTGCAAGCTCGTGTATGGCTCTAAGGATTTGATCCTTACATGATACACTGACTCTGACTTCTGACTTTCAAACAGACTAGGATT
scaffold46_441470	136.719	AGAAATGATATTAAAAATAATAATAATAATAAATATATAAAAGGCCTTGAACTTGTATTGTGGATGTTCACATCCAAGTTCACTGCCACTATGCCAACACATAAAGAAATAATCTAAATTTCCTTTTCAAAATATAAATATTTTATTTTT[C/A]AACTTTGTTTAAAAAAGAAAAAACAAAAACAAAAACTCGAAAATTTAAAATAAAAAACTATTATTTTGTTTTAGATTTGAAATTCATATAAAACAAACTTATTTAAAAAAAATCATATTTAAAACAAATTTATTTTAAAAAAATGTACTT
scaffold212_53539	138.075	AAATACCAAATTAAAGGTCTTTGAAAGAGCTTTCTAGGGACATATAGATTGCCACCATCAAGGTCTGTAGCAGAAGTTATCAGTGAAAGAAGAGAAGGTGTCCAAGCAGAAAACTTTCCAAATTTGAAGCTGGATGTTTTTGGAGAAAAT[G/C]TTTGGGCCACCAAATCTTGTCCAAATCTATTTTGATTTAAAATTATTGTTGGATTATTTTGACCTATTTGGACAGTCCAAAAGAAGGAGGACAACCGCCACATCCACTGGGCCACCCGAGAGAGTCCAATTGTGCAGCCCCAGAATTTTC
scaffold88_608148	140.112	GTGTTGATTTTCATTTTACAATTGGATAATGTCGTAATTTTCACCTGAGTTAAATGAATTAGAAAACACTTATGTTTTGGTATAAAAATAATTGATATGATTTCGACAAAATCGATATTAGAGTTGTTCTAAGTTTAAAAGTTTCGCTGA[G/A]TTATTTGACATTAGATTTCGTGCATTTTTGTTAAATTAGTAAGTTTTTATAGATTTTAAAACTCAACCTATGAAACAACATCAATTTAATAGAGAGATAAAAATTTTTACATTCACATTTATCTAAGTTTAGGGTTATGAAATTAAATTT
scaffold166_30687	141.185	CCTAGGTTGGATATTCGTGGACTTTGGGCTAGGATACTTCCAGCGTCAATAGAGGAACGGGTACAGGGGCTCGGCTTTAGGACCAGAATGTCATACGCTTGAAACAAGGACCAAGAGGGAAGAGGAGAGCGCTGAGGGCCGAAGGCATCG[G/T]CGCCAAGGTGGGGTCGGCCCCTTGGTGGGCAGACCTCCGTGCCTTGGGCCGGCTCTGTTTGTCAATGGACCCGATTGCTCTTCTTGATGTCTTGGTTTGACTCTGTTTGTCGATGGTCCCGATTATCCTTCCTGATGCAGCCCAATCTTC
scaffold88_490215	141.406	TTTGCATTTATGGTCTTTTTTTTTTCTTTTAATGTTTACTCCAATGTTTCGTTCTTAAAATGAGGAATGCCTTGGAACATCTTCTGTGGCTGCTTCAACAAATTAACTAAAATTAATTAAACTAAAAGCCATGGAAATGTTTTGTATCTT[T/C]AAAGTTACAAAAATTTATCTAATTAGTTAGGCTATGTTTGATAATCATGTTAGACTCGTTAAAGTCGGTTTCTAATTTTATTAAGAAATCTAAGTATTTTTCAGCTATTTATATTTTTTGTTTTTCAATTTTTAGAAACATTTTCTTAAA
scaffold88_500823	141.664	AATCAATATGGTAGATATCCCTCATCAATGTGTTGTAAGCTGTTAAAATCTTCACACCCACAAGTTATTACACTAAAAAGAAAATTAAAAATAAAAACAAGAAAAAAAAACAGAAAACCAGAAAGAAGAAATAGGAAATTACCAAACAGA[A/C]CTTAAATTGAGAATGAACAAACCACCACTCAACTCAAAAGCTTAAGCTTATGAGTTGGGTAAATTTAATTCATTTATATGGATTCTAACACTGTCAAATCCTTAGATTTCTTAATAAAATTAGAAATAAAAAACAAGAAATGGGAAGGTT
scaffold166_420901	141.767	TGTGGTTTATCTTCAATACAATCAGGCAATCTAGTAAAGTGATCCCATACTATTGAAGTTTTTTTCCTCTTTTTTTCAACGGGTGGTAGTGCCATCTCACCATTTTCATCCATATCGTCGTTCTCATCCCCACAATCATGTGCAATTTCT[T/A]CATTTTATATTGGATTTGACATGATATCACAATTGCCGAGAAAAACAATATGAAATTTAGCCAACTCAACTAATAAATTGTTACAAAAAAAAAAAGTGAATTGTGGAGAAAAAGATCATTTTTAACAAAAGGTAAAACAGAAAAAATAAA
scaffold166_492330	141.912	TCTGGACACGACACAGAGCCCTTGAAGCATTCAAATTCGGCGACGGTCGAAATACACTGCCAAATTGCGCCTGGCGCAATTTTGGAGGAGACTCCACCGACCACTCTACAAGGGATTTTGTCTCCATCTTTTCTAGATCCTATCTTGACT[A/T]AAAAGCCCTTAGTTTTTTATGATTCAGAGCAGGAACGGACAACGTCAAAAGTTGCCGAAATTTTGGTGGCTTTGAATGAAGCGAAGGGAGAAGATCCATTGGAGGATGATGGAACAATGGGGCAGCACAAGAAAGATTGGATGTTGAGGG
scaffold88_586310	142.016	CTGTATATTTATTTATTTTCTATAAAAATTATATTTTGAATCTTGTTTTTATCTCTGAATTTGTTTCCATTATAAATTTTCTCTTTCTTTATAATTTATATATTTTTCTTTAACAAATATTTTTCTCTCAACTTTATTTTTTTCTCCAAA[T/A]TTTTTCTCTTTCTGTCTTTAACTTTTCTTTAACTATTTTTTTTCTAAATATTTTTATTTATGTCTCTAAAATTTATCTCCCAATAATTTATTTACATCTCTATTTTCATGTCTCTACATTAAGGGAAGACAAAAATTTCCACACGGTCAG
scaffold88_487198	142.191	TAAAAATATATATTGACATCGACATTTAATTCATGGATATTTTTATAAAATTGAGACTTTGATATTTTTTTCGACATCGACATTTTAAATCATAGACTAGAGGTGTATGGCTTTTTCGATTTAAATGAGAGAATTTGTTATAATCTTCTC[G/T]CTTGCCATGTGGCCTTCACATCTGTAACTATTGGATCTAGAATGGTTTGGGTACTTTTTTTGACCTAATTATTGGATAATAATATTGTATATATAGACTGCGTAACTGATTATAAATAATTACAGATGTGAAAAAAAAAACTATAGATTT
scaffold88_617205	142.752	AGTCACCCTCATTATTGATGGGGTTATCCTCACCAACAGGATGCAGATTAGGGTCACGAGTCTAGCCCTGAAAATGATGCTCTTCATCTTCTTCTAGGTTTCGAGAAGGGAAACTCGTTTTGGTCGTGTGCAAGAGGTTATTGTACAATT[C/A]CTCCATGGTTCATACACAGGTGCGCATGTCTTCCAGCTCGACATAGTTGCAAGGACATCATGGTCCACTTGACGGTGAGGTTTCGGTGTTGTCTTCTTTGCACCTCTACCTCGTGCTCGGTGAGCAATTTTACCTCGGTGAGATGCAACA
scaffold13_75372	144.56	GATTGCGGTATCAAATCTAATATTCCAACATCGAGATGCTTGTTTTAATCCACAAATGTATCGTTTAAGCTTGCAAACCTTTTACTCTTGACCTTGCTTAATGAACCCTTCTGATTGAGACATATAAATACTCTTTTCAAGATTGTCATT[T/C]AGAAAAGCAGTCTTGACATCCATTTACCAAATTTCATAGTCATAAAATGTGGCAATGGACAAGAGTATTCTTATAGACTTTAGCCTGGCAACCGAGAAGAAGGTTTGCTCATAGTCCACCCCTTCCTTTTAAGTGTAACCCTTTCCCACG
scaffold152_594379	145.662	GAGGAATGAGAATGGAGAAGGAAGAGAGAGGGGTCGAAGGAGATAATCACGTCAGCAGTTCAATCAACAAAAATAATATTAAACTAAGATATTTTTTCCACTTAAATTAAAATTTTCTCGTCATTAAAGTCAAATGAATGTGTAAATTGT[C/T]ACTTTAGCATTCCGCTAGGTCAATTGATGGTGAAATAAAATGGAAGAATATTTTTTCCAAACCTAAAGTGTTTGGATTGAGAGACTAAATAGACACTAAAAATTACTCATTTCACATGATTTCACATAAAAGCTCGTTGCTATGAAAATT
scaffold13_1196111	148.569	CTATTTTTCCAGTAAAAGAACAATATAGATCACATACTTTTCCTTTGATAACATCATCCATGCTTATTTTTTTTGCTTCCATCATTTTCCTGGATGGATATATAAAAGATCTCTCAATTTTTAATATTCCGAAAGAGTATGGATTCTAAA[C/A]TTCATTGTCTTAAAATATTAAATTAAAAATAATATATTTTAAATGTACATAAATAAATGGAATTATAACTCCACTAAAGCATTAATAATTTTTTAGTCTCAGTTTCTTTCAACAGTAGATTTATGGCAACTACACTAATATTTGTTGACG
scaffold13_1701630	149.869	GTGAATTTTTTTGAAGGATTTTTTAGCAGATTACTAGGATTAGTCGTAGTCAAGGCACCTGATTATGCGGTTTTTTGGGCGGTTCTGAGAGCATAGTACTGTTTATTGGGCCTTTTCAGAGACATCATCCACTTTTTACGCATCTAGTTA[G/A]GCATCCTTGAAGTCACTTGGTTGGGCATTCCTGAAGTTCTGTCTAGTTTTTTTTCCTTTGAGAAGCTCGTTTGAAGGCAATTTTTAGCAATGTACTTTTCAAGGTAATTTTTCGATCTTTTACTTTTTTCTAATGCAATATGAAGATCTT
scaffold48_116122	153.774	AATCAGCAGTATAGCAACCAAAGGAATCAGAGTAGTAGTAAGGATATAGAATGTTTTTACTACCACAAGAAGGGATACATTAAGCGGTTTTGTAGGAAACTTAAGCAGCATCAACAAAATGGAGATTCTACTAATGTTGTAGAAATAGTA[G/A]AAGAGTTTCTAGCTTGTGTTGGGAGCAACTCAATAGATCGACCATCATTGTGGGTTGTGGACACTACAACATCCGTACATGTATCTTCGAACAAGAACTGGTTATCATCTTTCACTAGTCAGCATGACACGGTAACGATGGGAAATGACA
scaffold48_240026	154.491	ACTAGTGCCGCCGATTGCGAAGAACAGAACTACGAAAACTTGGTGAAATTGGGATTTGTTTTTACTCCAAAAATAATACAATTTGTATTTTAACTCTCCTTAATAACATCTTATTTGTGATCATTCCATTCAAAATTTTTGTTGATTTTT[T/C]CACATTTGAATATGATAGAATTATTTTTTTTGAAAGCTAAGACTAATTGAGATTGAAGGTAAAGTTGGCGGGGATAAATAGACGATCCTGGCCCTACATTCTATCTTTTATCCCAAACTCTGGGATGAGAGGTAGAATGTAGAGTCAGGA
scaffold48_279214	155.904	GCAGATATATGGTTTTGATTAGAATATTTTGCTTTAATCAATTATTTATGTGGGGGTGAAATGATAGTTAAGCAGAACGTGTGTCCCACTAGGAATAGAGGGGCTTTTGGAAGAAAAGGGACCAACATAATGGCCCTACATGAAGATTTC[C/A]GGCAAAAGAATAGATACAGGAGTGGAGCTTCTAAGGATTATTCATGTTCTATTTTCAAAGTCAATTATTTCAATTGATTCATTCAACAGTTTAATAGACAAAACATACAATGGAGTCAAATTTAAGGTGAGTAGGAAGAGAAAGAAGGTA
scaffold48_615840	160.225	CCTCTTGGATTTTTTCATGTAAAGTTGTAAGTTCTTACCATGTAAAGATTCATTGCTCCTTTTTATGCTGTTTATTTGTCGTGATAAAACTTTTTCTTTTGGAAAGGTTCGATATTTGTTTGCTCGTAATAATGTTATCTGATAAAAAAG[C/T]TGAATCGGCGATGATCGGGGTTAGAGACCGATCTGACACCTACTTGTTTTGGAAGTTGAGTATAAAAATAAATTTTCTTTTTAAAGTTGTCATCCAGAGCAAGAGATAGATGTGGACTAGCTCATTATTAATGGTGTTTAGGAATGATGG
scaffold48_912618	161.277	ATATACATTTTGATTCAATGATGTTTGTGTGTGGGATGGATTAGGAAAGATCCTATGTGTGTAGGCCTTCATTTCTTCCTCCAGGGCAGTCCTCATAGATATTAAGTGTCATTTTGTATAATTTCAATTTTGGTTGTCAAAGCAAACATA[G/A]TTCAACGGTGGTTGACATATACTTCTAGGAGGTTGTGAGTTCGATCCCCTACCCTCACATGTTGTACTAAAAAAAAATTGGTTCTGACAATGATTGTGGTGTTTCTTGATAAAATCACGGAGCTTAGCTGAGGCTCTCTTCTAGATATCA
scaffold48_896243	162.002	AAACGAAGATTGTTGTTGACTCGTCGATGACCATCAAAACTAGGAAAAAATTAGTACAACCTGATGTTGGGCAATAGCAAATGTCAATTTCATGAGTGACACTACTAAGAATTTGTATCTAGGGATATTTTAGAATCAATTTTTAAAGGG[C/G]AGGAGATTATACCGTCGGTTTTTGAAATCTATAGGCCAAATAAAAAATTTATTTTCAAACTTGGAGATAAAAAAAATGTAATTTACTATAATATAATATATAAATGGTAAAATACATTTTTAGTGCATGAAGTTTGAGCTAAAACTAGGT
scaffold48_929881	162.252	ATTGGCCCAAGAGGGACTTTTAGTTATTGTTCGGACCATAACCGGGTTGTTCATTAGAGGAGCAGTGGTATTTAAGGAGTAAGATGTAACTCAGGGGTAAAACAGTAATTTGACCCAACTTGAGTTACGAGCACTCATGAAGGATTGACT[T/C]GTCATTAATGGTCGTATATCTGTGGACACGAAAACATTTTGTAGTGAGAAGAGTGCAACTGTGGGTCTTTAGTGGAGTGACCCGTAGTTAACGAATGTTGATTAACTCGGTCAATGAGTTTGACCGATTAATCTCGTATCGTTGGAGCTT
scaffold48_1111014	163.359	ATGACTTGTCCATTTCAAATTTTTATATCTTAGCTGGTTTGAGTTTATCCATTATCTTCCTTTTTCTCAAAGTCTTTATCATATTTCCATGTGCCCATGCCATGTTTGATTGCTCCGATCCTCTTAAATACATGTTGAAATTAATACTGT[T/C]ATGGTTACTATATTTTATATTTTATATTTTTTTCATTTTAATCTATGTATAATTTTACTTTTTGTCTATTTTAATTCTTGTTTTTACCACATTTTAGTTTTTGATTTTTGGTTTTTCTTGTGTATAGTTTATAGTTTTTGGTTTGATAAC
scaffold48_1030867	163.904	TAACAAACTTATCTTTGGCTTGAGACTTTAAGTAAGATTAGCACTTGCAACCAAAGATCTTTAGACAATTATAGTTAGGTTTCTTTAATAAAAGAATTTCAAAAGGAGTCTTCATGTTGAGGGGCTTAGAAGACCTCCTATTTATCAAGA[A/G]AGTGGCGGTTAGAAAAGCATCAACCCAATATTTTAGGGGCACGTTTGACTCAAAGAGGAAAGTTAAATCTATCTCAACTATGTGTCTATGCTTTCTTTCCACCACTCCATTTTGCTGAGGTGTGTGTGGACGACATTGATAAATGATTCC
scaffold48_1310980	166.886	AATCATTCCTCTATACATATTTCTTTTAATCATGACAACAATATTTTGAAGGATCCTAACTTCAACTCACTTGGAAGATCTCTTCAACTAAGATAACCAAACGTCAAATATATTAGAAATTATGTATTTTTTTCTTGTTAATACACATGT[A/G]AAGATGAGAATTCAAACTCACATATAGTCGAACATAAGTGTTTTAACTAGTTACACTAGGTTCAGGTTTATATGGTAAAGGTGGAATAATTGATGGTCAAAATTAGAGCATGTGTAGGTATGGACATAATATTATATGTTTCGGTATGTA
scaffold48_734112	167.48	TTTTCATACAAAACAACAAATGGCAGCTCTTTAGAAACATTATTGTTAATTACGAGAGATAAAATTGCTTCCCAAGTATATTAATGAAGTTTTTAATATAGTCACGGGGTGAGAATGTCAACGTCAATTTTGAGACTTTAGTTAACTTGA[C/G]TACCATATGTTGGAGCCGAATCCTGGTCTGCCACGTGTCACGATCAGAAAAGTGAGTTGGGTGAACACGTGAACGAAATGAAGAAATGGACTTCTAGACACTCAGGTCGGCAGTAAGAGTAGGACCTACAATGTCGAGCCGACCTGAGGC
scaffold48_1031372	168.615	AACCTTGATAAGACATAATGGATGTAGGACCCCATAAATCACAGTGAATTTTATCAAAGGGAGCCATGCTCAATTCCTTCTTCAAAATAAAAGGAAGTCTACATCTTTTGCTCATTTGACATACAAAACAAACAACACCTACTTTCTCCC[C/A]ATCAGACACATGAATCCATTTTTTGTTATGAAAATGATTAATGGAGACTGAATTTAAATGACCTAGATGCTTATGTCATATAGCTAATGACACTCTATTCTTAGAGGTAGTAGCAGAAACATAAGGTTGTGAGATAGTAGAGAGGGTAGC
scaffold48_1245891	169.404	GTCATCCATGAAATGACCAAGTGCCAAGTACTCTCAATATAGAAGCCCTAACATTTTGCTCATACTTCTTGCCTTCTACATTGAGAGTGAGGACTATTGTTATAGGGAAAAAGATAAGATCCAGCGAAGCGAGAGAAGACTGAGAAGAGC[T/C]CAGAGAAGGCACGAACTAGAAAGGGGGCTGATGCTCGGTGTCACAGTCGTACATTTTTCAATCGTGCGGTGCCATGATCTAAGCTCGACCATGACCAGCCTTATGGGGAACTCTAGCCCCAATACATTTTTCGCGCCCTTTATGGCTTCG
scaffold48_1288820	170.662	TCCTAACAAAAGCGGTATCAGAGTCTAGCAGTGAGAAGAAAGATGCCTGCAAGATTCAAGAAACAGAGCATGACAGTTGCAAGATTCGAAATTGAAAAATTCGATGGAAAGGGTGACTTTGAGTTGTGGAAGGCCAAAATCAAAGTTGTC[G/T]TGGACAGCAAAATGCTTCAAAAGTAATTCTAGATCCTAAATAGTTACCCCAATCGATCACAGCAGAAGAAAAAGAGACGATGGAAGAAATTGCCTATGGAACTATCATTTTGAATTAGCTGACAATGTCATAAGGCAAGTAGTTGATCTA
* 150-bp upstream and downstream sequences at SNP site were retrieved.

## Sheet: Table S4
Table S4 The correlation coefficient among bitter gourd characters investigated in Haikou in spring 2014 (HKS).
	fffn	gy	ffn	w	H0	L	Wr	Fwa
fffn	1
gy	-0.36**	1
ffn	-0.65**	0.53**	1
w	0.03	-0.02	-0.00	1
H0	0.01	0.04	0.03	-0.82**	1
L	0.06	-0.07	-0.07	0.78**	-0.76**	1
Wr	0.16*	-0.07	-0.10	-0.01	0.16*	0.16*	1
Fwa	0.01	0.01	0.05	-0.03	-0.08	-0.22**	-0.57**	1
** P<0.01, * P<0.05

## Sheet: Table S5
Table S5 The correlation coefficient among bitter gourd characters investigated in Guangzhou in spring 2014 (GZS).
	fffn	gy	w	H0	L	Wr	Fwa
fffn	1
gy	-0.14	1
w	-0.04	-0.11	1
H0	0.05	-0.02	-0.81**	1
L	-0.07	-0.11	0.80**	-0.83**	1
Wr	0.14	-0.22*	0.11	-0.04	0.17	1
Fwa	-0.11	0.10	-0.08	-0.06	-0.18	-0.50**	1
** P<0.01, * P<0.05

## Sheet: Table S6
Table S6 Genome-wide QTL mapping for six expression using multiple phenotypic data and environments.
fffn(HKS)								fffn(GZS)								gy(HKS)								gy(GZA)								ffn(HKS)
Group	Position	Locus	LOD	R2 (%)	Additive	Dominance		Group	Position	Locus	LOD	R2 (%)	Additive	Dominance		Group	Position	Locus	LOD	R2 (%)	Additive	Dominance		Group	Position	Locus	LOD	R2 (%)	Additive	Dominance		Group	Position	Locus	LOD	R2 (%)	Additive	Dominance
LG01	213.393	scaffold44_7318231	10.14	25	4.56423	1.96928		LG01	201.451	scaffold44_5922887	14.88	32	6.89587	-2.21505		LG01	213.393	scaffold44_7318231	6.46	13.6	-0.132002	-0.111637		LG01	213.393	scaffold44_7318231	5.71	59.6	-0.414313	-0.394064		LG01	213.393	scaffold44_7318231	25.12	52.8	-6.26209	-3.7746
LG01	204.304	scaffold44_6022677	7.26	18.6	3.00921	2.76633		LG01	213.393	scaffold44_7318231	14.66	31.6	7.29661	-1.86013		LG01	204.304	scaffold44_6022677	5.79	12.3	-0.114404	-0.0851759		LG01	185.741	scaffold44_4744711	4.43	50.5	-0.422625	-0.295094		LG01	204.304	scaffold44_6022677	20.75	46.2	-5.1104	-3.32964
LG01	201.451	scaffold44_5922887	6.75	17.5	3.22338	1.98492		LG01	204.304	scaffold44_6022677	14.49	31.3	7.07785	-2.0211		LG01	185.741	scaffold44_4744711	5.27	11.2	-0.114247	-0.0777078		LG01	204.304	scaffold44_6022677	3.67	44.2	-0.382435	-0.269535		LG01	201.451	scaffold44_5922887	16.89	39.7	-4.82646	-2.62673
LG01	198.216	scaffold44_5482008	5.54	14.6	3.08698	1.38469		LG01	198.216	scaffold44_5482008	10.24	23.3	6.11902	-1.42119		LG01	198.216	scaffold44_5482008	4.63	9.9	-0.105529	-0.0648008		LG01	198.216	scaffold44_5482008	3.47	42.4	-0.371309	-0.260086		LG01	198.216	scaffold44_5482008	12.84	31.9	-4.38229	-2.17766
LG01	185.741	scaffold44_4744711	4.5	12	3.08156	0.569058		LG01	185.741	scaffold44_4744711	6.43	15.3	5.09607	-0.802715		LG01	201.451	scaffold44_5922887	4.62	9.9	-0.10562	-0.064435		LG01	201.451	scaffold44_5922887	3.26	40.4	-0.366342	-0.243314		LG01	185.741	scaffold44_4744711	7.99	21.2	-3.71132	-1.85729
LG11	89.887	scaffold3_2207063	2.87	7.8	0.837166	3.11834		LG01	170.457	scaffold44_3793313	2.76	6.9	3.00623	-2.13786		LG01	188.193	scaffold44_4769840	3.01	6.6	-0.0840467	-0.0425476		LG10	127.384	scaffold11_1873221	3.15	39.3	0.285515	-0.36305		LG01	188.193	scaffold44_4769840	5.16	14.3	-2.98282	-0.594667
LG11	84.647	scaffold3_1651087	2.66	7.3	1.06483	2.72196		LG03	176.607	scaffold81_1_25481	2.73	6.8	2.20454	-3.23475		LG01	188.742	scaffold44_4702083	2.76	6.1	-0.0800664	-0.0371068		LG01	188.193	scaffold44_4769840	2.86	36.5	-0.346262	-0.232661		LG01	188.742	scaffold44_4702083	4.75	13.2	-2.80454	-0.659323
LG01	188.193	scaffold44_4769840	2.58	7.1	2.43792	-0.406222		LG01	168.009	scaffold44_3637513	2.46	6.2	2.88439	-1.69853		LG01	189.808	scaffold44_4717525	2.71	5.9	-0.0784342	-0.0338569		LG04	182.673	scaffold62_11166845	2.69	34.7	0.239771	-0.370284		LG01	189.808	scaffold44_4717525	4.44	12.4	-2.68502	-0.533861
LG11	86.466	scaffold3_1918238	2.5	6.8	0.860107	2.70307		LG04	9.843	scaffold9_1250455	2.44	6.1	-2.06349	-3.01463		LG01	189.616	scaffold44_4717547	2.67	5.9	-0.0779236	-0.0331829		LG04	186.191	scaffold62_11152180	2.47	32.5	0.201316	-0.346017		LG01	189.616	scaffold44_4717547	4.36	12.2	-2.67541	-0.507776
LG11	86.466	scaffold3_1918196	2.5	6.9	0.859561	2.70388		LG04	12.75	scaffold9_143148	2.44	6.1	-1.51819	-3.58398		LG05	146.559	scaffold51_4069687	2.47	5.4	-0.0752846	-0.0698904		LG03	61.401	scaffold4_5136191	2.46	32.4	0.358924	-0.656954		LG05	169.096	scaffold51_2443124	3.29	9.4	-2.28882	-1.54161
LG11	88.322	scaffold3_2099548	2.43	6.7	0.765718	2.76051		LG07	115.203	scaffold53_1188096	2.37	6	-1.93243	-3.59662		LG08	159.36	scaffold49_1761436	2.06	4.5	0.0221171	0.104368		LG01	188.742	scaffold44_4702083	2.35	31.2	-0.313446	-0.193135		LG05	76.183	scaffold65_6599586	3.08	8.8	1.80132	-2.32738
LG11	88.185	scaffold3_2047008	2.42	6.7	0.754785	2.75095		LG04	8.806	scaffold9_1261189	2.34	5.9	-2.24948	-2.58949		LG08	159.513	scaffold49_1528519	1.98	4.4	0.0229783	0.100402		LG10	133.298	scaffold11_2818814	2.25	30.1	0.253645	-0.291042		LG05	66.349	scaffold65_5475131	2.8	8	1.89259	-1.93459
LG11	85.995	scaffold3_1917905	2.3	6.3	1.15511	2.34726		LG03	184.852	scaffold81_1_418533	2.2	5.5	2.19652	-3.42189		LG08	155.989	scaffold110_42622	1.89	4.2	0.0184393	0.100965		LG03	99.07	scaffold4_8220007	2.22	29.7	0.333334	-0.133333		LG05	160.754	scaffold51_3114044	2.78	8	-2.18212	-0.68979
LG11	83.067	scaffold3_1435096	2.27	6.2	0.771535	2.74569		LG08	82.533	scaffold72_1_4646515	2.13	5.4	-0.949428	3.8555		LG08	155.78	scaffold68_1038024	1.88	4.2	0.018518	0.100641		LG03	99.078	scaffold4_8203119	2.22	29.7	0.333333	-0.133333		LG05	75.201	scaffold65_6366205	2.76	7.9	1.78214	-2.06223
LG01	99.014	scaffold97_1642229	2.24	6.2	2.03733	-0.63964		LG10	83.438	scaffold37_2424451	2.08	5.2	-0.284149	3.87865		LG09	66.934	scaffold125_2573293	1.86	4.1	-0.0373565	-0.0815065		LG07	129.849	scaffold53_2061178	2.03	27.5	0.36666	-0.550022		LG05	146.559	scaffold51_4069687	2.73	7.9	-2.09736	-1.44225
LG01	102.478	scaffold97_1326958	2.23	6.2	2.00343	-0.425831		LG01	188.193	scaffold44_4769840	2.07	5.2	3.02195	-0.524835		LG08	156.891	scaffold49_3561012	1.83	4	0.0194947	0.098015		LG04	157.023	scaffold62_9008460	1.98	27	0.25	-0.125		LG05	64.704	scaffold65_5377085	2.59	7.5	1.88739	-1.70741
LG02	0	scaffold74_421891	2.23	6.1	1.49502	2.09291		LG09	20.013	scaffold174_671796	2.07	5.2	-2.57448	1.77231		LG08	156.842	scaffold49_2008621	1.8	4	0.0197802	0.097015		LG01	189.808	scaffold44_4717525	1.89	25.9	-0.277996	-0.135179		LG05	74.371	scaffold65_6329270	2.57	7.4	1.79462	-1.84811
LG02	0.112	scaffold74_421861	2.23	6.2	1.49451	2.09335		LG10	82.529	scaffold37_2363558	1.94	4.9	-0.179939	3.75075		LG05	76.183	scaffold65_6599586	1.78	3.9	0.037348	-0.0860306		LG01	189.616	scaffold44_4717547	1.88	25.8	-0.279662	-0.133158		LG01	168.009	scaffold44_3637513	2.38	6.9	-2.15587	0.681781
LG11	82.855	scaffold3_1435095	2.22	6.1	0.801114	2.69743		LG03	174.162	scaffold81_1_562898	1.92	4.8	1.90626	-2.66311		LG08	157.391	scaffold49_2601307	1.78	3.9	0.0212016	0.0968711		LG05	12.594	scaffold65_1733015	1.86	25.6	0.167929	-0.325668		LG01	34.24	scaffold81_2_306719	2.19	6.3	1.60154	1.62058
LG11	87.342	scaffold3_1985111	2.22	6.1	0.831493	2.58097		LG09	19.174	scaffold174_816794	1.83	4.6	-2.48057	1.64369		LG08	157.037	scaffold54_67487	1.77	3.9	0.0200617	0.0959375		LG05	16.536	scaffold65_1889558	1.81	25	0.193776	-0.290709		LG08	4.034	scaffold161_956140	2.12	6.1	-1.16747	-2.20843
LG11	87.183	scaffold3_1985104	2.19	6	0.887142	2.51981		LG03	155.024	scaffold81_1_1944142	1.81	4.6	0.910804	-3.40799		LG08	157.182	scaffold49_2121019	1.76	3.9	0.0202245	0.0956549		LG03	129.694	scaffold6_323128	1.75	24.3	0.227566	-0.228417		LG01	170.457	scaffold44_3793313	2.11	6.1	-2.20227	0.0968672
LG11	87.076	scaffold3_1985087	2.11	5.8	1.00339	2.35148		LG10	82.864	scaffold37_2370509	1.79	4.5	-0.250653	3.5684		LG08	157.149	scaffold132_367885	1.75	3.9	0.0204082	0.0949765		LG05	100.538	scaffold89_932739	1.71	23.8	-0.268249	-0.0550288		LG05	70.094	scaffold65_5976273	2.09	6.1	1.6384	-1.63485
LG06	173.367	scaffold114_1051773	2.1	5.8	0.5427	-3.06683		LG06	74.642	scaffold153_903220	1.74	4.4	0.684353	-3.52552		LG08	157.066	scaffold49_3551452	1.74	3.8	0.0204076	0.0946574		LG03	121.131	scaffold6_947676	1.66	23.2	0.230927	-0.264617		LG01	28.854	scaffold81_2_1018513	2	5.8	1.92953	-0.667744
LG06	169.477	scaffold114_1314273	2.02	5.6	0.934565	-2.64611		LG09	21.305	scaffold174_628924	1.72	4.3	-2.47599	1.11729		LG08	161.239	scaffold49_777025	1.74	3.9	0.0167276	0.0988479		LG08	147.487	scaffold159_1029356	1.62	22.7	0.0628338	0.399546		LG05	55.617	scaffold65_4710449	1.96	5.7	1.781	-0.979088
LG01	188.742	scaffold44_4702083	1.98	5.5	2.04719	0.0047341		LG03	173.091	scaffold81_1_578665	1.71	4.3	1.85098	-2.48106		LG08	160.846	scaffold49_982374	1.73	3.8	0.01754	0.0969173		LG08	156.891	scaffold49_3561012	1.62	22.7	0.0625014	0.399043		LG05	63.56	scaffold65_5301955	1.88	5.5	1.73239	-1.20227
LG06	152.901	scaffold66_1747192	1.9	5.3	1.48418	-1.82263		LG01	188.742	scaffold44_4702083	1.66	4.2	2.70657	-0.903423		LG08	157.185	scaffold49_3087039	1.72	3.8	0.0207359	0.0939233		LG09	55.136	scaffold125_1817265	1.61	22.5	-0.206498	-0.207192		LG01	23.021	scaffold81_2_1267014	1.84	5.4	1.89871	-0.395061
LG06	168.738	scaffold114_1225919	1.9	5.3	1.04849	-2.55751		LG03	156.612	scaffold81_1_1897736	1.66	4.2	0.982485	-3.2069		LG08	156.964	scaffold132_309098	1.71	3.8	0.0208335	0.0934525		LG01	127.712	scaffold44_810210	1.58	22.2	-0.311592	-0.150587		LG07	82.724	scaffold84_950038	1.83	5.3	-0.599016	2.67908
LG02	27.656	scaffold74_2180502	1.87	5.2	1.2256	1.9875		LG06	73.925	scaffold153_874465	1.65	4.2	0.764596	-3.37635		LG09	65.819	scaffold125_2456526	1.71	3.8	-0.0363668	-0.0776655		LG03	96.594	scaffold4_8021953	1.58	22.1	0.314757	-0.0692963		LG01	24.194	scaffold81_2_1229962	1.78	5.2	1.81508	-1.12608
LG02	27.15	scaffold74_2207813	1.86	5.2	1.31296	1.86181		LG09	16.351	scaffold174_1276891	1.6	4.1	-2.29776	1.59609		LG09	66.076	scaffold125_2456514	1.7	3.8	-0.0364112	-0.0773213		LG02	99.925	scaffold55_1_3019044	1.53	21.6	-0.0873711	-0.375798		LG04	166.26	scaffold62_9715118	1.73	5	1.04613	2.10386
LG02	26.995	scaffold74_2207804	1.85	5.1	1.31004	1.85893		LG04	109.828	scaffold62_4932769	1.58	4	2.40269	-0.900601		LG08	156.273	scaffold206_34987	1.66	3.7	0.0200398	0.0933252		LG02	111.891	scaffold55_1_4032292	1.53	21.5	-0.253159	-0.0809022		LG05	52.793	scaffold65_4486433	1.7	5	1.69916	-0.673251
LG06	155.986	scaffold114_219817	1.82	5	1.3525	-1.93102		LG10	75.041	scaffold37_1823656	1.57	4	-0.181121	3.52572		LG11	120.005	scaffold3_5000478	1.55	3.4	-0.0628781	0.0050293		LG02	116.924	scaffold55_1_4523233	1.53	21.5	-0.250006	-0.0833696		LG01	22.159	scaffold81_2_1256341	1.69	4.9	1.79867	-0.0480254
LG11	93.657	scaffold3_2350191	1.82	5.1	0.597651	2.50038		LG09	22.997	scaffold174_487790	1.56	3.9	-2.31304	0.688894		LG09	67.43	scaffold125_2570940	1.53	3.4	-0.0351092	-0.0742523		LG02	115.59	scaffold55_1_4319111	1.52	21.4	-0.256697	-0.0799106		LG10	0	scaffold216_1817022	1.68	4.9	1.63297	-1.35691
LG11	94.007	scaffold3_2350205	1.8	5	0.587556	2.48033		LG04	112.127	scaffold62_5001233	1.54	3.9	2.32673	-0.794834		LG08	155.251	scaffold68_934031	1.48	3.3	0.0140946	0.0910745		LG08	182.319	scaffold72_2_1631002	1.52	21.4	-0.147921	0.324959		LG01	29.304	scaffold81_2_815365	1.67	4.9	1.8108	-0.212428
LG06	162.476	scaffold114_635198	1.79	5	1.60471	-1.81393		LG01	161.818	scaffold44_3180340	1.53	3.9	2.20099	-1.30227		LG08	160.119	scaffold49_1410556	1.48	3.3	0.0280375	0.0828656		LG02	112.708	scaffold55_1_4116393	1.51	21.3	-0.253597	-0.0849476		LG01	30.733	scaffold81_2_897242	1.66	4.8	1.8199	-0.0386245
LG02	32.077	scaffold74_2500507	1.77	4.9	0.736204	2.2653		LG09	210.569	scaffold2_6534765	1.49	3.8	2.1685	-1.42572		LG11	124.559	scaffold136_1125551	1.43	3.2	-0.0485757	0.0519804		LG02	118.936	scaffold55_1_4552258	1.51	21.4	-0.25116	-0.0784953		LG01	17.432	scaffold81_2_2431056	1.65	4.8	1.76799	-0.422509
LG02	32.134	scaffold74_2500495	1.77	4.9	0.735939	2.26382		LG06	72.3	scaffold153_1028051	1.47	3.7	0.719206	-3.22756		LG09	63.022	scaffold125_2260950	1.42	3.1	-0.0350502	-0.0717065		LG08	95.717	scaffold72_1_5249842	1.5	21.1	-0.239971	-0.373897		LG08	1.61	scaffold161_817588	1.65	4.8	-1.26085	-1.7011
LG11	93.928	scaffold3_2358977	1.74	4.8	0.613434	2.40788		LG09	49.618	scaffold125_1073407	1.45	3.7	-1.24194	2.94401		LG07	82.724	scaffold84_950038	1.4	3.1	0.00866697	0.0968695		LG02	117.233	scaffold55_1_4552175	1.49	21.1	-0.250009	-0.0961638		LG05	54.046	scaffold65_4460946	1.64	4.8	1.6105	-0.670909
LG01	115.281	scaffold97_432507	1.73	4.8	1.70778	-0.642516		LG09	44.455	scaffold125_801904	1.42	3.6	-1.43352	2.50431		LG11	125.032	scaffold136_1125518	1.4	3.1	-0.0488721	0.0501612		LG02	117.394	scaffold55_1_4552160	1.49	21	-0.252985	-0.0942156		LG01	0	scaffold128_233906	1.6	4.7	1.52911	-1.57404
LG02	86.905	scaffold55_1_2022697	1.73	4.8	0.148489	2.63658		LG09	43.591	scaffold125_801859	1.36	3.5	-1.3206	2.52759		LG11	148.569	scaffold13_1196111	1.4	3.1	-0.0580593	-0.0177762		LG02	118.367	scaffold55_1_4538205	1.49	21.1	-0.252845	-0.0948573		LG05	78.78	scaffold65_6755530	1.58	4.6	1.20493	-1.8498
LG01	104.832	scaffold97_1054120	1.72	4.8	1.7019	-0.849404		LG08	236.877	scaffold1_2554399	1.35	3.4	1.82371	-1.48437		LG01	170.457	scaffold44_3793313	1.39	3.1	-0.0635505	0.0169798		LG02	118.6	scaffold55_1_4517429	1.49	21.1	-0.250548	-0.0959431		LG04	167.74	scaffold62_9740784	1.57	4.6	1.28991	1.45345
LG02	31.819	scaffold74_2484013	1.72	4.8	0.807131	2.16487		LG09	49.802	scaffold125_1073374	1.34	3.4	-1.16946	2.80511		LG11	124.807	scaffold136_1125592	1.39	3.1	-0.0489363	0.0503918		LG05	99.437	scaffold89_1148874	1.48	21	-0.253393	-0.0289962		LG05	79.178	scaffold65_6743939	1.56	4.6	1.20361	-1.84378
LG02	32.23	scaffold74_2500559	1.7	4.7	0.709602	2.23436		LG10	107.641	scaffold11_527624	1.34	3.4	-2.02569	1.6703		LG11	126.455	scaffold136_978188	1.38	3.1	-0.0560371	0.0292918		LG02	108.122	scaffold55_1_3620698	1.47	20.8	-0.257078	-0.098927		LG01	11.726	scaffold81_2_3123871	1.54	4.5	1.60512	-1.22713
LG06	152.113	scaffold66_1692286	1.7	4.7	1.40013	-1.69186		LG10	109.573	scaffold11_528215	1.34	3.4	-1.98745	1.93122		LG06	90.704	scaffold27_1_1061595	1.35	3	-0.00555301	0.089495		LG02	108.421	scaffold55_1_3600843	1.46	20.7	-0.255376	-0.102845		LG01	12.212	scaffold81_2_3057612	1.53	4.5	1.58603	-1.32239
LG06	165.148	scaffold114_924200	1.67	4.6	1.36164	-1.9167		LG06	257.19	scaffold140_3085253	1.33	3.4	-1.82286	-1.82157		LG11	123.194	scaffold3_5066863	1.34	3	-0.053574	0.0336838		LG02	113.188	scaffold55_1_4187396	1.46	20.6	-0.249996	-0.107114		LG04	168.199	scaffold62_9723064	1.53	4.5	1.31753	1.39822
[truncated: 965 more rows]

## Sheet: Table S7
Table S7 Genome-wide QTL mapping for fruit epidermal structure using multiple phenotypic data and environments.
[truncated: 1,011 more rows]

## Sheet: Table S8
Table S8 Genome-wide QTL mapping for immature fruit color using multiple phenotypic data and environments.
[truncated: 1,011 more rows]

[truncated: 1 more sheets: Table S9]
